# Supplementary material for: Splicing and editing of ionotropic glutamate receptors: a comprehensive analysis based on human RNA-Seq data
Source: Cell Mol Life Sci. 2021 Jun 8;78(14):5605–30. doi: 10.1007/s00018-021-03865-z (PMC8257547; doi:10.1007/s00018-021-03865-z)
Supplement: Supplementary file 2 — Supplementary file2 (XLS 123 KB) [file 18_2021_3865_MOESM2_ESM.xls]

## Sheet: A. Individual exons
Supplementary Table S3. Single nucleotide coverage of canonical iGluR transcripts
A. Single nucleotide coverage of individual exons (cf. Fig. 1B)
	gene	exon (5' - 3')																					mean
		1	2	3	4	5	6	7	8	9	10	11	12	13	14	15	16	17	18	19	20	21
total coverage of canonical exons: sum of the mean single nucleotide coverages for the respective exons in all 35 datasets	GRIA1	3622.5	2975.3	3019.51	5263.46	3833	5083.1	3702.37	4577.46	5283.67	5359.28	3562.51	6146.3	6033.05	3058.8	3762.08	4326.71						4350.57
	GRIA2	5502.51	5085.42	7969.26	15842.3	7547.44	11025.2	14869.6	10302.4	9987.26	10818.1	8940.5	6394.31	10337	8624.22	10241.3	8459.39						9496.63
	GRIA3	2582.23	2827.36	2032.99	5874.32	3736.5	3259.99	3882.51	4732.74	8367.71	5002.74	2060.8	3039.16	3139.19	2279.52	4146.1	2552.38						3719.77
	GRIA4	1220.73	4794.08	5371.3	3956.73	5664.4	3311.39	3455.19	5066.73	6281.32	5426.71	1500.04	914.792	1353.74	1532.81	1039.08	1907.47	1323.06					3183.5
	GRIK1	1172.01	1671.68	1552.03	1307.06	957.294	1093.06	1410.49	1830.3	1076.2	1055.66	936.958	1007.78	784.648	706.676	1094.51	1124.66	748.627					1148.8
	GRIK2	781.336	2957.15	1431.75	1072.6	1210.28	1971.76	1525.05	2039.29	1553.66	1202.06	904.915	1044.79	1977.64	1934.3	2724.49	1729.73						1628.8
	GRIK3	1638.7	910.398	1233.04	1601.54	1243.6	986.121	1162.94	895.254	629.778	801.326	729.057	637.13	890.242	864.783	812.277	514.326						971.907
	GRIK4	157.883	457.065	342.727	449.903	493.541	670.416	853.123	807.278	759.5	647.085	588.79	626.019	860.593	528.465	481.582	647.592	891.837	760.527	944.527	917.521	429.381	634.064
	GRIK5	1027.93	3093.02	3914.4	3937.58	3046.6	3245.97	2929.55	2350.18	3286.04	2944.41	3080.56	3256.81	3657.46	3795.96	3620.94	2608.2	2360.77	2166.18	1570.79	873.934		2838.36
	GRID1	639.745	1756.76	2302.67	2675.09	2551.53	2258.5	1822.94	1626.73	2677.47	2488.69	2459.12	1607.22	1989.86	2315.86	2365.94	1520.33						2066.15
	GRID2	324.201	613.314	676.66	1079.6	788.111	616.92	856.327	1052.57	766.873	828.424	1012.78	706.878	999.944	835.186	604.344	515.422						767.347
	GRIN1	14255.5	25931.4	27035	26885.9	30015.6	23486.5	36746.4	43109.2	41637.9	42748.1	30724.1	24270.1	24862.3	30735.8	33168.8	34257.3	36148.7	29409.4	16091.5			30080
	GRIN2A	2400.74	1994.12	3507.38	3220.73	2071.7	3060.1	1384.09	3314.99	2097.58	2234.99	1352.18	1370.39	857.77	1058.33								2137.51
	GRIN2B	1621.41	731.996	1092.53	907.727	540.913	461.198	819.26	3102.23	3219.32	2302.52	1460.07	2071	2330.81									1589.31
	GRIN2C	1750.24	3255.24	4184.61	3606.29	3698.05	4359.25	4023.39	3238.43	2978.31	1812.06	1180.55	1517.29	223.439									2755.93
	GRIN2D	173.032	56.998	212.208	350.27	308.042	298.876	425.981	513.079	410.204	388.317	509.521	288.275	213.048									319.065
	GRIN3A	583.62	635.26	525.085	384.947	328.802	482.301	336.658	445.464	147.451													429.954
	GRIN3B	0.301124	3.69309	8.94385	81.5411	62.4828	54.0921	143.382	82.9437	237.429													74.9787

## Sheet: B. Individual datasets
Supplementary Table S3. Single nucleotide coverage of canonical iGluR transcripts
B. Single nucleotide coverage in individual datasets and normalization (cf. Fig. S3)
	gene	SRR1222586	SRR1222587	SRR1222588	SRR1222589	SRR1222590	SRR1222592	SRR1222594	SRR1222599	SRR1222601	SRR1222677	SRR1222678	SRR1222680	SRR1222682	SRR1222684	SRR1222685	SRR1222686	SRR5961826	SRR5961827	SRR5961828	SRR5961842	SRR5961843	SRR5961844	SRR5961845	SRR5961868	SRR5961874	SRR5961924	SRR5961925	SRR5961937	SRR5961938	SRR5961971	SRR5961972	SRR5962018	SRR5962019	SRR5962061	SRR5962062
mean single nucleotide coverage of canonical transcripts as the mean of the mean coverages of canonical exons	GRIA1	802.167	389.509	31.4655	250.885	27.2006	113.323	101.003	225.067	3.11374	60.5527	248.87	258.467	58.4296	49.678	227.015	170.373	35.0605	45.3346	73.2253	57.0585	95.9652	33.7837	56.7864	35.0328	110.03	77.2521	85.4451	118.062	46.1238	79.4968	62.249	93.6	61.2918	66.6668	100.986
	GRIA2	604.252	488.575	40.9479	597.277	45.302	115.12	158.885	328.469	4.53213	157.453	147.497	419.286	98.919	91.8766	82.8861	689.842	200.712	272.84	306.38	273.643	461.509	214.389	322.762	173.288	593.74	141.771	232.379	308.204	225.468	360.067	219.515	350.284	300.687	204.742	263.133
	GRIA3	100.348	273.054	40.271	254.727	39.2334	98.9439	94.6444	209.886	12.1189	100.565	127.117	249.803	50.0458	69.7163	69.425	242.028	65.9438	69.2916	118.939	80.9213	139.089	51.176	90.3055	48.889	183.435	55.5955	87.3206	119.823	56.576	88.0837	65.8319	101.16	90.7355	81.682	93.0412
	GRIA4	647.822	164.914	59.4028	175.168	39.0702	51.3995	35.9986	134.123	1.67376	306.047	79.4945	166.739	9.67707	83.0262	25.375	161.809	45.3494	48.3555	61.6974	65.564	87.8579	53.1138	77.8462	42.4116	137.792	32.2135	58.7548	57.6338	41.2837	76.0177	42.2338	28.9229	20.691	28.6363	35.3889
	GRIK1	119.653	54.5275	17.6391	49.289	10.2556	27.2534	23.2383	40.1734	1.48502	272.187	49.0258	50.586	3.66378	29.0109	23.7362	41.757	14.3713	12.6265	18.4468	23.8228	33.0968	11.8747	15.8729	11.0081	26.0875	12.1634	25.1676	21.0317	10.1033	16.7943	11.232	3.05582	5.72581	28.2826	34.5574
	GRIK2	325.623	49.5538	16.2114	55.7271	7.00327	34.4598	29.0781	48.6967	1.02075	59.5714	28.8865	59.5733	11.0746	14.1421	20.5833	39.0366	35.1087	30.5282	62.2771	40.3657	59.0168	18.4265	37.8509	19.7315	75.71	45.1772	52.1856	54.5767	21.6108	51.0168	41.2289	52.8819	34.8031	48.3819	47.68
	GRIK3	93.7819	153.789	23.2083	31.462	10.7311	19.6389	10.704	73.5398	2.25265	110.737	123.609	78.6218	6.85001	12.9617	66.897	11.1921	3.82712	6.59756	10.1064	6.36475	13.612	2.6852	6.94316	4.2466	12.0736	8.52215	8.53944	18.2869	6.23573	8.89846	7.58746	4.18668	4.56626	4.77311	3.8788
	GRIK4	64.1395	93.0453	16.1207	15.1795	26.2714	10.6388	11.1653	56.6919	0.594427	70.0744	86.8675	67.0497	9.13846	11.4206	17.5522	10.6602	2.16439	1.86269	5.39502	2.6806	3.5496	1.23958	2.0962	1.78496	5.23895	5.57118	4.00792	5.88886	1.63799	3.13556	3.88602	2.53017	6.71957	4.28373	3.78172
	GRIK5	405.536	651.639	24.3037	51.359	28.2301	45.6397	27.6832	239.703	12.876	174.79	589.337	287.435	18.5362	10.1732	121.291	26.663	6.52133	3.04704	7.81556	3.56321	6.19828	1.41894	3.7469	2.698	11.8775	12.201	5.96934	10.0358	2.06059	5.19815	11.0962	9.23736	7.03959	7.05714	6.38698
	GRID1	132.335	382.023	34.0921	55.5339	130.874	23.9771	19.5351	198.637	15.8911	170.979	367.516	221.757	16.341	44.7937	49.7964	35.8016	9.03224	7.46798	10.2832	10.3345	10.6691	2.9105	8.06426	4.01911	16.8256	7.28157	8.03809	9.93522	3.56195	8.24942	9.01089	10.5753	11.3953	9.1861	9.42919
	GRID2	382.231	10.9515	13.0795	18.4349	9.02925	9.30089	14.5946	18.0929	0.79725	23.1441	5.85599	16.9766	6.34435	16.0586	18.3737	11.5335	4.54996	4.78514	10.991	7.42452	9.68266	3.1645	6.84616	6.16297	13.9497	11.3921	13.1053	13.7874	6.35506	10.1946	8.79708	26.4244	20.1412	6.27098	8.52335
	GRIN1	1643.59	7844.33	167.52	631.168	90.2037	493.179	310.466	2866.87	30.6209	2134.03	7746.03	3088.75	136.236	209.265	569.105	459.247	83.3761	58.4573	116.336	76.8708	108.007	21.0059	70.1841	50.3743	210.237	115.213	91.3479	116.893	21.9336	79.7165	115.455	106.595	85.4119	64.5603	67.3835
	GRIN2A	106.73	268.178	13.2649	113.122	10.6061	48.4906	35.2467	142.939	2.59898	18.7894	157.696	168.001	12.7842	6.07676	13.3387	41.1209	52.4134	47.9748	56.4227	53.1929	91.6746	29.8997	70.2819	36.6326	154.773	28.5524	44.1562	59.2961	25.2199	51.1502	42.8259	19.7985	22.7797	46.4235	45.0559
	GRIN2B	7.32795	43.8688	7.19612	71.4827	10.3766	52.5324	47.6508	63.8362	1.20858	17.5389	39.2471	64.4455	18.0199	2.71929	34.7925	22.901	44.0054	40.6186	60.9708	52.9841	94.6999	25.3617	52.5834	31.8625	118.921	37.5054	49.8092	83.7362	31.4374	58.5214	51.7724	76.4267	77.3606	46.3678	49.2164
	GRIN2C	1281.23	382.64	14.9444	31.108	34.1219	17.7226	16.7263	138.455	8.63737	281.363	301.427	147.876	9.92127	7.75689	3.72655	8.49856	3.21365	1.68443	4.36484	5.52872	5.3484	1.46699	3.5649	2.21253	5.01756	5.4982	4.58227	6.50737	0.470438	3.54945	3.14101	3.59465	4.09832	3.92828	2.01036
	GRIN2D	33.3684	81.881	8.98357	8.53777	3.24937	8.43352	4.40204	19.5815	7.59449	12.3495	66.175	34.3088	0.849727	0.733809	19.1508	1.21351	0.270156	0.102624	0.515661	0.592045	0.620626	0.154285	0.276401	0.150908	1.07665	0.843972	0.679424	0.637082	0.0274401	0.31512	0.508861	0.0676935	0.170368	0.357255	0.886119
	GRIN3A	1.80635	41.969	7.96392	32.9252	3.88844	21.6706	9.40233	36.891	1.09192	42.1335	26.0125	37.1422	1.42876	7.37452	50.3994	12.1174	3.24397	3.13601	9.45085	5.63428	8.01966	2.67604	4.60334	2.98703	9.837	4.09005	7.16309	10.2146	4.02956	5.78575	5.09293	0.816337	0.747132	3.52608	4.68339
	GRIN3B	26.0656	10.2848	1.58398	0.597468	2.67714	0.753972	0.51284	2.92005	6.02241	5.90195	11.2255	3.54521	0.941134	0.648242	0.341181	0.106746	0.0276693	0.00674603	0.0630768	0.018254	0.0428509	0.0103175	0.0681675	0.0265056	0.133449	0.128369	0.0560065	0.116071	0.003367	0.0277778	0.00595238	0.0190356	0.0264799	0.0382937	0.0321068
mapped bases (all mapped bases from alignment to complete hg38)		25613544158	25186598652	2.87909e+10	3.14973e+10	2.9687e+10	2.97781e+10	2.3442e+10	3.38526e+10	2.24654e+10	4.19981e+10	3.99826e+10	3.52896e+10	3.0772e+10	12287864300	11203972300	12037927300	4046637250	3652306600	4764282200	3928656950	4597038300	2754041550	4164657400	2194688350	9590525450	3939822750	3629185650	4562979000	3617673300	4591868700	4203759250	6079214150	6541678650	4662010300	5296142050
normalization factor (mapped bases / 10^10)		2.56135	2.51866	2.87909	3.14973	2.9687	2.97781	2.3442	3.38526	2.24654	4.19981	3.99826	3.52896	3.0772	1.22879	1.1204	1.20379	0.404664	0.365231	0.476428	0.392866	0.459704	0.275404	0.416466	0.219469	0.959053	0.393982	0.362919	0.456298	0.361767	0.459187	0.420376	0.607921	0.654168	0.466201	0.529614
mean single nucleotide coverage of canonical transcripts as the mean of the mean coverages of canonical exons normalized to the number of mapped bases/10^10	GRIA1	313.181	154.649	10.929	79.6528	9.16243	38.0559	43.0863	66.4843	1.38601	14.418	62.2445	73.2416	18.9879	40.4285	202.62	141.53	86.6412	124.126	153.696	145.237	208.754	122.669	136.353	159.625	114.727	196.08	235.439	258.74	127.496	173.125	148.079	153.967	93.6943	143	190.679
	GRIA2	235.911	193.982	14.2225	189.628	15.2598	38.6594	67.7781	97.029	2.01738	37.4905	36.8902	118.813	32.1457	74.7702	73.9792	573.058	495.996	747.034	643.076	696.53	1003.93	778.451	775.003	789.578	619.091	359.841	640.307	675.445	623.241	784.141	522.188	576.2	459.648	439.17	496.839
	GRIA3	39.1776	108.412	13.9874	80.8726	13.2157	33.2271	40.3739	61.9998	5.39447	23.945	31.7931	70.7866	16.2634	56.7359	61.9646	201.054	162.96	189.72	249.647	205.977	302.561	185.822	216.838	222.761	191.267	141.112	240.607	262.599	156.388	191.825	156.602	166.404	138.704	175.208	175.677
	GRIA4	252.922	65.4768	20.6325	55.6138	13.1607	17.2609	15.3565	39.6197	0.745037	72.8715	19.8823	47.2488	3.14476	67.5676	22.6482	134.416	112.067	132.397	129.5	166.887	191.118	192.858	186.921	193.247	143.676	81.7638	161.895	126.307	114.117	165.549	100.467	47.5767	31.6295	61.4247	66.8201
	GRIK1	46.7148	21.6494	6.12662	15.6486	3.45458	9.15215	9.91311	11.8672	0.661025	64.8092	12.2618	14.3346	1.19062	23.6094	21.1855	34.6879	35.5141	34.5712	38.7191	60.6386	71.996	43.1173	38.1132	50.158	27.2014	30.8729	69.3478	46.0921	27.9276	36.5739	26.7189	5.02667	8.75281	60.666	65.2501
	GRIK2	127.129	19.6747	5.63074	17.6926	2.35903	11.5722	12.4043	14.3849	0.454363	14.1843	7.22476	16.8813	3.59891	11.509	18.3715	32.428	86.7602	83.5862	130.717	102.747	128.38	66.9072	90.8859	89.9057	78.9425	114.668	143.794	119.608	59.7366	111.102	98.0762	86.9881	53.2021	103.779	90.0278
	GRIK3	36.6142	61.0597	8.061	9.9888	3.61473	6.59508	4.56617	21.7235	1.00272	26.3671	30.9157	22.279	2.22605	10.5484	59.7082	9.29735	9.45753	18.0641	21.2129	16.2008	29.6104	9.75003	16.6716	19.3495	12.589	21.6308	23.5299	40.0767	17.2369	19.3787	18.0492	6.88687	6.98026	10.2383	7.32383
	GRIK4	25.0412	36.9424	5.59924	4.81929	8.84947	3.57269	4.76293	16.7467	0.264597	16.6851	21.7263	18.9999	2.96973	9.29418	15.666	8.85552	5.34861	5.10003	11.3239	6.82319	7.72149	4.50095	5.03331	8.1331	5.46263	14.1407	11.0436	12.9057	4.52776	6.8285	9.24416	4.162	10.2719	9.1886	7.14051
	GRIK5	158.329	258.725	8.44144	16.3058	9.50922	15.3266	11.8092	70.8077	5.73148	41.6185	147.398	81.4504	6.02373	8.2791	108.257	22.1491	16.1154	8.34278	16.4045	9.06979	13.4832	5.15221	8.99689	12.2933	12.3846	30.9684	16.4482	21.9941	5.6959	11.3203	26.3959	15.195	10.7611	15.1376	12.0597
	GRID1	51.6661	151.677	11.8413	17.6313	44.0846	8.05194	8.33338	58.677	7.07359	40.7111	91.9189	62.8391	5.31033	36.4536	44.4453	29.7407	22.3204	20.4473	21.584	26.3053	23.2086	10.5681	19.3636	18.3129	17.544	18.482	22.1485	21.7735	9.84596	17.9653	21.4353	17.3959	17.4195	19.7042	17.8039
	GRID2	149.23	4.34816	4.54294	5.85285	3.04148	3.1234	6.22584	5.34459	0.354879	5.51074	1.46463	4.81066	2.06173	13.0686	16.3993	9.58093	11.2438	13.1017	23.0696	18.8984	21.0628	11.4904	16.4387	28.0813	14.5453	28.9152	36.1109	30.2158	17.5667	22.2015	20.9267	43.4667	30.789	13.4512	16.0935
	GRIN1	641.688	3114.49	58.1849	200.388	30.3849	165.618	132.44	846.869	13.6302	508.126	1937.35	875.259	44.2726	170.302	507.95	381.5	206.038	160.056	244.184	195.667	234.95	76.273	168.523	229.528	219.213	292.431	251.704	256.176	60.6291	173.604	274.647	175.343	130.566	138.482	127.231
	GRIN2A	41.6692	106.477	4.60734	35.9147	3.57264	16.284	15.0357	42.2238	1.15688	4.47387	39.4411	47.6064	4.15449	4.94534	11.9053	34.1595	129.523	131.355	118.429	135.397	199.421	108.567	168.758	166.915	161.381	72.4712	121.67	129.95	69.7131	111.393	101.875	32.5675	34.8224	99.5782	85.073
	GRIN2B	2.86097	17.4175	2.49944	22.6949	3.49532	17.6413	20.3271	18.8571	0.537975	4.17612	9.81604	18.2619	5.85595	2.21299	31.0537	19.024	108.746	111.214	127.975	134.866	206.002	92.0891	126.261	145.18	123.999	95.1958	137.246	183.512	86.8994	127.446	123.157	125.718	118.258	99.4589	92.9287
	GRIN2C	500.214	151.922	5.19066	9.8764	11.4939	5.95155	7.13519	40.8993	3.84474	66.9941	75.3896	41.9036	3.22412	6.31265	3.3261	7.05982	7.94152	4.61197	9.16158	14.0728	11.6344	5.32667	8.55988	10.0813	5.23179	13.9555	12.6262	14.2612	1.30039	7.72985	7.47192	5.91302	6.26494	8.42616	3.7959
	GRIN2D	13.0276	32.5097	3.12028	2.71064	1.09454	2.83213	1.87785	5.78435	3.38053	2.94048	16.5509	9.72208	0.276136	0.597182	17.0928	1.00807	0.667606	0.280985	1.08235	1.50699	1.35006	0.560213	0.663683	0.687606	1.12261	2.14216	1.87211	1.3962	0.07585	0.686258	1.21049	0.111352	0.260434	0.76631	1.67314
	GRIN3A	0.705231	16.6632	2.76612	10.4533	1.30981	7.27736	4.01089	10.8975	0.486047	10.0322	6.50596	10.525	0.464305	6.00147	44.9835	10.0661	8.01646	8.58638	19.8369	14.3415	17.4453	9.71679	11.0533	13.6103	10.257	10.3813	19.7375	22.3859	11.1385	12.6	12.1152	1.34283	1.14211	7.56343	8.84303
	GRIN3B	10.1765	4.08342	0.550168	0.189689	0.901789	0.253197	0.21877	0.862577	2.68075	1.40529	2.80759	1.00461	0.305841	0.527546	0.304518	0.0886748	0.0683759	0.0184706	0.132395	0.0464636	0.0932142	0.037463	0.163681	0.120771	0.139147	0.325824	0.154322	0.254376	0.0093071	0.0604934	0.0141597	0.0313126	0.0404788	0.0821398	0.060623
