# Supplementary material for: Splicing and editing of ionotropic glutamate receptors: a comprehensive analysis based on human RNA-Seq data
Source: Cell Mol Life Sci. 2021 Jun 8;78(14):5605–30. doi: 10.1007/s00018-021-03865-z (PMC8257547; doi:10.1007/s00018-021-03865-z)
Supplement: Supplementary file 3 — Supplementary file3 (XLSX 575 KB) [file 18_2021_3865_MOESM3_ESM.xlsx]

## Sheet: A. All iGluR junctions
Supplementary Table S4. Human iGluR splice junctions
A. Identification of all iGluR junctions
																* method: 1 - one canonical junction with identical splice site; 2 - two canonical junctions with identical splice sites; 3 - no identical splice site, normalization to closest canonical junction
junction				identification/origin				canonical/alternative		abundance				relevant alternative		normalization			read counts
gene	junction ID (hg38)	gene orientation	junction status	transcripts (Ensembl release 94)	description/synonyme	de novo identfication	new splice site	canonical/alternative	alternative splice site	total junction counts (in all 35 datasets)	# datasets	global abundance	max. local abundance	relevant	junction in Table 1-4	method *	corresponding canonical junction 1	corresponding canonical junction 2	SRR1222586	SRR1222587	SRR1222588	SRR1222589	SRR1222590	SRR1222592	SRR1222594	SRR1222599	SRR1222601	SRR1222677	SRR1222678	SRR1222680	SRR1222682	SRR1222684	SRR1222685	SRR1222686	SRR5961826	SRR5961827	SRR5961828	SRR5961842	SRR5961843	SRR5961844	SRR5961845	SRR5961868	SRR5961874	SRR5961924	SRR5961925	SRR5961937	SRR5961938	SRR5961971	SRR5961972
GRIA1	chr5:153489837-153493928	forward	known	205(1-2)		/	/	alternative	D	12	8	0.00225225	0.0123457			1	chr5:153490970-153493928		1					2		1							4						1			1				1		1
GRIA1	chr5:153490449-153490672	forward	de novo			primary	A	alternative	DA	2	2	0.000375375	0.00526316			3	chr5:153490970-153493928						1
GRIA1	chr5:153490449-153490885	forward	de novo			primary	A	alternative	DA	1	1	0.000187688	0.00207039			3	chr5:153490970-153493928		1
GRIA1	chr5:153490449-153490929	forward	known	211(1-2)		/	/	alternative	DA	263	12	0.0493619	0.311475	x	c	3	chr5:153490970-153493928		7	2					2	2				5						26			25			22	76	26			30
GRIA1	chr5:153490449-153493928	forward	de novo			primary	C	alternative	D	53	15	0.00994745	0.03207			1	chr5:153490970-153493928		10						1	1				2			11		1		2				2	2				2			2
GRIA1	chr5:153490511-153490929	forward	de novo			primary	C	alternative	DA	1	1	0.000187688	0.00471698			3	chr5:153490970-153493928			1
GRIA1	chr5:153490511-153493928	forward	known	210(1-2)		/	/	alternative	D	27	7	0.00506757	0.0465116			1	chr5:153490970-153493928						1			3		2					13	6									1
GRIA1	chr5:153490970-153492226	forward	de novo			primary	A	alternative	A	3	2	0.000563063	0.0058309			1	chr5:153490970-153493928													1			2
GRIA1	chr5:153490970-153493928	forward	known	201(1-2), 202(1-2), 204(1-2), 208(1-2), 211(2-3)		/	/	canonical	/	5328	35	0.76518	1.65992						483	212	35	240	29	252	188	246	6	43	119	178	160	30	343	195	82	92	145	104	125	59	130	81	244	97	129	173	126	170	132
GRIA1	chr5:153491272-153492226	forward	de novo			secondary	DA	alternative	DA	1	1	0.000187688	0.00207039			3	chr5:153490970-153493928		1
GRIA1	chr5:153491272-153493928	forward	de novo			primary	D	alternative	D	1	1	0.000187688	0.00442478			1	chr5:153490970-153493928
GRIA1	chr5:153491332-153493928	forward	known	207(1-2), 213(1-2)		/	/	alternative	D	68	17	0.0127628	0.0512821			1	chr5:153490970-153493928		18	1				3	1	1				2		2	15	10					1	1			1	1	1	4
GRIA1	chr5:153491523-153493928	forward	de novo			primary	D	alternative	D	5	2	0.000938438	0.00943396			1	chr5:153490970-153493928			2													3
GRIA1	chr5:153492088-153492743	forward	de novo			secondary	DA	alternative	DA	1	1	0.000187688	0.00840336			3	chr5:153490970-153493928												1
GRIA1	chr5:153492088-153493928	forward	de novo			primary	D	alternative	D	4	1	0.000750751	0.00828157			1	chr5:153490970-153493928		4
GRIA1	chr5:153492144-153493928	forward	de novo			primary	D	alternative	D	1	1	0.000187688	0.00561798			1	chr5:153490970-153493928													1
GRIA1	chr5:153492306-153493928	forward	de novo			primary	D	alternative	D	6	1	0.00112613	0.0174927			1	chr5:153490970-153493928																6
GRIA1	chr5:153492310-153493928	forward	known	203(1-2), 209(1-2)		/	/	alternative	D	33	13	0.00619369	0.0412371			1	chr5:153490970-153493928		14	1				2		2									1		1		1			2		4		1
GRIA1	chr5:153492851-153493928	forward	de novo			primary	D	alternative	D	4	1	0.000750751	0.0166667			1	chr5:153490970-153493928					4
GRIA1	chr5:153493517-153493928	forward	de novo			primary	D	alternative	D	2	2	0.000375375	0.00471698			1	chr5:153490970-153493928		1	1
GRIA1	chr5:153493822-153493928	forward	de novo			primary	D	alternative	D	1	1	0.000187688	0.00207039			1	chr5:153490970-153493928		1
GRIA1	chr5:153494065-153504464	forward	de novo			primary	A	alternative	A	1	1	0.000300481	/			1	chr5:153494065-153646928				1
GRIA1	chr5:153494065-153504490	forward	de novo			primary	A	alternative	A	4	3	0.00120192	0.037037			1	chr5:153494065-153646928		1																													1
GRIA1	chr5:153494065-153509750	forward	de novo			primary	A	alternative	A	56	9	0.0168269	0.09			1	chr5:153494065-153646928		13	10		9				4		1	3	3	3			10
GRIA1	chr5:153494065-153525180	forward	known	206(1-2)		/	/	alternative	A	30	7	0.00901442	0.142857			1	chr5:153494065-153646928		9	2		3							2	2	10
GRIA1	chr5:153494065-153548172	forward	de novo			primary	A	alternative	A	10	2	0.00300481	0.0380952			1	chr5:153494065-153646928								4								6
GRIA1	chr5:153494065-153557798	forward	known	207(2-3)		/	/	alternative	A	18	4	0.00540865	0.0235294			1	chr5:153494065-153646928		12				1						3						2
GRIA1	chr5:153494065-153646928	forward	known	201(2-3), 202(2-3), 203(2-3), 205(2-3), 209(2-3), 210(2-3), 213(2-3)		/	/	canonical	/	3328	34	0.47795	1.43449						510	229	14	100	34	120	105	240		51	146	218	70	127	534	282	16	36	16	16	37	24	19	20	54	9	30	29	40	37	20
GRIA1	chr5:153494065-153646983	forward	de novo			primary	A	alternative	A	3	1	0.000901442	0.00561798			1	chr5:153494065-153646928																3
GRIA1	chr5:153494065-153650330	forward	known	208(2-3)		/	/	alternative	C	53	23	0.0129966	0.0805369			2	chr5:153494065-153646928	chr5:153647167-153650330	1	5	1		1		3	2		1	2	6			2			3	2	3	2	1	2		6	2			2		1
GRIA1	chr5:153500256-153525180	forward	de novo			primary	D	alternative	DA	1	1	0.000300481	0.00196078			3	chr5:153494065-153646928		1
GRIA1	chr5:153509806-153557798	forward	de novo			primary	D	alternative	DA	3	1	0.000901442	0.00588235			3	chr5:153494065-153646928		3
GRIA1	chr5:153509806-153646928	forward	de novo			primary	D	alternative	D	30	6	0.00901442	0.0305677			1	chr5:153494065-153646928		10	7						4			4	3						2
GRIA1	chr5:153509806-153650330	forward	de novo			primary	D	alternative	D	6	1	0.00124275	0.0659341			1	chr5:153647167-153650330																	6
GRIA1	chr5:153572755-153646928	forward	de novo			primary	D	alternative	D	3	1	0.000901442	0.0131004			1	chr5:153494065-153646928			3
GRIA1	chr5:153573272-153574349	forward	known	212(1-2)		/	/	alternative	DA	0		/	/			/
GRIA1	chr5:153574391-153646928	forward	known	212(2-3)		/	/	alternative	D	0		/	/			/
GRIA1	chr5:153647167-153650330	forward	known	201(3-4), 202(3-4), 203(3-4), 205(3-4), 209(3-4), 210(3-4), 212(3-4), 213(3-4)		/	/	canonical	/	4828	35	0.693373	1.31827						894	386	55	498	42	185	168	288	1	66	165	234	101	35	149	91	28	73	37	46	99	52	102	49	95	39	126	177	68	114	35
GRIA1	chr5:153647167-153650347	forward	de novo			primary	A	alternative	A	3	2	0.000621375	0.0151515			1	chr5:153647167-153650330									2		1
GRIA1	chr5:153650514-153655819	forward	known	201(4-5), 202(4-5), 203(4-5), 205(4-5), 208(3-4), 209(4-5), 212(4-5), 213(4-5)		/	/	canonical	/	7373	35	1.05887	1.45369						1119	493	78	608	29	310	276	304	8	72	357	389	213	74	502	277	39	113	81	84	91	88	118	71	185	91	159	179	131	169	72
GRIA1	chr5:153650514-153674500	forward	de novo			primary	C	alternative	C	2	2	0.000236225	0.00207469			2	chr5:153650514-153655819	chr5:153655872-153674500		1													1
GRIA1	chr5:153655872-153664528	forward	de novo			primary	A	alternative	A	7	2	0.000732218	0.00807754			1	chr5:153655872-153674500													2			5
GRIA1	chr5:153655872-153674500	forward	known	201(5-6), 202(5-6), 203(5-6), 205(5-6), 208(4-5), 209(5-6), 213(5-6)		/	/	canonical	/	9560	35	1.37296	1.89197						1090	471	122	847	35	667	492	370	6	96	329	338	199	70	619	320	83	136	178	141	206	113	174	109	270	137	204	274	209	224	125
GRIA1	chr5:153674661-153676994	forward	known	201(6-7), 202(6-7), 203(6-7), 205(6-7), 208(5-6), 209(6-7), 213(6-7)		/	/	canonical	/	6205	35	0.89113	2.29733						1128	539	79	353	59	387	291	378	6	76	424	381	682	67	313	231	18	39	27	22	37	35	30	19	61	25	53	73	61	54	31
GRIA1	chr5:153674661-153686225	forward	de novo			primary	C	alternative	C	2	2	0.000295399	0.00442478			2	chr5:153674661-153676994	chr5:153677161-153686225							1				1
GRIA1	chr5:153677161-153686225	forward	known	201(7-8), 202(7-8), 203(7-8), 205(7-8), 208(6-7), 209(7-8), 213(7-8)		/	/	canonical	/	7336	35	1.05356	1.96356						889	406	61	149	37	222	161	305	5	59	289	321	567	88	387	224	97	117	114	96	137	111	115	98	244	154	201	265	209	204	115
GRIA1	chr5:153677161-153686360	forward	de novo			primary	A	alternative	A	3	1	0.000408942	0.00337458			1	chr5:153677161-153686225		3
GRIA1	chr5:153686329-153698044	forward	known	201(8-9), 202(8-9), 203(8-9), 205(8-9), 208(7-8), 209(8-9), 213(8-9)		/	/	canonical	/	7659	35	1.09995	2.18611						752	493	127	1083	24	608	583	225	1	58	318	332	537	62	356	210	41	56	106	83	90	47	94	70	136	115	103	110	104	131	86
GRIA1	chr5:153686494-153698044	forward	de novo			primary	D	alternative	D	2	1	0.000261131	0.00265957			1	chr5:153686329-153698044		2
GRIA1	chr5:153698154-153698867	forward	known	201(9-10), 202(9-10), 203(9-10), 205(9-10), 208(8-9), 209(9-10), 213(9-10)		/	/	canonical	/	12292	35	1.76531	3.20009						1380	769	202	1449	66	1126	837	419	7	100	458	472	950	223	990	913	33	70	69	66	116	61	96	53	156	97	124	155	117	140	91
GRIA1	chr5:153698154-153698871	forward	de novo			primary	A	alternative	A	6	4	0.000488122	0.00477327			1	chr5:153698154-153698867			1				2		2					1
GRIA1	chr5:153699052-153705697	forward	de novo			primary	D	alternative	D	1	1	0.000136333	0.0044843			1	chr5:153699073-153705697												1
GRIA1	chr5:153699073-153705697	forward	known	201(10-11), 202(10-11), 203(10-11), 205(10-11), 208(9-10), 209(10-11), 213(10-11)		/	/	canonical	/	7335	35	1.05342	2.91091						748	357	44	139	28	182	109	225	4	51	223	299	133	19	126	88	107	146	231	157	379	155	230	123	423	237	255	331	178	284	182
GRIA1	chr5:153699073-153705704	forward	de novo			primary	A	alternative	A	1	1	0.000136333	0.00934579			1	chr5:153699073-153705697																		1
GRIA1	chr5:153699073-153705918	forward	de novo			primary	A	alternative	A	11	6	0.00149966	0.012987			1	chr5:153699073-153705697												1								3			1	1		1			4
GRIA1	chr5:153706067-153737783	forward	de novo			primary	A	alternative	A	1	1	0.000211372	/			1	chr5:153706067-153764434																								1
GRIA1	chr5:153706067-153764434	forward	known	201(11-12), 202(11-12), 203(11-12), 208(10-11), 209(11-12), 213(11-12)		/	/	canonical	/	4731	35	0.679442	1.3858						1142	546	29	190	42	139	102	397	3	108	348	374	67	67	449	293	7	17	17	16	15	20	19	19	31	14	22	50	21	52	21
GRIA1	chr5:153706067-153764505	forward	de novo			primary	A	alternative	A	17	1	0.00359332	0.253731			1	chr5:153706067-153764434														17
GRIA1	chr5:153706067-153770170	forward	de novo			primary	A	alternative	A	17	1	0.00359332	0.0378619			1	chr5:153706067-153764434																17
GRIA1	chr5:153730297-153764434	forward	de novo			primary	D	alternative	D	1	1	0.000211372	0.000875657			1	chr5:153706067-153764434		1
GRIA1	chr5:153747250-153764434	forward	de novo			primary	D	alternative	D	1	1	0.000211372	0.0018315			1	chr5:153706067-153764434			1
GRIA1	chr5:153764632-153770147	forward	de novo			primary	A	alternative	A	3	1	0.000229621	0.0096463			1	chr5:153764632-153770168								3
GRIA1	chr5:153764632-153770168	forward	known	201(12-13), 202(12-13), 203(12-13), 208(11-12), 209(12-13), 213(12-13)		/	/	canonical	/	13065	35	1.87633	3.70013						1172	439	67	588	64	381	311	392	8	102	353	417	167	273	1085	830	150	192	310	246	422	181	274	178	500	371	401	574	248	334	270
GRIA1	chr5:153764632-153770170	forward	de novo			primary	A	alternative	A	1	1	7.65404e-05	0.00269542			1	chr5:153764632-153770168																											1
GRIA1	chr5:153770415-153779330	forward	de novo			primary	A	alternative	A	2	1	0.000572902	0.0145985			1	chr5:153770415-153794621		2
GRIA1	chr5:153770415-153794621	forward	known	201(13-14), 208(12-13), 209(13-14), 213(13-14)		/	/	canonical	/	3491	35	0.50136	1.26506						137	353	56	232	25	245	196	354	5	72	254	332	181	112	56	247	7	16	20	28	50	30	32	16	66	26	35	60	30	37	26
GRIA1	chr5:153770415-153795476	forward	known	202(13-14), 203(13-14)		/	/	alternative	A	2390	33	0.684618	13.6964	x	a	1	chr5:153770415-153794621		926	33	4	65	30	52	12	35		21	19	40	18	54	767	199	2		3	6	5	1	2	6	5	7	6	14	11	8	8
GRIA1	chr5:153770415-153802356	forward	de novo		skipping (flop+flip)	primary	C	alternative	C	33	7	0.00873594	0.171429			2	chr5:153770415-153794621	chr5:153794735-153802356	13	2	2							1	1			12		2
GRIA1	chr5:153770415-153811046	forward	de novo			primary	A	alternative	A	1	1	0.000286451	0.00729927			1	chr5:153770415-153794621		1
GRIA1	chr5:153770588-153794621	forward	de novo			primary	D	alternative	D	1	1	0.000286451	0.00393701			1	chr5:153770415-153794621												1
GRIA1	chr5:153771112-153794621	forward	de novo			primary	D	alternative	D	5	2	0.00143225	0.0163265			1	chr5:153770415-153794621		1					4
GRIA1	chr5:153774945-153795476	forward	de novo			primary	D	alternative	DA	2	1	0.000572902	0.0145985			3	chr5:153770415-153794621		2
GRIA1	chr5:153794735-153795476	forward	de novo		flop+flip	primary	C	alternative	A	28	7	0.00688976	0.0309735			1	chr5:153794735-153802356		7							1			1				14	3													1
GRIA1	chr5:153794735-153800828	forward	de novo			primary	A	alternative	A	4	2	0.000984252	0.0277778			1	chr5:153794735-153802356							3																			1
GRIA1	chr5:153794735-153802356	forward	known	201(14-15), 208(13-14), 209(14-15), 213(14-15)		/	/	canonical	/	4064	35	0.583651	1.5452						226	542	32	293	9	108	125	285	9	93	506	467	193	28	20	107	9	28	25	38	95	48	58	27	93	35	60	80	59	91	36
GRIA1	chr5:153794745-153802356	forward	de novo			primary	D	alternative	D	67	8	0.0164862	0.0546075			1	chr5:153794735-153802356		12	14		16			4	7		2	4	8
GRIA1	chr5:153795590-153802356	forward	known	202(14-15), 203(14-15)		/	/	alternative	D	1369	31	0.33686	5.25	x	b	1	chr5:153794735-153802356		772	46	1	14	16	26	22	21		16	35	44	19	5	105	80		8	5	5	6	3	10	4	10		7	17	25	5	6
GRIA1	chr5:153797254-153802356	forward	de novo			primary	D	alternative	D	1	1	0.000246063	0.00442478			1	chr5:153794735-153802356		1
GRIA1	chr5:153800918-153802356	forward	de novo			primary	D	alternative	D	10	2	0.00246063	0.0353982			1	chr5:153794735-153802356		8					2
GRIA1	chr5:153802490-153802918	forward	de novo			primary	A	alternative	A	1	1	0.000127372	0.000719424			1	chr5:153802490-153811025		1
GRIA1	chr5:153802490-153805883	forward	de novo			primary	A	alternative	A	3	1	0.000382117	0.00594059			1	chr5:153802490-153811025									3
GRIA1	chr5:153802490-153811025	forward	known	201(15-16), 202(15-16), 203(15-16), 208(14-15), 209(15-16), 213(15-16)		/	/	canonical	/	7851	35	1.12752	1.90248						1390	832	84	662	64	485	360	505	10	122	623	675	233	53	261	348	24	35	62	35	54	45	66	44	110	57	58	71	56	73	76
GRIA1	chr5:153802490-153811046	forward	de novo			primary	A	alternative	A	4	2	0.000509489	0.0039604			1	chr5:153802490-153811025		2							2
GRIA1	chr5:153802490-153815468	forward	de novo			primary	A	alternative	A	1	1	0.000127372	0.00148148			1	chr5:153802490-153811025													1
GRIA1	chr5:153802490-153825102	forward	de novo			primary	A	alternative	A	6	4	0.000764234	0.015625			1	chr5:153802490-153811025						1	2					1	2
GRIA1	chr5:153802571-153811025	forward	de novo			primary	D	alternative	D	1	1	0.000127372	0.000719424			1	chr5:153802490-153811025		1
GRIA1	chr5:153802594-153811046	forward	de novo			secondary	DA	alternative	DA	1	1	0.000127372	0.000719424			3	chr5:153802490-153811025		1
GRIA1	chr5:153802968-153811025	forward	de novo			primary	D	alternative	D	22	7	0.00280219	0.0229885			1	chr5:153802490-153811025			1				4	7				2	1			6															1
GRIA1	chr5:153802968-153811046	forward	de novo			secondary	DA	alternative	DA	7	3	0.000891606	0.0171674			3	chr5:153802490-153811025		2									1			4
GRIA1	chr5:153805965-153811025	forward	de novo			primary	D	alternative	D	1	1	0.000127372	0.00148148			1	chr5:153802490-153811025													1
GRIA1	chr5:153809903-153811025	forward	de novo			primary	D	alternative	D	7	4	0.000891606	0.0131579			1	chr5:153802490-153811025		3					1					2																				1
GRIA1	chr5:153809903-153811046	forward	de novo			secondary	DA	alternative	DA	1	1	0.000127372	0.00120192			3	chr5:153802490-153811025			1
GRIA2	chr4:157204435-157221667	forward	de novo			primary	C	alternative	D	1	1	8.43526e-05	0.0018622			1	chr4:157221130-157221667																			1
GRIA2	chr4:157204435-157303552	forward	known	208(1-2)		/	/	alternative	D	0		/	/			/
GRIA2	chr4:157219710-157221667	forward	de novo			primary	D	alternative	D	5	4	0.000421763	0.0144928			1	chr4:157221130-157221667										1		1	1				2
GRIA2	chr4:157220144-157220908	forward	known	214(1-2)		/	/	alternative	DA	101	9	0.00851961	0.150862	x	i	3	chr4:157221130-157221667							28	35	5											6						9					4	2
GRIA2	chr4:157220144-157221667	forward	de novo			primary	C	alternative	D	1	1	8.43526e-05	0.0015748			1	chr4:157221130-157221667																								1
GRIA2	chr4:157220366-157220908	forward	de novo			primary	C	alternative	DA	8	5	0.000674821	0.0144928			3	chr4:157221130-157221667			1								1	1	3											2
GRIA2	chr4:157220366-157221667	forward	known	211(1-2)		/	/	alternative	D	118	23	0.00995361	0.115942			1	chr4:157221130-157221667		4	8	1					1	1	4	8	4					4	4		4	2	7	11	4	11		9	5	7	8
GRIA2	chr4:157220725-157220908	forward	known	212(1-2)		/	/	alternative	DA	130	19	0.0109658	0.0857143			3	chr4:157221130-157221667					8	2	21	17	2			3	5	35			5				1	6		4	2	7		2		2
GRIA2	chr4:157220725-157221667	forward	known	204(1-2)		/	/	alternative	D	716	28	0.0603965	0.148148	x	e	1	chr4:157221130-157221667		4	3		13		11	11	2		2	6	6	68			10	21		41	45	76		35	17	70	14	56	47	20	25	18
GRIA2	chr4:157221011-157221667	forward	known	210(1-2)		/	/	alternative	D	2435	26	0.205399	1.77273	x	c	1	chr4:157221130-157221667		3		9				10				3	8	5	2		2	148	85	191	105	120		98	70	221	234	235	172	92	121	110
GRIA2	chr4:157221130-157221667	forward	known	201(1-2), 202(1-2), 205(1-2), 212(2-3), 214(2-3), 215(1-2)		/	/	canonical	/	11855	35	0.910177	1.39991						184	139	39	276	37	245	232	209	5	87	69	214	459	19	81	415	233	537	304	367	676	513	635	271	958	132	381	564	601	730	289
GRIA2	chr4:157221542-157221667	forward	known	203(1-2)		/	/	alternative	D	330	27	0.0278364	0.136691			1	chr4:157221130-157221667		7	19		20	3	10	17	5		9	6	13					9	11	8	7	7	17	27	8	31			6	18	21	9
GRIA2	chr4:157221807-157261857	forward	de novo			primary	A	alternative	A	1	1	0.000148544	0.0178571			1	chr4:157221807-157303552						1
GRIA2	chr4:157221807-157270573	forward	de novo			primary	A	alternative	A	1	1	0.000148544	0.00598802			1	chr4:157221807-157303552												1
GRIA2	chr4:157221807-157303552	forward	known	201(2-3), 202(2-3), 203(2-3), 204(2-3), 205(2-3), 209(1-2), 210(2-3), 211(2-3), 212(3-4), 215(2-3)		/	/	canonical	/	6732	35	0.516855	1.19016						638	600	26	731	56	111	198	380	9	113	167	429	230	47	74	408	71	155	122	91	145	79	210	92	280	47	111	131	110	196	115
GRIA2	chr4:157221807-157312679	forward	de novo		exon skipping of e3 (240 nt)	primary	C	alternative	C	19	7	0.00171565	0.00844595			2	chr4:157221807-157303552	chr4:157303791-157312679		5					2	2				4		2		2													2
GRIA2	chr4:157221807-157359896	forward	de novo			primary	C	alternative	C	2	1	0.000210239	0.0135593			2	chr4:157221807-157303552	chr4:157341462-157359896										2
GRIA2	chr4:157222057-157303552	forward	de novo			primary	D	alternative	D	17	7	0.00252525	0.0326087			1	chr4:157221807-157303552							3		3								2					2		2	3			2
GRIA2	chr4:157223571-157303552	forward	de novo			primary	D	alternative	D	10	3	0.00148544	0.020202			1	chr4:157221807-157303552		3			3			4
GRIA2	chr4:157249514-157249815	forward	known	206(1-2)		/	/	alternative	DA	5	2	0.000742721	0.032967			3	chr4:157221807-157303552																					3
GRIA2	chr4:157249853-157303552	forward	known	206(2-3)		/	/	alternative	D	0		/	/			/
GRIA2	chr4:157266025-157303552	forward	de novo			primary	D	alternative	D	1	1	0.000148544	0.00689655			1	chr4:157221807-157303552																						1
GRIA2	chr4:157303791-157312679	forward	known	201(3-4), 202(3-4), 203(3-4), 204(3-4), 205(3-4), 206(3-4), 209(2-3), 211(3-4), 215(3-4)		/	/	canonical	/	15417	35	1.18365	2.06672						680	584	72	484	70	290	276	462	13	193	180	599	143	15	41	282	395	419	628	454	668	520	776	433	1176	318	595	542	516	637	395
GRIA2	chr4:157312482-157312679	forward	de novo			primary	D	alternative	D	2	2	0.000129727	0.00144092			1	chr4:157303791-157312679																								1
GRIA2	chr4:157312875-157317658	forward	known	201(4-5), 202(4-5), 203(4-5), 204(4-5), 205(4-5), 206(4-5), 211(4-5), 215(4-5)		/	/	canonical	/	16077	35	1.23432	2.19731						567	373	112	1116	59	521	484	334	7	140	147	559	957	146	196	1177	262	437	440	329	473	633	683	335	1023	190	309	455	738	679	337
GRIA2	chr4:157312875-157321438	forward	de novo			primary	C	alternative	C	1	1	6.81385e-05	0.00194363			2	chr4:157312875-157317658	chr4:157317711-157321438												1
GRIA2	chr4:157317711-157321438	forward	known	201(5-6), 202(5-6), 203(5-6), 204(5-6), 205(5-6), 211(5-6), 215(5-6)		/	/	canonical	/	13275	35	1.0192	1.55881						517	354	46	773	56	269	247	332	11	105	144	470	486	119	167	974	304	458	447	441	522	360	532	279	797	219	442	452	432	529	233
GRIA2	chr4:157321599-157322434	forward	de novo			primary	A	alternative	A	7	1	0.000425273	0.00385039			1	chr4:157321599-157332819					7
GRIA2	chr4:157321599-157332819	forward	known	201(6-7), 202(6-7), 203(6-7), 204(6-7), 205(6-7), 211(6-7), 215(6-7)		/	/	canonical	/	16460	35	1.26373	2.20163						726	469	119	1818	73	544	592	428	5	185	165	451	675	198	109	1092	319	572	351	364	537	343	516	269	864	187	385	474	677	628	336
GRIA2	chr4:157322582-157332819	forward	de novo			primary	D	alternative	D	1	1	6.07533e-05	0.00115741			1	chr4:157321599-157332819																										1
GRIA2	chr4:157326564-157332819	forward	de novo			primary	D	alternative	D	1	1	6.07533e-05	0.0136986			1	chr4:157321599-157332819						1
GRIA2	chr4:157332986-157333249	forward	known	201(7-8), 202(7-8), 203(7-8), 204(7-8), 205(7-8), 211(7-8), 215(7-8)		/	/	canonical	/	18952	35	1.45506	2.24009						638	428	82	521	39	391	339	259	4	106	153	432	348	90	79	557	536	776	637	629	1064	611	807	457	1433	336	592	961	932	1000	464
GRIA2	chr4:157332986-157335671	forward	de novo			primary	C	alternative	C	3	2	0.000158881	0.00379147			2	chr4:157332986-157333249	chr4:157334120-157335671							1					2
GRIA2	chr4:157333353-157334010	forward	known	201(8-9), 202(8-9), 203(8-9), 204(8-9), 205(8-9), 211(8-9), 215(8-9)		/	/	canonical	/	14810	35	1.13705	1.58126						579	453	80	490	71	126	142	380	4	210	166	482	173	58	129	871	313	506	420	464	648	559	699	368	1124	201	473	643	792	784	282
GRIA2	chr4:157333353-157335671	forward	de novo			primary	C	alternative	C	1	1	5.94849e-05	0.00230947			2	chr4:157333353-157334010	chr4:157334120-157335671								1
GRIA2	chr4:157334120-157334321	forward	de novo			primary	A	alternative	A	4	2	0.00021263	0.025			1	chr4:157334120-157335671				2				2
GRIA2	chr4:157334120-157334575	forward	de novo			primary	A	alternative	A	1	1	5.31576e-05	0.00160514			1	chr4:157334120-157335671													1
GRIA2	chr4:157334120-157335671	forward	known	201(9-10), 202(9-10), 203(9-10), 204(9-10), 211(9-10), 215(9-10)		/	/	canonical	/	18812	35	1.44431	2.03212						692	773	80	597	74	238	229	486	3	236	214	623	320	93	153	1231	395	694	576	652	905	614	900	464	1332	190	483	771	892	945	343
GRIA2	chr4:157334448-157334575	forward	de novo			secondary	DA	alternative	DA	1	1	5.31576e-05	0.00129366			3	chr4:157334120-157335671			1
GRIA2	chr4:157334725-157335671	forward	de novo			primary	D	alternative	D	1	1	5.31576e-05	0.00144509			1	chr4:157334120-157335671		1
GRIA2	chr4:157335269-157335671	forward	de novo			primary	D	alternative	D	3	2	0.000159473	0.00220994			1	chr4:157334120-157335671									1													2
GRIA2	chr4:157335877-157336309	forward	de novo			primary	A	alternative	A	3	2	0.000209205	0.00518135			1	chr4:157335877-157336377											1		2
GRIA2	chr4:157335877-157336377	forward	known	201(10-11), 202(10-11), 203(10-11), 204(10-11), 205(9-10), 211(10-11), 215(10-11)		/	/	canonical	/	14340	35	1.10097	2.82431						458	496	39	805	60	332	358	441	6	193	167	456	272	254	253	2081	248	413	329	347	496	364	563	295	872	149	319	428	437	595	224
GRIA2	chr4:157336345-157341264	forward	de novo			primary	D	alternative	D	5	3	0.000852515	0.00598802			1	chr4:157336747-157341264			2										1				2
GRIA2	chr4:157336571-157336785	forward	de novo			secondary	DA	alternative	DA	1	1	6.9735e-05	0.00518135			3	chr4:157335877-157336377											1
GRIA2	chr4:157336571-157341264	forward	de novo			primary	D	alternative	D	26	9	0.00443308	0.047619			1	chr4:157336747-157341264		8				2							4		1	2	1		3					4	1
GRIA2	chr4:157336747-157341264	forward	known	201(11-12), 202(11-12), 203(11-12), 204(11-12), 205(10-11), 211(11-12), 215(11-12)		/	/	canonical	/	5865	35	0.45029	0.989936						444	334	35	798	42	241	341	341	12	134	109	333	279	46	56	728	45	88	38	80	88	116	105	45	182	18	51	98	165	123	46
GRIA2	chr4:157336747-157341362	forward	de novo			primary	A	alternative	A	6	2	0.00102302	0.00549451			1	chr4:157336747-157341264		2															4
GRIA2	chr4:157336995-157341264	forward	de novo			primary	D	alternative	D	24	4	0.00409207	0.0274725			1	chr4:157336747-157341264													1				20									2					1
GRIA2	chr4:157341462-157342061	forward	de novo			primary	A	alternative	A	27	8	0.00219619	0.0164835			1	chr4:157341462-157359896		6							3		3		4				5						3									1
GRIA2	chr4:157341462-157359896	forward	known	201(12-13), 202(12-13), 203(12-13), 204(12-13), 205(11-12), 211(12-13), 213(1-2), 215(12-13)		/	/	canonical	/	12294	35	0.943882	1.35656						665	562	64	949	59	265	300	387	8	182	132	553	225	122	95	759	244	430	277	272	428	338	410	220	775	144	255	411	429	522	279
GRIA2	chr4:157360143-157360709	forward	known	203(13-14)		/	/	alternative	A	315	19	0.0369979	0.8125	x	f	1	chr4:157360143-157361010		42	18		15	3			6		4		10				12	31		23	10			8		22	26	20	18	17
GRIA2	chr4:157360143-157361010	forward	known	201(13-14), 215(13-14)		/	/	canonical	/	8514	35	0.653669	2.01056						457	777	22	1865	15	238	489	371	7	129	169	480	633	3	28	400	77	132	88	116	168	130	166	82	284	32	83	97	151	184	66
GRIA2	chr4:157360143-157361538	forward	known	202(13-14), 204(13-14), 205(12-13), 211(13-14), 213(2-3)		/	/	alternative	A	5604	35	0.65821	2.77273	x	b	1	chr4:157360143-157361010		212	273	61	1496	32	179	282	150	7	111	50	164	192	34	62	582	50	92	75	60	85	65	99	55	166	41	71	117	143	145	46
GRIA2	chr4:157360143-157362411	forward	de novo			primary	A	alternative	A	1	1	0.000117454	0.00662252			1	chr4:157360143-157361010																														1
GRIA2	chr4:157360143-157362799	forward	de novo		skipping (flop+flip)	primary	C	alternative	C	23	5	0.00286908	0.0223048			2	chr4:157360143-157361010	chr4:157361124-157362799	8	9						1		3			2
GRIA2	chr4:157360143-157363435	forward	de novo			primary	C	alternative	C	2	1	0.000174171	0.00276052			2	chr4:157360143-157361010	chr4:157363047-157363435		2
GRIA2	chr4:157360224-157361010	forward	de novo			primary	D	alternative	D	10	2	0.00117454	0.00539084			1	chr4:157360143-157361010									2							8
GRIA2	chr4:157360749-157361010	forward	known	203(14-15)		/	/	alternative	D	71	11	0.00833921	0.0503282		g	1	chr4:157360143-157361010		23	2		15		11				1		4				7	3					1	3
GRIA2	chr4:157361124-157361538	forward	known	203(15-16)	flop+flip	/	/	alternative	A	910	32	0.121027	0.30137	x	d	1	chr4:157361124-157362799		89	11		13	6	7	20	9		15	13	30	25		15	27	20	34	27	21	37	31	43	25	69	22	26	40	35	33	21
GRIA2	chr4:157361124-157361571	forward	de novo			primary	A	alternative	A	22	1	0.00292592	0.0586667			1	chr4:157361124-157362799														22
GRIA2	chr4:157361124-157362411	forward	de novo			primary	A	alternative	A	1	1	0.000132996	0.00201207			1	chr4:157361124-157362799																										1
GRIA2	chr4:157361124-157362799	forward	known	201(14-15), 207(1-2), 215(14-15)		/	/	canonical	/	7519	35	0.577277	1.14566						425	548	18	230	8	82	135	233	6	140	183	493	375	21	14	424	134	228	126	206	273	311	310	188	497	73	181	174	292	311	125
GRIA2	chr4:157361124-157363435	forward	de novo			primary	C	alternative	C	2	1	0.000182058	0.00915332			2	chr4:157361124-157362799	chr4:157363047-157363435
GRIA2	chr4:157361652-157362411	forward	de novo			primary	A	alternative	DA	5	1	0.000664982	0.0117925			3	chr4:157361124-157362799																	5
GRIA2	chr4:157361652-157362799	forward	known	202(14-15), 203(16-17), 204(14-15), 205(13-14), 211(14-15), 213(3-4)		/	/	alternative	D	5259	35	0.699428	6.25	x	a	1	chr4:157361124-157362799		197	246	15	285	50	134	107	163	1	156	67	203	226	81	62	552	74	119	85	72	112	153	167	91	252	77	152	215	275	212	66
GRIA2	chr4:157362484-157362799	forward	de novo			primary	D	alternative	D	10	3	0.00132996	0.0117647			1	chr4:157361124-157362799		5	3										2
GRIA2	chr4:157362933-157363435	forward	known	215(15-16)		/	/	alternative	D	337	18	0.0233186	0.171946	x	h	1	chr4:157363047-157363435		38	24		10	2		22	4		38	21	36				18		16	2						38		14	5		8
GRIA2	chr4:157363006-157363435	forward	de novo			primary	D	alternative	D	3	1	0.000207584	0.0227273			1	chr4:157363047-157363435																3
GRIA2	chr4:157363047-157363435	forward	known	201(15-16), 202(15-16), 204(15-16), 205(14-15), 211(15-16)		/	/	canonical	/	14452	35	1.10956	2.65308						870	672	60	2461	56	469	805	411	14	221	231	704	958	118	132	1788	114	268	164	183	314	257	333	184	556	72	157	234	349	369	127
GRIA3	chrX:123183665-123184060	forward	de novo			secondary	DA	alternative	DA	2	2	0.000263505	0.0131579			3	chrX:123184644-123185832						1						1
GRIA3	chrX:123183665-123184087	forward	de novo			secondary	DA	alternative	DA	1	1	0.000131752	0.0031348			3	chrX:123184644-123185832									1
GRIA3	chrX:123183665-123184143	forward	de novo			secondary	DA	alternative	DA	57	14	0.00750988	0.0821918			3	chrX:123184644-123185832		5	5	1		1		1	6		4	5	4			12	5	2							1				5
GRIA3	chrX:123183665-123184518	forward	de novo			primary	D	alternative	DA	8	6	0.00105402	0.0108696			3	chrX:123184644-123185832			2										2			1										1					1
GRIA3	chrX:123183827-123184518	forward	de novo			primary	D	alternative	DA	3	2	0.000395257	0.0183486			3	chrX:123184644-123185832		2											1
GRIA3	chrX:123184214-123184518	forward	de novo			primary	D	alternative	DA	91	18	0.0119895	0.0763359			3	chrX:123184644-123185832		5	6			3		1	10		7	5	9	12	10		2		4	1		3	3			7		2
GRIA3	chrX:123184219-123184518	forward	known	206(1-2)		/	/	alternative	DA	191	31	0.0251647	0.0955882			3	chrX:123184644-123185832		8	11		13	3	15	8	9	1	5	13	18	1		2	4	2	5	2	6	5	3	9	4	13		5	6	3	2	4
GRIA3	chrX:123184219-123184529	forward	de novo			primary	A	alternative	DA	1	1	0.000131752	0.00374532			3	chrX:123184644-123185832			1
GRIA3	chrX:123184644-123185832	forward	known	203(1-2), 204(1-2), 205(1-2), 206(2-3), 207(1-2), 208(1-2), 209(1-2)		/	/	canonical	/	7590	35	1.32559	4.03604						109	267	321	627	76	924	726	319	24	132	136	293	1054	131	146	225	69	127	130	81	163	51	103	68	182	94	130	159	67	92	74
GRIA3	chrX:123184644-123185891	forward	de novo			primary	A	alternative	A	1	1	0.000131752	0.00613497			1	chrX:123184644-123185832																						1
GRIA3	chrX:123184721-123185832	forward	de novo			primary	D	alternative	D	2	1	0.000263505	0.0152672			1	chrX:123184644-123185832															2
GRIA3	chrX:123185000-123185832	forward	de novo			primary	D	alternative	D	10	3	0.00131752	0.0458015			1	chrX:123184644-123185832									3						6
GRIA3	chrX:123185189-123185832	forward	de novo			primary	D	alternative	D	1	1	0.000131752	0.00757576			1	chrX:123184644-123185832											1
GRIA3	chrX:123185343-123185832	forward	de novo			primary	D	alternative	D	3	3	0.000395257	0.0106383			1	chrX:123184644-123185832																1											1
GRIA3	chrX:123185744-123185832	forward	de novo			primary	D	alternative	D	2	2	0.000263505	0.0149254			1	chrX:123184644-123185832						1																								1
GRIA3	chrX:123185990-123199495	forward	de novo			primary	A	alternative	A	1	1	0.000540833	0.00452489			1	chrX:123185990-123253303			1
GRIA3	chrX:123185990-123202636	forward	known	205(2-3), 206(3-4)		/	/	alternative	A	116	15	0.0627366	0.31746	x	d	1	chrX:123185990-123253303		2	9		15	2			8	1	3	5	7	16	20		24	1	1
GRIA3	chrX:123185990-123204400	forward	de novo			primary	C	alternative	A	6	4	0.003245	0.0240964			1	chrX:123185990-123253303			1						2			2				1
GRIA3	chrX:123185990-123253303	forward	known	203(2-3), 204(2-3), 207(2-3), 208(2-3), 209(2-3)		/	/	canonical	/	1849	35	0.322928	1.42246						68	221	17	91	56	26	28	217	26	80	83	228	65	63	43	92	10	24	29	16	31	18	21	8	56	8	17	37	17	33	13
GRIA3	chrX:123185990-123326026	forward	de novo		exon skipping of e3 (240 nt)	primary	C	alternative	C	34	7	0.00848833	0.237624			2	chrX:123185990-123253303	chrX:123253542-123326026		3				3	3				4	6			12	3
GRIA3	chrX:123202746-123204400	forward	de novo			primary	D	alternative	DA	1	1	0.000540833	0.00460829			3	chrX:123185990-123253303									1
GRIA3	chrX:123202782-123204400	forward	known	205(3-4), 206(4-5)		/	/	alternative	DA	77	14	0.0416441	0.276923	x	e	3	chrX:123185990-123253303		5	6		6	2			7	1	2	3	8	18			13					1				3		2
GRIA3	chrX:123202782-123253303	forward	de novo			primary	C	alternative	D	10	3	0.00540833	0.0735294			1	chrX:123185990-123253303		5				2					3
GRIA3	chrX:123202906-123204400	forward	de novo			primary	D	alternative	DA	15	5	0.00811249	0.076087			3	chrX:123185990-123253303		1	1						4				2				7
GRIA3	chrX:123253542-123326026	forward	known	204(3-4), 207(3-4), 208(3-4), 209(3-4)		/	/	canonical	/	6162	35	1.07619	2.46606						136	352	37	97	73	89	78	280	31	151	182	370	101	93	58	191	179	135	327	159	192	106	192	96	461	131	164	258	111	163	204
GRIA3	chrX:123326213-123354910	forward	known	204(4-5), 207(4-5), 208(4-5), 209(4-5)		/	/	canonical	/	6023	35	1.05192	2.69366						113	235	113	471	80	406	326	239	40	93	133	276	365	171	263	969	46	80	106	66	135	49	110	66	215	46	57	108	69	111	59
GRIA3	chrX:123354963-123357875	forward	de novo			primary	A	alternative	A	1	1	0.000142531	0.00469484			1	chrX:123354963-123394968									1
GRIA3	chrX:123354963-123358257	forward	de novo			primary	A	alternative	A	1	1	0.000142531	/			1	chrX:123354963-123394968										1
GRIA3	chrX:123354963-123358346	forward	known	202(1-2)		/	/	alternative	A	13	6	0.00185291	0.0246914			1	chrX:123354963-123394968						1					2		1				4
GRIA3	chrX:123354963-123358494	forward	de novo			primary	A	alternative	A	2	1	0.000285063	0.00383142			1	chrX:123354963-123394968																	2
GRIA3	chrX:123354963-123394968	forward	known	204(5-6), 207(5-6), 208(5-6), 209(5-6)		/	/	canonical	/	7016	35	1.22535	2.09257						104	223	49	399	49	225	186	213	28	81	159	289	198	89	147	522	111	209	214	172	321	165	239	136	438	121	209	259	196	236	104
GRIA3	chrX:123358619-123358705	forward	known	202(2-3)		/	/	alternative	DA	27	13	0.00384835	0.0269058			3	chrX:123354963-123394968		1	6				2	1	3		1		4					2		3	1							1
GRIA3	chrX:123358800-123361243	forward	known	202(3-4)		/	/	alternative	DA	15	7	0.00213797	0.0322581			3	chrX:123354963-123394968								6		1	1	1						3								2						1
GRIA3	chrX:123395129-123397387	forward	de novo			primary	A	alternative	A	7	3	0.00129582	0.0243902			1	chrX:123395129-123398636			4														1		2
GRIA3	chrX:123395129-123398636	forward	known	204(6-7), 207(6-7), 208(6-7), 209(6-7)		/	/	canonical	/	5402	35	0.94346	1.69198						156	459	77	318	51	239	176	335	30	180	248	437	255	122	123	358	61	82	126	58	100	66	101	54	198	52	93	104	101	119	102
GRIA3	chrX:123395129-123402994	forward	de novo			primary	C	alternative	C	3	2	0.000434373	0.0060241			2	chrX:123395129-123398636	chrX:123398803-123402994									2	1
GRIA3	chrX:123397413-123398636	forward	de novo			primary	D	alternative	D	4	2	0.000740466	0.0163934			1	chrX:123395129-123398636			3															1
GRIA3	chrX:123398803-123402994	forward	known	204(7-8), 207(7-8), 208(7-8), 209(7-8)		/	/	canonical	/	8411	35	1.46898	2.5042						144	442	164	739	65	606	430	270	22	152	211	402	420	298	169	434	162	140	193	138	192	121	198	101	350	96	212	264	173	202	126
GRIA3	chrX:123398803-123464865	forward	de novo			primary	C	alternative	C	2	1	0.000266258	0.00702988			2	chrX:123398803-123402994	chrX:123428139-123464865								2
GRIA3	chrX:123403098-123403412	forward	known	204(8-9), 207(8-9), 208(8-9), 209(8-9)		/	/	canonical	/	6490	35	1.13348	2.15205						113	376	104	936	50	475	389	302	31	142	150	336	221	66	68	237	104	79	128	120	143	91	176	84	258	76	111	177	98	130	79
GRIA3	chrX:123403519-123404708	forward	known	204(9-10), 207(9-10), 208(9-10), 209(9-10)		/	/	canonical	/	11609	35	2.02751	3.37609						179	522	132	875	75	420	384	360	35	188	248	539	387	96	47	244	257	309	308	267	414	265	414	231	702	179	352	504	386	411	188
GRIA3	chrX:123404914-123417402	forward	known	204(10-11), 207(10-11), 208(10-11), 209(10-11)		/	/	canonical	/	4675	35	0.816489	1.37549						74	204	28	161	48	136	110	232	20	113	111	281	94	140	95	248	78	114	115	132	211	115	150	82	291	51	114	196	149	143	77
GRIA3	chrX:123417778-123427941	forward	known	204(11-12), 207(11-12), 208(11-12), 209(11-12)		/	/	canonical	/	2792	35	0.487623	1.83025						79	155	8	120	37	97	74	171	6	60	91	262	593	25	56	107	23	67	19	39	62	26	58	32	82	29	37	63	46	48	40
GRIA3	chrX:123428139-123431363	forward	de novo			primary	A	alternative	A	4	2	0.000604961	0.00600601			1	chrX:123428139-123464865													2	2
GRIA3	chrX:123428139-123431373	forward	de novo			primary	A	alternative	A	10	1	0.0015124	0.0699301			1	chrX:123428139-123464865																10
GRIA3	chrX:123428139-123438167	forward	de novo			primary	A	alternative	A	2	1	0.00030248	0.015625			1	chrX:123428139-123464865		2
GRIA3	chrX:123428139-123464865	forward	known	204(12-13), 207(12-13), 208(12-13), 209(12-13)		/	/	canonical	/	6612	35	1.15479	1.88663						128	249	59	541	58	180	234	299	4	105	122	333	356	193	143	569	134	147	127	108	140	108	194	113	388	82	152	189	111	182	137
GRIA3	chrX:123450966-123464865	forward	de novo			primary	D	alternative	D	3	2	0.000453721	0.00549451			1	chrX:123428139-123464865																										2					1
GRIA3	chrX:123465013-123465674	forward	de novo			primary	D	alternative	DA	4	2	0.000604961	0.0344828			3	chrX:123428139-123464865						2			2
GRIA3	chrX:123465013-123480063	forward	de novo			primary	D	alternative	D	15	9	0.0067904	0.0434783		f	1	chrX:123465112-123480063		2	1			2	2			1			2								1					3			1
GRIA3	chrX:123465112-123465674	forward	known	204(13-14), 208(13-14), 209(13-14)		/	/	alternative	A	2097	35	0.949298	2	x	a	1	chrX:123465112-123480063		29	201	24	201	9	57	58	145	1	68	78	153	147	40	15	212	22	36	20	40	59	26	45	28	53	12	30	44	28	31	26
GRIA3	chrX:123465112-123480063	forward	known	207(13-14)		/	/	canonical	/	2209	35	0.385802	1.27273						85	212	23	162	33	34	43	180	6	55	91	180	100	86	79	271	9	27	31	20	38	39	31	15	69	6	23	34	35	44	15
GRIA3	chrX:123465112-123482799	forward	de novo		skipping (flop+flip)	primary	C	alternative	C	18	5	0.00741046	0.0491803			2	chrX:123465112-123480063	chrX:123480177-123482799		2						2		3		4				7
GRIA3	chrX:123465205-123482799	forward	de novo			primary	D	alternative	D	1	1	0.000377501	0.00446429			1	chrX:123480177-123482799			1
GRIA3	chrX:123465788-123480063	forward	known	208(14-15)	flop+flip	/	/	alternative	D	235	31	0.106383	0.4	x	c	1	chrX:123465112-123480063		9	10		2	5	12	9	15	1	15	7	14	16		3		2	5	8		8	6	9	5	3	6	6	10	3	6	7
GRIA3	chrX:123465788-123480083	forward	de novo			primary	A	alternative	DA	2	2	0.000905387	0.00471698			3	chrX:123465112-123480063			1																									1
GRIA3	chrX:123465788-123482799	forward	known	204(14-15), 209(14-15)		/	/	alternative	D	1717	35	0.648169	1.22222	x	b	1	chrX:123480177-123482799		30	176	1	101	9	13	20	79	2	61	87	164	114	7	7	32	22	42	35	29	53	34	52	31	90	15	36	49	51	53	27
GRIA3	chrX:123471043-123482799	forward	de novo			primary	D	alternative	D	2	2	0.000755002	0.0192308			1	chrX:123480177-123482799																						1
GRIA3	chrX:123471535-123480063	forward	de novo			primary	D	alternative	D	1	1	0.000452694	0.0144928			1	chrX:123465112-123480063																										1
GRIA3	chrX:123475620-123480063	forward	de novo			primary	D	alternative	D	2	1	0.000905387	0.00943396			1	chrX:123465112-123480063			2
GRIA3	chrX:123480177-123480644	forward	de novo			primary	A	alternative	A	2	1	0.000755002	0.0298507			1	chrX:123480177-123482799											2
GRIA3	chrX:123480177-123482799	forward	known	207(14-15), 208(15-16)		/	/	canonical	/	2649	35	0.462648	0.793583						88	224	13	118	23	28	38	157	8	67	88	242	194	46	50	140	18	53	49	41	64	54	78	47	156	17	45	85	79	74	26
GRIA3	chrX:123481753-123482799	forward	de novo			primary	D	alternative	D	4	3	0.00151	0.0408163			1	chrX:123480177-123482799											1									2						1
GRIA3	chrX:123482589-123482799	forward	de novo			primary	D	alternative	D	1	1	0.000377501	0.0113636			1	chrX:123480177-123482799		1
GRIA3	chrX:123483016-123488713	forward	de novo			primary	D	alternative	D	19	5	0.00297014	0.05			1	chrX:123483046-123488713			1						2			1					12				3
GRIA3	chrX:123483046-123488713	forward	known	201(1-2), 207(15-16), 208(16-17), 209(15-16)		/	/	canonical	/	6397	35	1.11724	2.19329						160	438	48	869	31	323	344	385	13	203	189	384	457	166	153	789	50	76	87	60	95	44	112	53	167	35	68	95	77	72	65
GRIA3	chrX:123483057-123488713	forward	de novo			primary	D	alternative	D	235	22	0.036736	0.147368			1	chrX:123483046-123488713		5	22		37	1	5	12	14			11	24	12		3	28		3	6		14	5		2	12			9			3
GRIA4	chr11:105525019-105610908	forward	de novo			primary	D	alternative	D	10	1	0.00504286	0.030581			1	chr11:105610428-105610908		10
GRIA4	chr11:105610023-105610908	forward	known	209(1-2)		/	/	alternative	D	49	9	0.02471	0.285714	x	h	1	chr11:105610428-105610908		2		2		1	2				3	1	4										14			20
GRIA4	chr11:105610428-105610908	forward	known	201(1-2), 202(1-2), 203(1-2), 210(1-2)		/	/	canonical	/	1983	34	0.448706	1.28514						327	83	10	18	9	9	5	55	1	125	54	94	28	9		7	45	54	57	38	87	49	77	31	156	60	77	97	47	76	44
GRIA4	chr11:105610428-105610938	forward	known	207(1-2), 214(1-2)		/	/	alternative	A	75	12	0.0378215	0.116883			1	chr11:105610428-105610908		7									5	3						5	3	3		7		9		16		4			8
GRIA4	chr11:105610609-105610908	forward	de novo			primary	D	alternative	D	28	6	0.01412	0.127273			1	chr11:105610428-105610908		11	3						7		1	4	2
GRIA4	chr11:105611085-105611682	forward	de novo			primary	A	alternative	A	2	1	0.000168449	0.00511509			1	chr11:105611085-105612276				2
GRIA4	chr11:105611085-105612246	forward	de novo			primary	A	alternative	A	2	1	0.000168449	0.00340716			1	chr11:105611085-105612276		2
GRIA4	chr11:105611085-105612276	forward	known	201(2-3), 202(2-3), 203(2-3), 204(1-2), 205(1-2), 206(1-2), 207(2-3), 209(2-3), 210(2-3), 212(1-2), 213(1-2), 214(2-3)		/	/	canonical	/	11873	35	2.68658	5.0535						587	214	391	755	81	433	220	271	5	481	87	250	147	305	61	415	308	306	336	402	541	419	582	295	1036	215	403	434	348	500	307
GRIA4	chr11:105611085-105752981	forward	de novo			primary	C	alternative	C	6	2	0.00071314	0.00767754			2	chr11:105611085-105612276	chr11:105612434-105752981		2		4
GRIA4	chr11:105611921-105612276	forward	de novo			primary	D	alternative	D	1	1	8.42247e-05	0.00170358			1	chr11:105611085-105612276		1
GRIA4	chr11:105612159-105612276	forward	de novo			primary	D	alternative	D	9	4	0.000758022	0.00691244			1	chr11:105611085-105612276		3									2											1							3
GRIA4	chr11:105612434-105720224	forward	de novo			primary	A	alternative	A	31	7	0.00625757	0.021164			1	chr11:105612434-105752981		6	4	2	8			2			7						2
GRIA4	chr11:105612434-105752981	forward	known	201(3-4), 202(3-4), 203(3-4), 204(2-3), 205(2-3), 206(2-3), 212(2-3), 213(2-3)		/	/	canonical	/	4954	35	1.12097	2.32124						762	307	184	378	86	252	125	276	3	464	113	273	43	83	16	201	46	75	67	70	99	83	121	56	199	22	66	62	93	122	41
GRIA4	chr11:105612434-105862024	forward	de novo		exon skipping of e4 (240 nt)	primary	C	alternative	C	16	3	0.00230083	0.0111857			2	chr11:105612434-105752981	chr11:105753220-105862024	10							2		4
GRIA4	chr11:105753220-105753820	forward	de novo			primary	A	alternative	A	3	3	0.000335046	0.0144928			1	chr11:105753220-105862024		1				1			1
GRIA4	chr11:105753220-105797726	forward	known	213(3-4)		/	/	alternative	A	11	1	0.0012285	0.0152144			1	chr11:105753220-105862024																										11
GRIA4	chr11:105753220-105842783	forward	de novo			primary	A	alternative	A	5	2	0.00055841	0.00873362			1	chr11:105753220-105862024		3																											2
GRIA4	chr11:105753220-105862024	forward	known	201(4-5), 202(4-5), 203(4-5), 204(3-4), 205(3-4), 206(3-4), 212(3-4)		/	/	canonical	/	8954	35	2.02608	3.46283						1026	347	65	238	69	69	46	298	5	605	170	422	54	150	66	348	208	281	164	184	284	374	393	204	723	112	314	229	361	453	144
GRIA4	chr11:105818455-105862024	forward	de novo			primary	D	alternative	D	1	1	0.000111682	0.000974659			1	chr11:105753220-105862024		1
GRIA4	chr11:105842912-105862024	forward	known	211(1-2)		/	/	alternative	D	26	11	0.00290373	0.0923077			1	chr11:105753220-105862024				6	2						2		2					1				2	3	3				1	2		2
GRIA4	chr11:105862208-105863705	forward	de novo			primary	A	alternative	A	1	1	0.000200521	0.00389105			1	chr11:105862208-105887519													1
GRIA4	chr11:105862208-105884353	forward	de novo			primary	A	alternative	A	10	6	0.00200521	0.0340909			1	chr11:105862208-105887519		1	2								1							1	2			3
GRIA4	chr11:105862208-105887519	forward	known	201(5-6), 202(5-6), 203(5-6), 204(4-5), 206(4-5), 211(2-3), 212(4-5)		/	/	canonical	/	4987	35	1.12844	2.14116						1018	201	62	274	42	108	87	193	1	338	101	257	69	218	26	434	78	64	60	86	88	119	152	72	247	35	91	74	115	87	40
GRIA4	chr11:105884607-105887519	forward	de novo			primary	D	alternative	D	5	2	0.00100261	0.00591716			1	chr11:105862208-105887519		3									2
GRIA4	chr11:105887572-105890601	forward	de novo			primary	A	alternative	A	1	1	0.000190767	/			1	chr11:105887572-105898269						1
GRIA4	chr11:105887572-105898269	forward	known	201(6-7), 202(6-7), 203(6-7), 204(5-6), 206(5-6), 211(3-4), 212(5-6)		/	/	canonical	/	5242	35	1.18614	2.28532						877	191	109	302	31	117	88	168	1	311	98	262	165	227	18	330	42	104	44	104	118	173	199	101	205	30	136	123	169	159	23
GRIA4	chr11:105898427-105903814	forward	known	201(7-8), 202(7-8), 203(7-8), 204(6-7), 206(6-7), 211(4-5), 212(6-7)		/	/	canonical	/	5171	35	1.17007	3.10249						899	246	135	372	61	161	101	268	7	582	139	359	224	100	108	280	34	87	42	69	99	73	108	53	137	23	48	80	54	100	32
GRIA4	chr11:105903981-105905197	forward	known	201(8-9), 202(8-9), 203(8-9), 204(7-8), 206(7-8), 212(7-8)		/	/	canonical	/	8217	35	1.85931	3.06318						1336	472	70	455	63	195	76	339	10	697	211	431	82	403	101	426	132	106	139	144	205	193	249	138	402	63	139	124	174	241	117
GRIA4	chr11:105905301-105910435	forward	known	201(9-10), 202(9-10), 203(9-10), 204(8-9), 206(8-9), 212(8-9)		/	/	canonical	/	8125	35	1.8385	3.32743						1289	479	168	815	100	260	235	344	7	895	186	380	88	151	52	680	100	97	85	106	118	107	170	89	310	43	114	98	130	146	68
GRIA4	chr11:105905301-105911876	forward	de novo			primary	C	alternative	A	3	1	0.000369231	0.00368098			1	chr11:105905301-105910435					3
GRIA4	chr11:105910545-105910977	forward	de novo			primary	A	alternative	A	1	1	0.000378788	0.00170068			1	chr11:105910545-105918712		1
GRIA4	chr11:105910545-105911829	forward	de novo			primary	A	alternative	A	40	5	0.0151515	0.1			1	chr11:105910545-105918712		24				1			5		6		4
GRIA4	chr11:105910545-105911856	forward	de novo			primary	A	alternative	A	1	1	0.000378788	/			1	chr11:105910545-105918712								1
GRIA4	chr11:105910545-105911861	forward	de novo			primary	A	alternative	A	1	1	0.000378788	0.0144928			1	chr11:105910545-105918712			1
GRIA4	chr11:105910545-105911876	forward	known	202(10-11), 204(9-10)		/	/	alternative	A	5120	35	1.93939	11.4	x	a	1	chr11:105910545-105918712		441	204	124	540	19	288	199	162	3	360	88	197	58	132	57	449	61	75	60	88	95	135	157	114	297	19	86	59	128	199	58
GRIA4	chr11:105910545-105918692	forward	de novo			primary	A	alternative	A	1	1	0.000378788	0.025			1	chr11:105910545-105918712						1
GRIA4	chr11:105910545-105918712	forward	known	201(10-11), 203(10-11), 206(9-10), 212(9-10)		/	/	canonical	/	2640	34	0.59737	1.13706						588	69	38	112	40	28	31	50		197	66	139	17	59	5	62	30	57	47	43	69	75	86	51	134	25	62	50	69	95	45
GRIA4	chr11:105910545-105924399	forward	de novo			primary	C	alternative	C	7	3	0.00324675	0.02			2	chr11:105910545-105918712	chr11:105918918-105924399	4	1								2
GRIA4	chr11:105918918-105920774	forward	de novo			primary	A	alternative	A	4	3	0.00239234	0.025641			1	chr11:105918918-105924399																				2				1
GRIA4	chr11:105918918-105924399	forward	known	201(11-12), 203(11-12), 206(10-11), 212(10-11)		/	/	canonical	/	1672	35	0.378334	0.970954						236	31	13	4	28	10	22	43	1	87	21	73	23	24	19	29	27	50	78	80	101	42	83	39	144	26	57	44	25	60	37
GRIA4	chr11:105918918-105926741	forward	de novo			primary	C	alternative	C	1	1	0.000688942	0.0101523			2	chr11:105918918-105924399	chr11:105924769-105926741										1
GRIA4	chr11:105924769-105926741	forward	known	201(12-13), 203(12-13), 206(11-12), 212(11-12)		/	/	canonical	/	1231	34	0.278546	0.548223						325	52	17	72	27	17	12	48		110	19	74	32	42	2	59	23	25	13	12	17	19	22	14	43	11	9	8	18	22	17
GRIA4	chr11:105924769-105926860	forward	de novo			primary	A	alternative	A	2	2	0.0016247	0.00307692			1	chr11:105924769-105926741		1																												1
GRIA4	chr11:105926939-105933722	forward	known	201(13-14), 203(13-14), 206(12-13), 212(12-13)		/	/	canonical	/	2169	35	0.490793	1.15663						405	50	50	121	38	24	48	36	1	132	36	81	43	108	29	110	44	41	38	34	66	48	61	39	100	54	51	55	39	52	33
GRIA4	chr11:105933969-105945463	forward	known	215(1-2)		/	/	alternative	A	109	26	0.126597	0.0888889	x	f	1	chr11:105933969-105971914		13	4		4	1			1		2	2	2		2		4			7	3	5	3	2	2	8	10	7	5	4	4	4
GRIA4	chr11:105933969-105965947	forward	known	203(14-15), 206(13-14), 208(1-2)		/	/	alternative	A	790	32	0.917538	3	x	c	1	chr11:105933969-105971914		164	47	2	69		6	5	34		52	14	57		8	8	106	9	14	8	12	30	4	12	9	33	13	8	9	8	20	6
GRIA4	chr11:105933969-105971914	forward	known	201(14-15), 212(13-14)		/	/	canonical	/	861	30	0.194824	1.21622						243	18	11	45	36	21	6	19		75	7	19		109	48	131	2			5	6	1	4	3	5	7	2	6	9	5	2
GRIA4	chr11:105933969-105971947	forward	de novo			primary	A	alternative	A	1	1	0.00116144	0.0133333			1	chr11:105933969-105971914											1
GRIA4	chr11:105933969-105974310	forward	de novo		skipping (flop+flip)	primary	C	alternative	C	9	4	0.00884521	0.0232558			2	chr11:105933969-105971914	chr11:105972028-105974310	6	1			1					1
GRIA4	chr11:105933969-105979575	forward	de novo			primary	C	alternative	C	1	1	0.000862813	0.00273598			2	chr11:105933969-105971914	chr11:105974444-105979575	1
GRIA4	chr11:105945501-105947330	forward	de novo			primary	A	alternative	DA	1	1	0.00116144	/			3	chr11:105933969-105971914			1
GRIA4	chr11:105945501-105965947	forward	known	215(2-3)		/	/	alternative	DA	139	25	0.16144	0.164609	x	e	3	chr11:105933969-105971914		40	8				7		4			3					13	2	8	2	4	6	7	5	2	5	2	4	4	1	3	3
GRIA4	chr11:105945501-105971914	forward	de novo			primary	C	alternative	D	8	3	0.00929152	0.04			1	chr11:105933969-105971914			3			2					3
GRIA4	chr11:105945501-105974310	forward	de novo			primary	C	alternative	D	1	1	0.000851789	0.00699301			1	chr11:105972028-105974310											1
GRIA4	chr11:105945501-105979575	forward	de novo			primary	C	alternative	D	2	2	0.00137268	0.0181818			1	chr11:105974444-105979575		1											1
GRIA4	chr11:105966061-105970689	forward	de novo			primary	A	alternative	DA	1	1	0.00116144	0.00411523			3	chr11:105933969-105971914		1
GRIA4	chr11:105966061-105971914	forward	known	208(2-3)	flop+flip	/	/	alternative	D	46	9	0.0534262	0.0933333	x	g	1	chr11:105933969-105971914		13		4					4		7					4													3		5
GRIA4	chr11:105966061-105974310	forward	known	203(15-16), 206(14-15), 215(3-4)		/	/	alternative	D	1307	32	1.11329	6.1	x	b	1	chr11:105972028-105974310		267	52		30	2		11	49	2	96	48	63		2	2	21	28	26	22	44	61	49	47	33	89	12	41	41	31	53	29
GRIA4	chr11:105972028-105974310	forward	known	201(15-16), 208(3-4), 212(14-15)		/	/	canonical	/	1174	34	0.265648	1.01523						360	36	33	33	50	11	7	28		143	17	36	32	72	22	52	6	11	10	8	10	18	10	11	39	7	24	13	13	15	12
GRIA4	chr11:105974346-105979575	forward	de novo			primary	D	alternative	D	1	1	0.000686342	/			1	chr11:105974444-105979575									1
GRIA4	chr11:105974444-105979575	forward	known	201(16-17), 212(15-16)		/	/	canonical	/	1457	35	0.329685	0.725246						488	53	46	55	27	22	21	38	3	156	28	55	36	45	19	53	16	9	25	18	31	13	24	11	45	14	15	14	4	19	10
GRIA4	chr11:105974517-105979575	forward	de novo			primary	D	alternative	D	10	4	0.00686342	0.0143443			1	chr11:105974444-105979575		7				1					1											1
GRIA4	chr11:105974541-105979575	forward	de novo			primary	D	alternative	D	7	2	0.00480439	0.0122951			1	chr11:105974444-105979575		6							1
GRIA4	chr11:105974557-105979575	forward	known	203(16-17), 206(15-16), 215(4-5)		/	/	alternative	D	577	31	0.396019	1.52632	x	d	1	chr11:105974444-105979575		76	15	23	47	1	3	7	22		30	5	24				19	10	18	17	23	34	11	19	10	43	8	17	24	9	29	11
GRIA4	chr11:105974579-105979575	forward	de novo			primary	D	alternative	D	30	10	0.0205903	0.0566038			1	chr11:105974444-105979575		12	3				1	2	2		1	1								5					2
GRIA4	chr11:105974635-105979575	forward	de novo			primary	D	alternative	D	1	1	0.000686342	/			1	chr11:105974444-105979575																															1
GRIK1	chr21:29537385-29537677	reverse	de novo			primary	D	alternative	D	16	4	0.00993789	0.0175439			1	chr21:29537385-29555052								1			2			11
GRIK1	chr21:29537385-29537798	reverse	known	201(17-18), 207(16-17)		/	/	alternative	D	393	32	0.244099	0.758621	x	c	1	chr21:29537385-29555052		6	10	8	37	2	20	10	7		50	7	13	8	14		56	7	4	4	5	5	5		5	15	3	11	16	3	11	4
GRIK1	chr21:29537385-29555052	reverse	known	203(15-16), 206(16-17)		/	/	canonical	/	1610	34	1.1871	2.96812						137	56	53	192	14	57	57	63		279	55	64	11	89	90	82	9	8	17	20	28	12	10	9	23	8	31	24	13	22	8
GRIK1	chr21:29537778-29555052	reverse	known	202(16-17)		/	/	alternative	A	0		/	/		f	/
GRIK1	chr21:29537880-29555052	reverse	de novo			primary	A	alternative	A	2	1	0.00124224	0.0243902			1	chr21:29537385-29555052																	2
GRIK1	chr21:29537884-29555052	reverse	known	201(16-17), 207(15-16)		/	/	alternative	A	480	30	0.298137	0.926829	x	b	1	chr21:29537385-29555052		6	8	11	47	2	6	16	18		97	6	14	16	8	1	76	4	7	4		9	14	9	4	10	3	7	13	11		5
GRIK1	chr21:29553704-29555052	reverse	known	204(16-17), 205(15-16)		/	/	alternative	A	54	8	0.0335404	0.482759	x	d	1	chr21:29537385-29555052								4	4		5				10		10								2	5
GRIK1	chr21:29555251-29561624	reverse	de novo			primary	A	alternative	A	2	1	0.00119976	/			1	chr21:29555302-29561624																			2
GRIK1	chr21:29555254-29587366	reverse	de novo			primary	A	alternative	A	1	1	0.000856164	/			1	chr21:29581543-29587366																												1
GRIK1	chr21:29555302-29555993	reverse	de novo			primary	D	alternative	D	1	1	0.00059988	0.00231481			1	chr21:29555302-29561624											1
GRIK1	chr21:29555302-29561624	reverse	known	201(15-16), 202(15-16), 203(14-15), 204(15-16), 205(14-15), 206(15-16), 207(14-15)		/	/	canonical	/	1667	35	1.22912	3.73417						131	90	12	36	16	41	27	82	6	432	71	79	14	68	24	76	20	18	21	20	27	16	23	10	37	14	40	36	21	31	9
GRIK1	chr21:29555302-29576964	reverse	de novo			primary	C	alternative	C	4	2	0.0022818	0.0412371			2	chr21:29555302-29561624	chr21:29561849-29576964										2
GRIK1	chr21:29555318-29561624	reverse	de novo			primary	A	alternative	A	5	1	0.0029994	0.0115741			1	chr21:29555302-29561624											5
GRIK1	chr21:29561849-29576964	reverse	known	201(14-15), 202(14-15), 203(13-14), 204(14-15), 205(13-14), 206(14-15), 207(13-14)		/	/	canonical	/	1839	35	1.35594	2.34243						132	84	18	68	11	46	26	55	5	381	72	76	23	87	62	128	17	20	26	35	36	20	34	22	59	11	35	37	28	23	13
GRIK1	chr21:29561849-29587366	reverse	de novo			primary	C	alternative	C	1	1	0.000665115	0.0232558			2	chr21:29561849-29576964	chr21:29581543-29587366
GRIK1	chr21:29561849-29588839	reverse	de novo			primary	C	alternative	C	2	2	0.00123381	0.017094			2	chr21:29561849-29576964	chr21:29587589-29588839				1							1
GRIK1	chr21:29573378-29576964	reverse	de novo			primary	A	alternative	A	1	1	0.000543774	0.00262467			1	chr21:29561849-29576964											1
GRIK1	chr21:29577067-29587366	reverse	de novo			primary	A	alternative	A	2	1	0.00171233	0.00655738			1	chr21:29581543-29587366											2
GRIK1	chr21:29577181-29581425	reverse	known	201(13-14), 202(13-14), 203(12-13), 204(13-14), 205(12-13), 206(13-14), 207(12-13)		/	/	canonical	/	1216	35	0.89659	1.37557						150	65	3	37	16	11	23	41	1	286	76	80	10	53	51	66	16	8	11	9	19	11	13	10	20	8	12	11	13	12	3
GRIK1	chr21:29577181-29581693	reverse	de novo			primary	D	alternative	D	1	1	0.000822368	/			1	chr21:29577181-29581425																												1
GRIK1	chr21:29577181-29587366	reverse	de novo		exon skipping of e13 (119 nt)	primary	C	alternative	C	14	5	0.011745	0.183673			2	chr21:29577181-29581425	chr21:29581543-29587366	1									2					9		1
GRIK1	chr21:29581543-29581693	reverse	de novo			primary	D	alternative	D	4	2	0.00342466	0.00983607			1	chr21:29581543-29587366		1									3
GRIK1	chr21:29581543-29587366	reverse	known	201(12-13), 202(12-13), 203(11-12), 204(12-13), 205(11-12), 206(12-13), 207(11-12)		/	/	canonical	/	1168	33	0.861198	1.61106						144	76	6	18	15	48	21	54	3	305	69	68		40	47	54	11	4	4	10	13	18	10	9	9	1	17	13	12	13	6
GRIK1	chr21:29581964-29587366	reverse	de novo			primary	A	alternative	A	2	1	0.00171233	0.00655738			1	chr21:29581543-29587366											2
GRIK1	chr21:29586472-29587366	reverse	de novo			primary	A	alternative	A	1	1	0.000856164	/			1	chr21:29581543-29587366																						1
GRIK1	chr21:29587589-29588839	reverse	known	201(11-12), 202(11-12), 203(10-11), 204(11-12), 205(10-11), 206(11-12), 207(10-11)		/	/	canonical	/	1403	34	1.03447	2.13333						128	57	25	49	14	49	34	44	3	307	54	52		28	39	53	28	23	20	32	51	16	19	12	36	14	22	28	12	21	20
GRIK1	chr21:29587589-29591112	reverse	de novo			primary	C	alternative	C	6	3	0.00364964	0.015748			2	chr21:29587589-29588839	chr21:29589042-29591112	2									3	1
GRIK1	chr21:29587589-29598830	reverse	de novo			primary	C	alternative	C	2	1	0.00157853	0.0465116			2	chr21:29587589-29588839	chr21:29596570-29598830											2
GRIK1	chr21:29589042-29591112	reverse	known	201(10-11), 202(10-11), 203(9-10), 204(10-11), 205(9-10), 206(10-11), 207(9-10)		/	/	canonical	/	1885	35	1.38986	3.44734						178	63	24	223	25	100	73	69	3	444	73	101	21	44	55	78	13	16	15	34	19	10	14	7	18	4	30	18	12	10	4
GRIK1	chr21:29589042-29598830	reverse	de novo			primary	C	alternative	C	4	3	0.00265252	0.05			2	chr21:29589042-29591112	chr21:29596570-29598830							2			1																	1
GRIK1	chr21:29591225-29596526	reverse	known	201(9-10), 202(9-10), 204(9-10), 206(9-10)		/	/	canonical	/	1557	35	1.14802	2.62009						96	19	50	70	11	150	71	35	1	339	30	25	15	67	29	98	24	12	17	22	39	19	22	20	47	9	30	19	15	22	9
GRIK1	chr21:29591225-29598830	reverse	known	203(8-9), 205(8-9), 207(8-9)		/	/	alternative	C	707	33	0.526042	3.35135	x	a	2	chr21:29591225-29596526	chr21:29596570-29598830	25	12	21	41	9	53	46	9		52	11	17		45	62	47	9	9	8	10	22	13	11	5	22	11	20	19	8	22	12
GRIK1	chr21:29591251-29596526	reverse	de novo			primary	A	alternative	A	2	1	0.00128452	/			1	chr21:29591225-29596526																								2
GRIK1	chr21:29596570-29598830	reverse	known	201(8-9), 202(8-9), 204(8-9), 206(8-9)		/	/	canonical	/	1131	34	0.833917	2.47423						85	17	12	30	6	28	7	31	1	270	32	33		10	8	47	27	15	18	19	38	29	23	30	46	18	32	35	19	25	19
GRIK1	chr21:29598937-29633173	reverse	de novo			primary	D	alternative	D	2	1	0.00174978	0.00754717			1	chr21:29598937-29642826											2
GRIK1	chr21:29598937-29642826	reverse	known	201(7-8), 202(7-8), 203(7-8), 204(7-8), 205(7-8), 206(7-8), 207(7-8), 208(7-8)		/	/	canonical	/	1143	33	0.842765	1.17387						103	67	31	24	23	56	24	37		265	60	73	17	33	17	21	8	9	7	14	27	15	21	10	25	8	20	23	16	15	8
GRIK1	chr21:29603330-29642826	reverse	de novo			primary	A	alternative	A	2	1	0.00174978	0.00754717			1	chr21:29598937-29642826											2
GRIK1	chr21:29639580-29642826	reverse	de novo			primary	A	alternative	A	5	2	0.00437445	0.038835			1	chr21:29598937-29642826		4									1
GRIK1	chr21:29639645-29642826	reverse	de novo			primary	A	alternative	A	1	1	0.000874891	0.0149254			1	chr21:29598937-29642826			1
GRIK1	chr21:29642969-29651118	reverse	known	201(6-7), 202(6-7), 203(6-7), 204(6-7), 205(6-7), 206(6-7), 207(6-7), 208(6-7)		/	/	canonical	/	1406	35	1.03668	1.73659						154	102	24	21	23	60	33	89	1	453	76	97	4	10	21	5	6	19	3	7	18	12	8	11	11	4	25	17	11	12	8
GRIK1	chr21:29651259-29654810	reverse	de novo			primary	A	alternative	A	1	1	0.000856898	/			1	chr21:29651291-29654810						1
GRIK1	chr21:29651291-29654810	reverse	known	201(5-6), 202(5-6), 203(5-6), 204(5-6), 205(5-6), 206(5-6), 207(5-6), 208(5-6)		/	/	canonical	/	1167	34	0.860461	1.2592						138	55	29	33	15	36	42	48		284	46	59	11	57	36	62	8	11	9	16	9	6	12	3	18	13	17	7	11	17	6
GRIK1	chr21:29654863-29662616	reverse	de novo			primary	D	alternative	D	1	1	0.000919963	/			1	chr21:29654863-29672983																						1
GRIK1	chr21:29654863-29672983	reverse	known	201(4-5), 202(4-5), 203(4-5), 204(4-5), 205(4-5), 206(4-5), 207(4-5), 208(4-5)		/	/	canonical	/	1087	34	0.801475	2.03535						133	51	15	25	10	44	46	39		242	43	44	31	41	41	43	8	9	5	12	20	12	14	9	15	3	21	15	17	12	5
GRIK1	chr21:29662768-29672983	reverse	de novo			primary	A	alternative	A	3	1	0.00275989	0.0681818			1	chr21:29654863-29672983							3
GRIK1	chr21:29673164-29689728	reverse	known	201(3-4), 202(3-4), 203(3-4), 204(3-4), 205(3-4), 206(3-4), 207(3-4), 208(3-4)		/	/	canonical	/	1090	34	0.803687	1.90404						115	32	20	50	9	66	44	37		209	45	40	29	15	29	50	9	8	19	12	24	14	16	15	15	17	36	14	9	21	13
GRIK1	chr21:29673164-29939383	reverse	de novo		exon skipping of e2 and e3 (168 nt and 258 nt)	primary	C	alternative	C	16	6	0.0137931	0.0536913			2	chr21:29673164-29689728	chr21:29694063-29939383	3		2	2		4				2															3
GRIK1	chr21:29689985-29693896	reverse	known	201(2-3), 202(2-3), 203(2-3), 204(2-3), 205(2-3), 206(2-3), 207(2-3), 208(2-3)		/	/	canonical	/	1101	34	0.811797	1.88889						145	75	51	73	5	41	56	47	2	303	45	72	11		7	17	4	7	5	9	6	4	9	5	9	4	10	9	10	11	3
GRIK1	chr21:29689985-29939383	reverse	de novo			primary	C	alternative	C	58	5	0.049764	0.317073	x	e	2	chr21:29689985-29693896	chr21:29694063-29939383	15	6								19	13	5
GRIK1	chr21:29694063-29703721	reverse	de novo			primary	D	alternative	D	1	1	0.000813008	0.00409836			1	chr21:29694063-29939383											1
GRIK1	chr21:29694063-29854090	reverse	de novo			primary	D	alternative	D	2	1	0.00162602	/			1	chr21:29694063-29939383												2
GRIK1	chr21:29694063-29939261	reverse	de novo			primary	D	alternative	D	30	5	0.0243902	0.162162			1	chr21:29694063-29939383			4					3			15	6	2
GRIK1	chr21:29694063-29939383	reverse	known	201(1-2), 202(1-2), 203(1-2), 204(1-2), 205(1-2), 206(1-2), 207(1-2), 208(1-2)		/	/	canonical	/	1230	35	0.906912	2.18519						101	49	59	86	13	83	64	49	2	244	37	32	1	37	45	46	2	11	14	18	19	14	21	12	15	15	21	21	12	10	12
GRIK1	chr21:29854173-29939383	reverse	de novo			primary	A	alternative	A	11	3	0.00894309	0.0408163			1	chr21:29694063-29939383			2		2						7
GRIK1	chr21:29890568-29939383	reverse	de novo			primary	A	alternative	A	1	1	0.000813008	0.00990099			1	chr21:29694063-29939383		1
GRIK1	chr21:29895975-29939383	reverse	de novo			primary	A	alternative	A	2	1	0.00162602	0.00819672			1	chr21:29694063-29939383											2
GRIK1	chr21:29908514-29939261	reverse	de novo			secondary	DA	alternative	DA	5	1	0.00406504	0.0204918			3	chr21:29694063-29939383											5
GRIK1	chr21:29908514-29939383	reverse	de novo			primary	A	alternative	A	6	2	0.00487805	0.0204918			1	chr21:29694063-29939383									1		5
GRIK1	chr21:29919432-29939261	reverse	de novo			secondary	DA	alternative	DA	12	2	0.0097561	0.0625			3	chr21:29694063-29939383								4			8
GRIK1	chr21:29919432-29939383	reverse	de novo			primary	A	alternative	A	37	7	0.0300813	0.0983607			1	chr21:29694063-29939383		3	4				1	2			24		2			1
GRIK2	chr6:101131697-101131861	forward	de novo			secondary	DA	alternative	DA	4	1	0.00234742	/			3	chr6:101399392-101621949				4
GRIK2	chr6:101131697-101205077	forward	de novo			primary	D	alternative	DA	11	3	0.0064554	0.0333333			3	chr6:101399392-101621949						6		2			3
GRIK2	chr6:101131697-101244630	forward	de novo			primary	D	alternative	DA	2	1	0.00117371	0.0204082			3	chr6:101399392-101621949																										2
GRIK2	chr6:101181372-101205077	forward	known	207(1-2)		/	/	alternative	DA	0		/	/			/
GRIK2	chr6:101205143-101231670	forward	de novo			primary	A	alternative	DA	1	1	0.000586854	/			3	chr6:101399392-101621949						1
GRIK2	chr6:101205143-101244630	forward	known	207(2-3)		/	/	alternative	DA	11	4	0.0064554	0.0510204			3	chr6:101399392-101621949						1					2															5
GRIK2	chr6:101244656-101382724	forward	de novo			primary	A	alternative	DA	2	1	0.00117371	0.0294118			3	chr6:101399392-101621949
GRIK2	chr6:101244656-101398985	forward	known	207(3-4)		/	/	alternative	DA	0		/	/			/
GRIK2	chr6:101376492-101398985	forward	de novo			primary	D	alternative	DA	1	1	0.000586854	0.0169492			3	chr6:101399392-101621949									1
GRIK2	chr6:101382779-101398985	forward	de novo			primary	D	alternative	DA	5	3	0.00293427	0.0444444			3	chr6:101399392-101621949																		1
GRIK2	chr6:101393837-101398985	forward	de novo			primary	D	alternative	DA	313	12	0.183685	1.03448	x	a	3	chr6:101399392-101621949		205	30	1	2		5	3	13		20	11	18	4		1
GRIK2	chr6:101393837-101399073	forward	de novo			secondary	DA	alternative	DA	1	1	0.000586854	0.00408163			3	chr6:101399392-101621949		1
GRIK2	chr6:101394352-101398985	forward	de novo			primary	D	alternative	DA	7	3	0.00410798	0.025			3	chr6:101399392-101621949		4					2																						1
GRIK2	chr6:101399392-101402855	forward	de novo			primary	A	alternative	A	4	3	0.00234742	0.0444444			1	chr6:101399392-101621949		1
GRIK2	chr6:101399392-101457763	forward	de novo			primary	A	alternative	A	2	1	0.00117371	0.00816327			1	chr6:101399392-101621949		2
GRIK2	chr6:101399392-101620093	forward	de novo			primary	A	alternative	A	10	4	0.00586854	0.0454545		f	1	chr6:101399392-101621949									2																				4
GRIK2	chr6:101399392-101621949	forward	known	202(1-2), 205(1-2), 206(1-2), 207(1-2)		/	/	canonical	/	1704	33	0.830463	1.31213						245	29	10	51	3	80	60	59		33	14	59	31		16	19	44	35	71	49	37	30	41	25	98	64	64	88	29	57	29
GRIK2	chr6:101402960-101621949	forward	de novo			primary	D	alternative	D	4	1	0.00234742	0.0888889			1	chr6:101399392-101621949
GRIK2	chr6:101620263-101621949	forward	de novo			primary	D	alternative	D	97	16	0.0569249	0.243243	x	e	1	chr6:101399392-101621949		3	1				15	2					2				2			5		9		4			6	12	6	3	9
GRIK2	chr6:101622116-101623337	forward	de novo			primary	A	alternative	A	3	2	0.00179748	0.0273973			1	chr6:101622116-101626380							1						2
GRIK2	chr6:101622116-101626361	forward	de novo			primary	A	alternative	A	1	1	0.000599161	/			1	chr6:101622116-101626380																								1
GRIK2	chr6:101622116-101626380	forward	known	201(1-2), 202(2-3), 203(1-2), 204(1-2), 205(2-3), 206(2-3), 207(2-3)		/	/	canonical	/	1669	33	0.813406	2.94248						325	54	19	72	6	95	56	53		56	35	73	133		6	24	35	34	33	25	35	11	26	13	76	32	47	38	20	37	33
GRIK2	chr6:101623384-101626380	forward	de novo			primary	D	alternative	D	1	1	0.000599161	0.0105263			1	chr6:101622116-101626380							1
GRIK2	chr6:101626637-101646785	forward	de novo			primary	A	alternative	A	1	1	0.000738552	/			1	chr6:101626637-101676623																												1
GRIK2	chr6:101626637-101675734	forward	de novo			primary	A	alternative	A	4	2	0.00295421	0.00873362			1	chr6:101626637-101676623		2										2
GRIK2	chr6:101626637-101676623	forward	known	201(2-3), 202(3-4), 203(2-3), 204(2-3), 205(3-4), 206(3-4), 207(3-4)		/	/	canonical	/	1354	35	0.659887	1.94366						229	37	26	57	10	83	53	54	3	45	26	63	31	26	20	47	30	15	33	20	11	10	22	17	39	31	27	38	31	29	27
GRIK2	chr6:101675774-101676623	forward	de novo			primary	D	alternative	D	7	3	0.00516987	0.0131004			1	chr6:101626637-101676623		3										3								1
GRIK2	chr6:101676804-101678078	forward	de novo			primary	A	alternative	A	1	1	0.000418585	0.016129			1	chr6:101676804-101682553																															1
GRIK2	chr6:101676804-101682553	forward	known	201(3-4), 202(4-5), 203(3-4), 204(3-4), 205(4-5), 206(4-5), 207(4-5), 209(1-2)		/	/	canonical	/	2389	35	1.16431	3.45455						235	26	95	175	14	255	145	57	1	67	29	78	94	8	50	56	30	40	60	34	47	37	43	14	92	46	58	49	50	62	49
GRIK2	chr6:101676804-101682560	forward	de novo			primary	A	alternative	A	1	1	0.000418585	0.0149254			1	chr6:101676804-101682553											1
GRIK2	chr6:101676804-101686180	forward	de novo		exon skipping of e5 (54 nt)	primary	C	alternative	C	11	5	0.00435127	0.064			2	chr6:101676804-101682553	chr6:101682606-101686180	3											2				4				1						1
GRIK2	chr6:101678168-101682553	forward	de novo			primary	D	alternative	D	1	1	0.000418585	0.02			1	chr6:101676804-101682553																														1
GRIK2	chr6:101682606-101686180	forward	known	201(4-5), 202(5-6), 203(4-5), 204(4-5), 205(5-6), 206(5-6), 207(5-6)		/	/	canonical	/	2667	35	1.29979	2.26562						230	28	23	122	16	86	67	68	1	71	25	55	36	9	60	69	61	62	91	57	92	45	87	43	168	87	87	101	59	145	78
GRIK2	chr6:101682606-101799648	forward	known	209(2-3)		/	/	alternative	C	24	7	0.0106976	0.075188			2	chr6:101682606-101686180	chr6:101686353-101799648																					5	2	2		3		3
GRIK2	chr6:101686330-101799648	forward	de novo			primary	D	alternative	D	20	7	0.010989	0.0555556			1	chr6:101686353-101799648		7						2			2											2							2		2
GRIK2	chr6:101686353-101688579	forward	de novo			primary	A	alternative	A	6	1	0.0032967	/			1	chr6:101686353-101799648																6
GRIK2	chr6:101686353-101744599	forward	known	202(6-7)		/	/	alternative	A	128	15	0.0703297	0.238095	x	d	1	chr6:101686353-101799648																		7	6			5		6		15	8	5	12	7	9	10
GRIK2	chr6:101686353-101757574	forward	de novo			primary	A	alternative	A	1	1	0.000549451	0.0181818			1	chr6:101686353-101799648																												1
GRIK2	chr6:101686353-101799648	forward	known	201(5-6), 203(5-6), 204(5-6), 205(6-7), 206(6-7), 207(6-7)		/	/	canonical	/	1820	35	0.886997	1.26582						293	64	19	43	19	81	43	72	2	74	40	78	27	12	5	22	43	29	43	34	45	18	38	23	99	45	55	63	42	64	42
GRIK2	chr6:101756160-101757574	forward	de novo			secondary	DA	alternative	DA	3	2	0.00164835	0.0327869			3	chr6:101686353-101799648																										1
GRIK2	chr6:101799791-101800912	forward	de novo			primary	A	alternative	A	4	3	0.00140302	0.0138889			1	chr6:101799791-101802331		2									1																					1
GRIK2	chr6:101799791-101802331	forward	known	201(6-7), 203(6-7), 204(6-7), 205(7-8), 206(7-8), 207(7-8), 209(3-4)		/	/	canonical	/	2851	35	1.38947	2.16123						337	51	31	96	6	71	55	72	1	72	43	84	32	25	10	50	88	84	121	65	95	40	66	50	166	114	127	119	71	110	81
GRIK2	chr6:101801026-101802331	forward	de novo			primary	D	alternative	D	2	1	0.000701508	0.028169			1	chr6:101799791-101802331							2
GRIK2	chr6:101802438-101816795	forward	de novo			primary	A	alternative	A	15	5	0.00597134	0.0957447			1	chr6:101802438-101818370		1	1		9		3															1
GRIK2	chr6:101802438-101818314	forward	de novo			primary	A	alternative	A	11	3	0.00437898	0.133333			1	chr6:101802438-101818370				8							1																	2
GRIK2	chr6:101802438-101818351	forward	de novo			primary	A	alternative	A	2	1	0.000796178	0.0151515			1	chr6:101802438-101818370																											2
GRIK2	chr6:101802438-101818370	forward	known	201(7-8), 203(7-8), 204(7-8), 205(8-9), 206(8-9), 207(8-9), 209(4-5)		/	/	canonical	/	2512	35	1.22425	2.4781						216	33	60	94	7	101	115	42	1	54	22	67	32	3	24	32	74	52	93	53	69	44	80	32	160	132	122	112	39	86	78
GRIK2	chr6:101816947-101818370	forward	de novo			primary	D	alternative	D	2	2	0.000796178	0.0144928			1	chr6:101802438-101818370																						1				1
GRIK2	chr6:101818483-101859287	forward	known	201(8-9), 203(8-9), 204(8-9), 205(9-10), 206(9-10), 207(9-10), 208(1-2), 209(5-6)		/	/	canonical	/	895	33	0.436188	1.67814						234	35		29	9	24	16	45	3	63	26	56	16		65	48	5	13	13	8	12	7	18	10	25	5	15	17	3	20	7
GRIK2	chr6:101852534-101859287	forward	de novo			primary	D	alternative	D	1	1	0.00111732	/			1	chr6:101818483-101859287																												1
GRIK2	chr6:101859493-101879018	forward	de novo			primary	A	alternative	A	4	1	0.00250313	0.0158103			1	chr6:101859493-101889640		4
GRIK2	chr6:101859493-101884312	forward	de novo			primary	A	alternative	A	8	2	0.00500626	0.0677966			1	chr6:101859493-101889640		4														4
GRIK2	chr6:101859493-101889640	forward	known	201(9-10), 203(9-10), 204(9-10), 205(10-11), 206(10-11), 207(10-11), 208(2-3)		/	/	canonical	/	1598	34	0.778803	1.52324						253	76	7	36	10	23	21	64		62	29	70	19	4	59	69	36	29	62	47	50	32	33	20	69	30	30	26	23	47	55
GRIK2	chr6:101879164-101889640	forward	de novo			primary	D	alternative	D	6	2	0.00375469	0.111111			1	chr6:101859493-101889640		2			4
GRIK2	chr6:101879194-101884312	forward	de novo			secondary	DA	alternative	DA	2	2	0.00125156	0.0212766			3	chr6:101859493-101889640		1																			1
GRIK2	chr6:101889754-101924601	forward	de novo			primary	D	alternative	D	23	5	0.0189145	0.0582524			1	chr6:101889863-101924601		12							2		3		2				4
GRIK2	chr6:101889863-101907497	forward	de novo			primary	A	alternative	A	9	3	0.00740132	0.0291262			1	chr6:101889863-101924601		6	1										2
GRIK2	chr6:101889863-101924601	forward	known	201(10-11), 203(10-11), 204(10-11), 205(11-12), 206(11-12), 207(11-12)		/	/	canonical	/	1216	34	0.592631	1.29747						206	56	24	86	6	30	15	47		67	41	72	21	28	31	29	9	15	19	19	31	20	14	9	67	10	16	36	30	28	22
GRIK2	chr6:101889863-101927293	forward	de novo			primary	A	alternative	A	8	1	0.00657895	0.038835			1	chr6:101889863-101924601		8
GRIK2	chr6:101899849-101924601	forward	de novo			primary	D	alternative	D	1	1	0.000822368	0.00485437			1	chr6:101889863-101924601		1
GRIK2	chr6:101907586-101924601	forward	de novo			primary	D	alternative	D	5	2	0.00411184	0.0277778			1	chr6:101889863-101924601		3											2
GRIK2	chr6:101924719-101926599	forward	de novo			primary	A	alternative	A	12	1	0.0103181	0.0294118			1	chr6:101924719-101928415		12
GRIK2	chr6:101924719-101927293	forward	de novo			primary	A	alternative	A	13	1	0.011178	0.0318627			1	chr6:101924719-101928415		13
GRIK2	chr6:101924719-101928415	forward	known	201(11-12), 203(11-12), 204(11-12), 205(12-13), 206(12-13), 207(12-13)		/	/	canonical	/	1163	35	0.566801	1.29747						408	63	5	35	6	21	13	54	2	57	41	46	17	20	39	59	7	20	10	16	15	9	18	9	37	5	7	13	10	21	13
GRIK2	chr6:101924719-101928529	forward	de novo			primary	A	alternative	A	6	3	0.00515907	0.0652174			1	chr6:101924719-101928415		2									1		3
GRIK2	chr6:101926814-101928415	forward	de novo			primary	D	alternative	D	2	2	0.00171969	0.00245098			1	chr6:101924719-101928415		1																	1
GRIK2	chr6:101926835-101928415	forward	de novo			primary	D	alternative	D	6	2	0.00515907	0.0122549			1	chr6:101924719-101928415		5																	1
GRIK2	chr6:101927062-101928415	forward	de novo			primary	D	alternative	D	1	1	0.000859845	0.00245098			1	chr6:101924719-101928415		1
GRIK2	chr6:101927336-101928415	forward	de novo			primary	D	alternative	D	27	2	0.0232158	0.0612745			1	chr6:101924719-101928415		25											2
GRIK2	chr6:101928632-101934034	forward	de novo			primary	A	alternative	A	7	2	0.004245	0.0540541			1	chr6:101928632-102035341		1															6
GRIK2	chr6:101928632-101965389	forward	de novo			primary	A	alternative	A	23	2	0.0139478	0.0513447			1	chr6:101928632-102035341		21																						2
GRIK2	chr6:101928632-101993179	forward	known	211(1-2)		/	/	alternative	A	7	2	0.004245	0.0535714			1	chr6:101928632-102035341		4																								3
GRIK2	chr6:101928632-101996453	forward	de novo			primary	A	alternative	A	2	1	0.00121286	0.00488998			1	chr6:101928632-102035341		2
GRIK2	chr6:101928632-102035341	forward	known	201(12-13), 203(12-13), 204(12-13), 205(13-14), 206(13-14), 207(13-14), 210(1-2)		/	/	canonical	/	1649	34	0.803658	1.47476						409	59	21	47	7	17	41	44		66	28	71	44	23	31	111	28	17	33	23	47	18	32	21	56	21	35	42	24	37	28
GRIK2	chr6:101934096-102035341	forward	de novo			primary	D	alternative	D	15	2	0.00909642	0.0990991			1	chr6:101928632-102035341		4															11
GRIK2	chr6:101967719-101975063	forward	de novo			secondary	DA	alternative	DA	2	1	0.00121286	0.00488998			3	chr6:101928632-102035341		2
GRIK2	chr6:101967719-101996453	forward	de novo			secondary	DA	alternative	DA	1	1	0.000606428	0.00244499			3	chr6:101928632-102035341		1
GRIK2	chr6:101991331-101993179	forward	de novo			primary	D	alternative	DA	1	1	0.000606428	/			3	chr6:101928632-102035341																								1
GRIK2	chr6:101996534-102035341	forward	de novo			primary	D	alternative	D	3	1	0.00181928	0.00733496			1	chr6:101928632-102035341		3
GRIK2	chr6:102009583-102035341	forward	de novo			primary	D	alternative	D	2	1	0.00121286	0.018018			1	chr6:101928632-102035341																	2
GRIK2	chr6:102034741-102035341	forward	de novo			primary	D	alternative	D	2	1	0.00121286	0.00488998			1	chr6:101928632-102035341		2
GRIK2	chr6:102034995-102035341	forward	de novo			primary	D	alternative	D	1	1	0.000606428	0.0169492			1	chr6:101928632-102035341			1
GRIK2	chr6:102035566-102055330	forward	known	201(13-14), 203(13-14), 204(13-14), 205(14-15), 206(14-15), 207(14-15)		/	/	canonical	/	4672	35	2.27695	3.53584						801	126	23	132	16	50	48	86	4	138	49	137	95	87	46	165	117	122	170	134	194	56	114	50	248	147	170	236	87	165	112
GRIK2	chr6:102035566-102068347	forward	de novo			primary	C	alternative	C	1	1	0.000274311	0.0108696			2	chr6:102035566-102055330	chr6:102055580-102068347
GRIK2	chr6:102055580-102063962	forward	known	204(14-15), 206(15-16)		/	/	alternative	A	203	22	0.0775105	0.5	x	b	1	chr6:102055580-102068347		29	2	6	16		7	6	1		2	1	5	25	2	25	45	3				2				3	3			4	5	6
GRIK2	chr6:102055580-102065797	forward	known	201(14-15), 205(15-16)		/	/	alternative	A	98	11	0.0374189	0.121951		h	1	chr6:102055580-102068347		29		11				3		1	5		4		12		21							5		3						4
GRIK2	chr6:102055580-102068347	forward	known	203(14-15), 207(15-16)		/	/	canonical	/	2619	35	1.2764	4.37112						597	57	22	175	7	99	139	54	1	90	26	77	50	106	119	329	33	16	41	21	43	34	41	19	67	30	39	28	35	52	36
GRIK2	chr6:102055580-102068450	forward	de novo			primary	A	alternative	A	2	1	0.00076365	0.0168067			1	chr6:102055580-102068347																2
GRIK2	chr6:102064048-102065797	forward	de novo			primary	C	alternative	DA	2	2	0.00076365	/			3	chr6:102055580-102068347				1								1
GRIK2	chr6:102064048-102068347	forward	known	204(15-16), 206(16-17)		/	/	alternative	D	191	25	0.0729286	0.26	x	c	1	chr6:102055580-102068347		49	2	3	14	1	23	17	4		4		3	13			20	1					4	3		5	3	3	4	2	2
GRIK2	chr6:102065928-102068347	forward	known	201(15-16), 205(16-17)		/	/	alternative	D	39	9	0.0148912	0.188679	x	g	1	chr6:102055580-102068347		5	1	3					1		5	1	1		20
GRIK2	chr6:102065932-102068347	forward	de novo			primary	D	alternative	D	1	1	0.000381825	0.012987			1	chr6:102055580-102068347													1
GRIK3	chr1:36790590-36804987	reverse	de novo			primary	A	alternative	A	1	1	0.000484966	0.0026455			1	chr1:36802045-36804987			1
GRIK3	chr1:36802045-36802349	reverse	de novo			primary	D	alternative	D	2	1	0.000969932	0.00763359			1	chr1:36802045-36804987																2
GRIK3	chr1:36802045-36804007	reverse	de novo			primary	D	alternative	D	3	1	0.0014549	0.0114504			1	chr1:36802045-36804987																3
GRIK3	chr1:36802045-36804987	reverse	known	201(15-16)		/	/	canonical	/	2062	34	1.35884	2.41935						135	378	25	53	23	21	16	191	4	232	315	179	30	33	262	55	5	4	15	2	2		6	3	19	3	6	14	10	9	3
GRIK3	chr1:36802045-36806104	reverse	de novo			primary	C	alternative	C	3	2	0.00159363	0.00701754			2	chr1:36802045-36804987	chr1:36805237-36806104		2								1
GRIK3	chr1:36805237-36806104	reverse	known	201(14-15), 202(14-15)		/	/	canonical	/	1703	35	1.12227	1.92857						98	192	51	67	20	40	20	139	6	219	165	146	57	17	57	7	15	27	25	15	27	8	15	14	38	18	24	56	15	23	23
GRIK3	chr1:36806326-36810289	reverse	de novo			primary	D	alternative	D	1	1	0.000403714	0.0121951			1	chr1:36806326-36817060																													1
GRIK3	chr1:36806326-36817060	reverse	known	201(13-14), 202(13-14)		/	/	canonical	/	2477	35	1.63233	3.97297						121	203	110	142	29	136	79	115	6	135	163	130	147	54	239	35	22	46	38	21	39	13	35	23	46	29	45	82	42	30	25
GRIK3	chr1:36817277-36819139	reverse	de novo			primary	D	alternative	D	1	1	0.000471921	0.00699301			1	chr1:36817277-36819736											1
GRIK3	chr1:36817277-36819736	reverse	known	201(12-13), 202(12-13)		/	/	canonical	/	2119	35	1.39641	3.19328						138	225	49	107	22	63	47	125	6	143	169	141	37	86	532	39	3	7	8	8	9	10	11	8	22	10	9	20	20	13	5
GRIK3	chr1:36819854-36821163	reverse	de novo			primary	D	alternative	D	1	1	0.000806452	/			1	chr1:36819854-36825603						1
GRIK3	chr1:36819854-36821999	reverse	de novo			primary	D	alternative	D	9	6	0.00725806	0.0120482			1	chr1:36819854-36825603			2									1			3		1										1
GRIK3	chr1:36819854-36825603	reverse	known	201(11-12), 202(11-12)		/	/	canonical	/	1240	35	0.817151	1.47776						76	166	32	62	19	31	24	103	6	113	156	81	14	32	110	11	3	16	10	5	13	7	14	9	16	11	13	25	16	11	10
GRIK3	chr1:36821312-36825603	reverse	de novo			primary	A	alternative	A	1	1	0.000806452	0.00884956			1	chr1:36819854-36825603											1
GRIK3	chr1:36825826-36831930	reverse	de novo			primary	D	alternative	D	6	3	0.00326087	0.019802			1	chr1:36825826-36841736									1			3	2
GRIK3	chr1:36825826-36841736	reverse	known	201(10-11), 202(10-11)		/	/	canonical	/	1840	35	1.21255	2.39362						86	241	66	60	22	28	23	129	6	127	185	101	29	43	205	31	12	15	31	15	25	5	19	15	49	17	33	64	42	28	30
GRIK3	chr1:36825826-36841801	reverse	de novo			primary	D	alternative	D	3	1	0.00163043	0.0454545			1	chr1:36825826-36841736				3
GRIK3	chr1:36825855-36841736	reverse	de novo			primary	A	alternative	A	2	1	0.00108696	0.00829876			1	chr1:36825826-36841736			2
GRIK3	chr1:36841939-36850311	reverse	known	201(9-10), 202(9-10)		/	/	canonical	/	1670	34	1.10052	2.06745						125	208	70	51	25	46	43	146	5	159	160	132	2	32	183	47		9	16	8	15	4	15	12	16	19	18	31	22	18	12
GRIK3	chr1:36841939-36853615	reverse	de novo			primary	C	alternative	C	1	1	0.000668226	0.00772201			2	chr1:36841939-36850311	chr1:36850424-36853615										1
GRIK3	chr1:36841939-36859108	reverse	de novo			primary	C	alternative	C	1	1	0.000657895	0.00803213			2	chr1:36841939-36850311	chr1:36853722-36859108								1
GRIK3	chr1:36849785-36850311	reverse	de novo			primary	A	alternative	A	2	2	0.0011976	0.008			1	chr1:36841939-36850311		1							1
GRIK3	chr1:36849980-36850311	reverse	known	203(3-4)		/	/	alternative	A	3	1	0.00179641	0.0227273			1	chr1:36841939-36850311													3
GRIK3	chr1:36850424-36853615	reverse	known	201(8-9), 202(8-9), 203(2-3), 204(1-2)		/	/	canonical	/	1323	35	0.871848	1.5625						78	116	23	12	16	65	19	72	4	100	116	65	17	33	188	23	7	17	20	14	22	14	23	14	34	17	25	37	30	25	26
GRIK3	chr1:36850424-36859108	reverse	de novo			primary	C	alternative	C	1	1	0.000742666	0.0133333			2	chr1:36850424-36853615	chr1:36853722-36859108	1
GRIK3	chr1:36850684-36853615	reverse	de novo			primary	A	alternative	A	1	1	0.000755858	/			1	chr1:36850424-36853615																										1
GRIK3	chr1:36853722-36853858	reverse	de novo			primary	D	alternative	D	1	1	0.000729927	0.00980392			1	chr1:36853722-36859108												1
GRIK3	chr1:36853722-36859108	reverse	known	201(7-8), 202(7-8), 203(1-2)		/	/	canonical	/	1370	35	0.90282	1.87582						72	123	49	80	25	107	43	103	4	104	102	85	9	16	72	9	11	18	20	10	19	7	13	17	36	18	23	46	41	19	16
GRIK3	chr1:36853722-36859844	reverse	de novo			primary	C	alternative	C	2	2	0.00152207	0.0165289			2	chr1:36853722-36859108	chr1:36859251-36859844															1			1
GRIK3	chr1:36853759-36859108	reverse	de novo			primary	A	alternative	A	2	1	0.00145985	0.0162602			1	chr1:36853722-36859108			2
GRIK3	chr1:36859251-36859844	reverse	known	201(6-7), 202(6-7)		/	/	canonical	/	1258	35	0.829013	1.23529						111	208	27	35	20	35	8	86	3	143	161	132	15	3	49	3	6	16	9	6	11	4	13	9	15	16	13	21	27	15	5
GRIK3	chr1:36859265-36859844	reverse	de novo			primary	A	alternative	A	1	1	0.000794913	0.00699301			1	chr1:36859251-36859844											1
GRIK3	chr1:36860017-36866575	reverse	de novo			primary	D	alternative	D	1	1	0.000751315	0.00840336			1	chr1:36860017-36869748											1
GRIK3	chr1:36860017-36869748	reverse	known	201(5-6), 202(5-6)		/	/	canonical	/	1331	32	0.87712	1.58986						107	156	40	47	12	92	30	119	4	119	123	117	14	42	234	21	2	4	4	2	4		2	2	5	6	3	3	4	8	2
GRIK3	chr1:36869801-36872188	reverse	known	201(4-5), 202(4-5)		/	/	canonical	/	1116	32	0.735436	1.10883						108	163	35	33	16	63	17	92	4	111	130	86		11	162	15	4	3	2	6	6		2	2	3	8	6	5	5	7	3
GRIK3	chr1:36872369-36880634	reverse	known	201(3-4), 202(3-4)		/	/	canonical	/	1544	35	1.01749	1.85106						92	185	83	81	13	76	47	99	3	110	151	106	56	10	50	10	5	18	26	19	29	9	18	10	32	19	23	39	26	25	20
GRIK3	chr1:36872369-36890920	reverse	de novo		exon skipping of e3 (256 nt)	primary	C	alternative	C	11	3	0.00847458	0.0591716			2	chr1:36872369-36880634	chr1:36880891-36890920		1									5	5
GRIK3	chr1:36878648-36880634	reverse	de novo			primary	A	alternative	A	1	1	0.000647668	0.00540541			1	chr1:36872369-36880634			1
GRIK3	chr1:36880891-36883249	reverse	de novo			primary	D	alternative	D	1	1	0.00095057	0.00699301			1	chr1:36880891-36890920			1
GRIK3	chr1:36880891-36885435	reverse	de novo			primary	D	alternative	D	1	1	0.00095057	0.0111111			1	chr1:36880891-36890920									1
GRIK3	chr1:36880891-36890920	reverse	known	201(2-3), 202(2-3)		/	/	canonical	/	1052	33	0.693261	1.50641						63	143	55	91	12	52	47	90	2	91	117	63	54	6	66	23		2	3	2	2	3	6	5	4	10	4	10		4	4
GRIK3	chr1:36885534-36890920	reverse	de novo			primary	A	alternative	A	8	4	0.00760456	0.0757576			1	chr1:36880891-36890920			1							1						5												1
GRIK3	chr1:36891096-36942178	reverse	de novo			primary	D	alternative	D	2	1	0.00304414	0.0392157			1	chr1:36891096-37033994		2
GRIK3	chr1:36891096-36977415	reverse	de novo			primary	D	alternative	D	6	1	0.00913242	0.117647			1	chr1:36891096-37033994		6
GRIK3	chr1:36891096-37020473	reverse	de novo			primary	D	alternative	D	6	2	0.00913242	0.0365854			1	chr1:36891096-37033994			3								3
GRIK3	chr1:36891096-37032882	reverse	de novo			primary	D	alternative	D	2	1	0.00304414	0.0243902			1	chr1:36891096-37033994											2
GRIK3	chr1:36891096-37033994	reverse	known	201(1-2), 202(1-2)		/	/	canonical	/	657	32	0.432958	0.71754						51	86	1	16	11	13	5	54	6	82	74	41		21	90	12		8	5	5	12	2	9		6	4	7	7	6	5	4
GRIK3	chr1:36891096-37034423	reverse	de novo			primary	D	alternative	D	2	1	0.00304414	0.0243902			1	chr1:36891096-37033994											2
GRIK3	chr1:37001271-37020473	reverse	de novo			secondary	DA	alternative	DA	2	1	0.00304414	0.0243902			3	chr1:36891096-37033994											2
GRIK3	chr1:37020580-37021400	reverse	de novo			secondary	DA	alternative	DA	4	2	0.00608828	0.0588235			3	chr1:36891096-37033994		3											1
GRIK3	chr1:37020580-37033994	reverse	de novo			primary	A	alternative	A	2	2	0.00304414	0.0116279			1	chr1:36891096-37033994			1													1
GRIK3	chr1:37022000-37033458	reverse	de novo			secondary	DA	alternative	DA	1	1	0.00152207	0.0121951			3	chr1:36891096-37033994											1
GRIK3	chr1:37022000-37033994	reverse	de novo			primary	A	alternative	A	2	1	0.00304414	0.0222222			1	chr1:36891096-37033994																2
GRIK4	chr11:120511887-120514985	forward	known	201(1-2)		/	/	alternative	A	0		/	/			/
GRIK4	chr11:120511887-120575669	forward	de novo			primary	A	alternative	A	25	6	0.0712251	0.142857			1	chr11:120511887-120653685			6		4	5					6	2														2
GRIK4	chr11:120511887-120576388	forward	de novo			primary	C	alternative	A	2	1	0.00569801	0.0377358			1	chr11:120511887-120653685											2
GRIK4	chr11:120511887-120653685	forward	known	205(1-2)		/	/	canonical	/	351	17	0.355605	0.68255						53	42	2	12	22			45		53	44	55			7	4			2		2	1		2		3	2
GRIK4	chr11:120511887-120653688	forward	known	208(1-2)		/	/	alternative	A	30	6	0.0854701	0.127273			1	chr11:120511887-120653685			2						2		6	3	7	10
GRIK4	chr11:120511887-120660269	forward	de novo			primary	C	alternative	C	4	2	0.00759734	0.0347826			2	chr11:120511887-120653685	chr11:120653792-120660269	2									2
GRIK4	chr11:120511887-120802693	forward	de novo			primary	C	alternative	C	2	1	0.00506971	0.0380952			2	chr11:120511887-120653685	chr11:120660400-120802693												2
GRIK4	chr11:120516556-120653685	forward	de novo			primary	D	alternative	D	2	1	0.00569801	/			1	chr11:120511887-120653685																	2
GRIK4	chr11:120564725-120571933	forward	de novo			primary	A	alternative	DA	1	1	0.002849	0.0227273			3	chr11:120511887-120653685												1
GRIK4	chr11:120564725-120575669	forward	de novo			primary	A	alternative	DA	3	3	0.00854701	0.0222222			3	chr11:120511887-120653685				1					1				1
GRIK4	chr11:120564725-120576388	forward	de novo			primary	C	alternative	DA	1	1	0.002849	0.0188679			3	chr11:120511887-120653685		1
GRIK4	chr11:120564725-120653685	forward	known	207(1-2)		/	/	alternative	D	26	8	0.0740741	0.159091			1	chr11:120511887-120653685		1	2			3					5	7	4			2								2
GRIK4	chr11:120564725-120653688	forward	de novo			primary	C	alternative	DA	1	1	0.002849	0.0188679			3	chr11:120511887-120653685											1
GRIK4	chr11:120564725-120660269	forward	known	202(1-2)		/	/	alternative	D	6	2	0.00854701	0.0338983			1	chr11:120653792-120660269			2									4
GRIK4	chr11:120566382-120576388	forward	de novo			primary	D	alternative	DA	1	1	0.002849	0.0227273			3	chr11:120511887-120653685												1
GRIK4	chr11:120570599-120571933	forward	de novo			secondary	DA	alternative	DA	1	1	0.002849	/			3	chr11:120511887-120653685						1
GRIK4	chr11:120575904-120576388	forward	known	203(1-2)		/	/	alternative	DA	89	26	0.253561	0.190476	x	a	3	chr11:120511887-120653685		2	8	1		3	3	2	4		8	1	8	13	7	3		3	2	1			2	1	2	1	3	2	3			2
GRIK4	chr11:120575904-120653685	forward	de novo			primary	C	alternative	D	5	2	0.014245	0.0566038			1	chr11:120511887-120653685											3		2
GRIK4	chr11:120576058-120576388	forward	de novo			primary	D	alternative	DA	3	3	0.00854701	0.0227273			3	chr11:120511887-120653685												1										1				1
GRIK4	chr11:120576058-120653685	forward	de novo			primary	D	alternative	D	2	1	0.00569801	0.047619			1	chr11:120511887-120653685			2
GRIK4	chr11:120576563-120577002	forward	de novo			primary	A	alternative	DA	53	18	0.150997	0.0754717	x	c	3	chr11:120511887-120653685		4		2	2	2	5	4			2				4			2	3	2	1	4				3			2			2
GRIK4	chr11:120576563-120653685	forward	de novo			primary	C	alternative	D	24	6	0.0683761	0.0943396		b	1	chr11:120511887-120653685			2		4	2			2		5						9
GRIK4	chr11:120576563-120653688	forward	de novo			primary	C	alternative	DA	6	3	0.017094	0.0444444			3	chr11:120511887-120653685									2						2		2
GRIK4	chr11:120576563-120802693	forward	known	203(2-3)		/	/	alternative	D	0		/	/			/
GRIK4	chr11:120577289-120653688	forward	de novo			primary	D	alternative	DA	2	1	0.00569801	0.0454545			3	chr11:120511887-120653685												2
GRIK4	chr11:120601884-120653685	forward	de novo			primary	D	alternative	D	3	1	0.00854701	0.0566038			1	chr11:120511887-120653685		3
GRIK4	chr11:120632306-120653688	forward	de novo			primary	D	alternative	DA	7	4	0.019943	0.0444444			3	chr11:120511887-120653685					3				2		1		1
GRIK4	chr11:120641705-120653685	forward	de novo			primary	D	alternative	D	1	1	0.002849	/			1	chr11:120511887-120653685						1
GRIK4	chr11:120653792-120660269	forward	known	205(2-3), 207(2-3), 208(2-3)		/	/	canonical	/	702	33	0.71121	1.05496						62	59	28	12	44	30	9	50	1	66	119	90	21	17	18	16	2	1	5		3	1	2		7	3	6	6	2	3	5
GRIK4	chr11:120653792-120802693	forward	de novo			primary	C	alternative	C	3	1	0.00526316	0.0472441			2	chr11:120653792-120660269	chr11:120660400-120802693	3
GRIK4	chr11:120660400-120667343	forward	de novo			primary	A	alternative	A	1	1	0.00228311	/			1	chr11:120660400-120802693										1
GRIK4	chr11:120660400-120706321	forward	de novo			primary	A	alternative	A	1	1	0.00228311	0.0138889			1	chr11:120660400-120802693											1
GRIK4	chr11:120660400-120802693	forward	known	202(2-3), 205(3-4), 207(3-4), 208(3-4)		/	/	canonical	/	438	18	0.443747	1.32886						65	67		3	29	8	1	54		72	64	50	10	2	4	1										1		3		3
GRIK4	chr11:120660400-120815378	forward	de novo			primary	C	alternative	C	23	4	0.0423573	0.0683761			2	chr11:120660400-120802693	chr11:120802857-120815378										4	3	4	12
GRIK4	chr11:120667520-120802693	forward	de novo			primary	D	alternative	D	4	2	0.00913242	0.04			1	chr11:120660400-120802693			2										2
GRIK4	chr11:120685101-120802693	forward	de novo			primary	D	alternative	D	4	2	0.00913242	0.03125			1	chr11:120660400-120802693			2									2
GRIK4	chr11:120698942-120705807	forward	de novo			secondary	DA	alternative	DA	1	1	0.00228311	0.0153846			3	chr11:120660400-120802693		1
GRIK4	chr11:120698942-120802693	forward	de novo			primary	D	alternative	D	4	2	0.00913242	0.0307692			1	chr11:120660400-120802693		2													2
GRIK4	chr11:120751897-120781370	forward	de novo			secondary	DA	alternative	DA	5	1	0.0114155	/			3	chr11:120660400-120802693					5
GRIK4	chr11:120751897-120802693	forward	de novo			primary	D	alternative	D	2	1	0.00456621	0.03125			1	chr11:120660400-120802693												2
GRIK4	chr11:120802837-120815378	forward	de novo			primary	D	alternative	D	6	4	0.00925926	0.0357143			1	chr11:120802857-120815378			2						1		2									1
GRIK4	chr11:120802857-120815378	forward	known	202(3-4), 203(3-4), 205(4-5), 207(4-5), 208(4-5)		/	/	canonical	/	648	33	0.656502	0.990371						57	73	12	10	36	17	23	50	1	56	80	67	40	11	17	14	2		8	4	5	2	2	1	9	9	2	8	4	8	4
GRIK4	chr11:120802857-120819755	forward	de novo			primary	C	alternative	C	1	1	0.0013468	0.0122699			2	chr11:120802857-120815378	chr11:120815475-120819755											1
GRIK4	chr11:120802857-120831852	forward	de novo			primary	C	alternative	C	1	1	0.00122474	0.0133333			2	chr11:120802857-120815378	chr11:120819920-120831852												1
GRIK4	chr11:120815060-120815378	forward	de novo			primary	D	alternative	D	18	1	0.0277778	0.45			1	chr11:120802857-120815378														18
GRIK4	chr11:120815475-120817281	forward	de novo			primary	A	alternative	A	1	1	0.00119474	0.0120482			1	chr11:120815475-120819755												1
GRIK4	chr11:120815475-120819755	forward	known	202(4-5), 205(5-6), 207(5-6), 208(5-6)		/	/	canonical	/	837	34	0.847981	1.28748						60	66	38	9	49	14	11	70		65	83	96	52	27	38	19	7	3	11	7	8	7	5	6	9	8	6	16	6	8	3
GRIK4	chr11:120819920-120831852	forward	known	202(5-6), 205(6-7), 207(6-7), 208(6-7)		/	/	canonical	/	985	34	0.997923	2.34398						77	90	48	85	47	35	25	89	3	87	86	83	23	16	34	32	1	4	6	6	6	3	4		10	2	11	6	9	3	13
GRIK4	chr11:120819920-120836791	forward	de novo			primary	C	alternative	C	4	3	0.00315457	0.0196078			2	chr11:120819920-120831852	chr11:120832030-120836791		2					1									1
GRIK4	chr11:120819920-120861959	forward	de novo			primary	C	alternative	C	1	1	0.00103573	0.0104712			2	chr11:120819920-120831852	chr11:120836844-120861959								1
GRIK4	chr11:120823528-120831852	forward	de novo			primary	D	alternative	D	1	1	0.00101523	0.0116279			1	chr11:120819920-120831852												1
GRIK4	chr11:120825780-120831852	forward	de novo			primary	D	alternative	D	7	1	0.0071066	0.0823529			1	chr11:120819920-120831852					7
GRIK4	chr11:120832030-120834830	forward	de novo			primary	A	alternative	A	4	2	0.00257898	0.0348837			1	chr11:120832030-120836791					3								1
GRIK4	chr11:120832030-120836791	forward	known	202(6-7), 205(7-8), 207(7-8), 208(7-8)		/	/	canonical	/	1551	34	1.57135	3.16883						94	153	73	86	56	68	77	130		75	145	110	105	61	122	44	6	7	6	5	16	4	3	5	12	7	7	7	3	4	12
GRIK4	chr11:120832030-120861959	forward	de novo		exon skipping of e8 (54 nt)	primary	C	alternative	C	10	6	0.00800961	0.0526316			2	chr11:120832030-120836791	chr11:120836844-120861959	1	3					3	1		1	1
GRIK4	chr11:120836844-120855045	forward	de novo			primary	A	alternative	A	6	2	0.00634249	0.05			1	chr11:120836844-120861959												2				4
GRIK4	chr11:120836844-120855092	forward	de novo			primary	A	alternative	A	34	10	0.0359408	0.11828			1	chr11:120836844-120861959		1	1					2	2		3	11	5		7	1																1
GRIK4	chr11:120836844-120855986	forward	de novo			primary	A	alternative	A	6	3	0.00634249	0.05			1	chr11:120836844-120861959						1							1			4
GRIK4	chr11:120836844-120859334	forward	de novo			primary	C	alternative	A	3	3	0.00317125	0.0172414			1	chr11:120836844-120861959		1				1					1
GRIK4	chr11:120836844-120861959	forward	known	202(7-8), 205(8-9), 207(8-9), 208(8-9)		/	/	canonical	/	946	30	0.958411	2.46809						75	118	11	47	38	32	37	102		58	93	71	30	28	80	58	3	3	5		3	2			4	7	3	7		3	4
GRIK4	chr11:120836844-120862053	forward	de novo			primary	A	alternative	A	1	1	0.00105708	0.0172414			1	chr11:120836844-120861959											1
GRIK4	chr11:120836844-120874066	forward	de novo			primary	C	alternative	C	58	7	0.0625	0.204724	x	e	2	chr11:120836844-120861959	chr11:120862120-120874066	5	10			5			6		13	10	9
GRIK4	chr11:120836844-120874120	forward	de novo			primary	A	alternative	A	1	1	0.00105708	0.00847458			1	chr11:120836844-120861959			1
GRIK4	chr11:120855359-120861959	forward	de novo			primary	D	alternative	D	1	1	0.00105708	0.0172414			1	chr11:120836844-120861959											1
GRIK4	chr11:120855427-120855986	forward	de novo			secondary	DA	alternative	DA	2	1	0.00211416	0.0169492			3	chr11:120836844-120861959			2
GRIK4	chr11:120855427-120861959	forward	de novo			primary	D	alternative	D	1	1	0.00105708	0.0107527			1	chr11:120836844-120861959												1
GRIK4	chr11:120856148-120859334	forward	de novo			primary	D	alternative	DA	8	3	0.00845666	0.0423729			3	chr11:120836844-120861959		1	5										2
GRIK4	chr11:120856148-120861959	forward	de novo			primary	D	alternative	D	15	6	0.0158562	0.0689655			1	chr11:120836844-120861959		3	4			2					4	1																				1
GRIK4	chr11:120858494-120858937	forward	known	204(1-2)		/	/	alternative	DA	0		/	/			/
GRIK4	chr11:120859042-120859138	forward	known	204(2-3)		/	/	alternative	DA	0		/	/			/
GRIK4	chr11:120859216-120859334	forward	known	204(3-4), 206(1-2)		/	/	alternative	DA	13	2	0.0137421	/			3	chr11:120836844-120861959																															5
GRIK4	chr11:120859386-120861959	forward	known	204(4-5), 206(2-3)		/	/	alternative	D	42	8	0.0443975	0.12			1	chr11:120836844-120861959		9	8	3		3			4		6		5							4
GRIK4	chr11:120862120-120862477	forward	de novo			primary	A	alternative	A	5	2	0.00549451	0.0232558			1	chr11:120862120-120874066						1									4
GRIK4	chr11:120862120-120862691	forward	de novo			primary	A	alternative	A	1	1	0.0010989	0.00892857			1	chr11:120862120-120874066			1
GRIK4	chr11:120862120-120866943	forward	de novo			primary	A	alternative	A	22	6	0.0241758	0.101449			1	chr11:120862120-120874066		2				3			4		7	1	5
GRIK4	chr11:120862120-120874066	forward	known	202(8-9), 205(9-10), 207(9-10), 208(9-10)		/	/	canonical	/	910	32	0.921939	1.57576						84	112	14		43	25	18	98		69	89	108		8	8	11	9	11	23	5	11	3	8	8	19	21	16	12	2	13	10
GRIK4	chr11:120862120-120874120	forward	de novo			primary	A	alternative	A	12	6	0.0131868	0.0434783			1	chr11:120862120-120874066			1					1	2		3	1	4
GRIK4	chr11:120862811-120874066	forward	de novo			primary	D	alternative	D	10	2	0.010989	0.00925926			1	chr11:120862120-120874066					9								1
GRIK4	chr11:120874218-120875139	forward	known	202(9-10), 205(10-11), 207(10-11), 208(10-11)		/	/	canonical	/	821	31	0.831771	1.28617						85	131	13	20	27	14	1	64		83	110	120	35	19	36	6	3	5	2	2	3		5	4	6	3		4	1	4
GRIK4	chr11:120874218-120875143	forward	de novo			primary	A	alternative	A	74	11	0.090134	0.180723	x	d	1	chr11:120874218-120875139		9	18		3				3	1	15	6	10	2
GRIK4	chr11:120874743-120875139	forward	de novo			primary	D	alternative	D	1	1	0.00121803	0.00763359			1	chr11:120874218-120875139			1
GRIK4	chr11:120875243-120898532	forward	known	202(10-11), 205(11-12), 207(11-12), 208(11-12)		/	/	canonical	/	925	33	0.937136	2.72352						48	135	19	49	46	38	27	81	1	87	103	95	110	13	8	15	1	1	2	4	2	1	1	1	3	5		3		5	3
GRIK4	chr11:120875243-120905290	forward	de novo		exon skipping of e12 (108 nt)	primary	C	alternative	C	27	7	0.0306644	0.0916667			2	chr11:120875243-120898532	chr11:120898639-120905290		11			2			3		3		3			4										1
GRIK4	chr11:120875243-120940347	forward	de novo			primary	C	alternative	C	2	1	0.00207361	0.03125			2	chr11:120875243-120898532	chr11:120905493-120940347	2
GRIK4	chr11:120884989-120898532	forward	de novo			primary	D	alternative	D	1	1	0.00108108	/			1	chr11:120875243-120898532										1
GRIK4	chr11:120898639-120901409	forward	de novo			primary	A	alternative	A	1	1	0.00119617	0.00952381			1	chr11:120898639-120905290			1
GRIK4	chr11:120898639-120905279	forward	de novo			primary	A	alternative	A	29	10	0.034689	0.0857143			1	chr11:120898639-120905290		2	4						1		6	4	4		1	1
GRIK4	chr11:120898639-120905290	forward	known	202(11-12), 205(12-13), 207(12-13), 208(12-13)		/	/	canonical	/	836	32	0.846968	1.27496						64	105	24	24	33	30	41	100		70	107	87	36	7	26	8	3	2		1	3		1	2	3	9	4	3	3	4	6
GRIK4	chr11:120898639-120905314	forward	de novo			primary	A	alternative	A	29	7	0.034689	0.0761905			1	chr11:120898639-120905290		4	8					2	4		3	4	4
GRIK4	chr11:120898639-120940347	forward	de novo		exon skipping of e13 (204 nt)	primary	C	alternative	C	16	5	0.0173913	0.0470588			2	chr11:120898639-120905290	chr11:120905493-120940347		3						3		4	2	4
GRIK4	chr11:120905493-120940347	forward	known	202(12-13), 205(13-14), 207(13-14), 208(13-14)		/	/	canonical	/	1004	35	1.01717	1.25353						80	116	15	15	44	36	26	86	4	111	140	83	19	18	11	8	3	7	13	8	2	2	13	7	16	13	14	18	4	7	12
GRIK4	chr11:120905493-120952855	forward	de novo			primary	C	alternative	C	1	1	0.00110619	0.0106383			2	chr11:120905493-120940347	chr11:120940460-120952855								1
GRIK4	chr11:120919775-120940347	forward	de novo			primary	D	alternative	D	1	1	0.000996016	0.00900901			1	chr11:120905493-120940347											1
GRIK4	chr11:120940397-120952855	forward	de novo			primary	D	alternative	D	1	1	0.00124378	0.0123457			1	chr11:120940460-120952855											1
GRIK4	chr11:120940460-120952855	forward	known	202(13-14), 205(14-15), 207(14-15), 208(14-15)		/	/	canonical	/	804	24	0.814548	2.65208						48	83	31	11	56	19	22	102	1	81	98	65	13	67	49	47	1	1				2	1		2	1	1
GRIK4	chr11:120940460-120960909	forward	de novo			primary	C	alternative	C	13	1	0.0116749	0.240741			2	chr11:120940460-120952855	chr11:120956953-120960909			13
GRIK4	chr11:120940460-120982106	forward	de novo			primary	C	alternative	C	8	1	0.00670578	0.0958084			2	chr11:120940460-120952855	chr11:120967323-120982106															8
GRIK4	chr11:120952964-120956650	forward	de novo			primary	A	alternative	A	1	1	0.00105597	0.0078125			1	chr11:120952964-120956780			1
GRIK4	chr11:120952964-120956780	forward	known	202(14-15), 205(15-16), 207(15-16), 208(15-16)		/	/	canonical	/	947	31	0.959425	1.25452						73	128	17	43	36	47	29	95		108	134	94	36	12	14	6	3	2	2	2	3	4	2		9		1	5	4	12	6
GRIK4	chr11:120952964-120960909	forward	de novo		exon skipping of e16 (178 nt)	primary	C	alternative	C	37	9	0.0312236	0.106383			2	chr11:120952964-120956780	chr11:120956953-120960909	4	8	5	3	2			3		5	5	2
GRIK4	chr11:120956953-120960909	forward	known	202(15-16), 205(16-17), 207(16-17), 208(16-17)		/	/	canonical	/	1423	30	1.44167	2.90157						101	215	77	63	43	113	88	111		123	199	112	62	10	21	18	1		3	5	2	3		2	6	6	3	6	3	7	8
GRIK4	chr11:120956953-120962456	forward	de novo			primary	C	alternative	C	1	1	0.000655738	0.00546448			2	chr11:120956953-120960909	chr11:120961074-120962456		1
GRIK4	chr11:120961074-120962456	forward	known	202(16-17), 205(17-18), 207(17-18), 208(17-18)		/	/	canonical	/	1627	34	1.64835	3.35484						85	151	104	87	86	101	93	111		99	173	120	82	30	49	50	9	9	14	6	15	4	8	9	17	10	11	14	7	6	9
GRIK4	chr11:120962598-120967195	forward	de novo			primary	D	alternative	D	20	7	0.022779	0.0263158			1	chr11:120962681-120967195			2		3				1	1	3		2	8
GRIK4	chr11:120962681-120966842	forward	de novo			primary	A	alternative	A	1	1	0.00113895	0.0204082			1	chr11:120962681-120967195						1
GRIK4	chr11:120962681-120967195	forward	known	202(17-18), 205(18-19), 208(18-19)		/	/	canonical	/	878	34	0.889519	1.9143						90	99	11	10	49		5	78	1	114	87	108	7	14	28	7	2	7	8	7	2	5	9	5	11	16	9	15	5	9	9
GRIK4	chr11:120962709-120967195	forward	de novo			primary	D	alternative	D	1	1	0.00113895	0.010101			1	chr11:120962681-120967195			1
GRIK4	chr11:120967088-120967195	forward	de novo			primary	D	alternative	D	2	2	0.0022779	0.0111111			1	chr11:120962681-120967195		1									1
GRIK4	chr11:120967323-120974598	forward	de novo			primary	A	alternative	A	3	2	0.00189633	0.0208333			1	chr11:120967323-120982106			2			1
GRIK4	chr11:120967323-120982106	forward	known	202(18-19), 205(19-20), 208(19-20)		/	/	canonical	/	1582	35	1.60276	4						104	96	26	45	64	37	37	122	1	120	137	131	18	83	118	52	15	2	21	14	14	12	18	13	36	25	18	24	18	14	26
GRIK4	chr11:120967323-120985904	forward	de novo			primary	C	alternative	C	4	3	0.002574	0.013245			2	chr11:120967323-120982106	chr11:120982224-120985904		1						1			2
GRIK4	chr11:120974690-120982106	forward	de novo			primary	D	alternative	D	1	1	0.000632111	0.0104167			1	chr11:120967323-120982106			1
GRIK4	chr11:120982224-120985838	forward	de novo			primary	A	alternative	A	1	1	0.000655308	/			1	chr11:120982224-120985904																										1
GRIK4	chr11:120982224-120985904	forward	known	202(19-20), 205(20-21), 208(20-21)		/	/	canonical	/	1526	35	1.54602	2.29787						148	180	26	58	63	37	41	154	3	174	165	121	28	37	82	54	10	4	18	3	6	4	7	6	10	6	7	5	8	6	9
GRIK5	chr19:41999281-42003332	reverse	de novo			primary	A	alternative	A	1	1	0.000143102	0.000765697			1	chr19:41999299-42003332												1
GRIK5	chr19:41999284-42003332	reverse	de novo			primary	A	alternative	A	191	10	0.0273326	0.0690608			1	chr19:41999299-42003332			68		6	2	1		30		25	34	17			4	4
GRIK5	chr19:41999299-41999671	reverse	de novo			primary	D	alternative	D	29	5	0.00414997	0.0264026			1	chr19:41999299-42003332		16	1								3	6	3
GRIK5	chr19:41999299-42002413	reverse	de novo			primary	D	alternative	D	3	2	0.000429307	0.00153139			1	chr19:41999299-42003332										1		2
GRIK5	chr19:41999299-42003279	reverse	de novo			primary	D	alternative	D	1	1	0.000143102	0.00276243			1	chr19:41999299-42003332											1
GRIK5	chr19:41999299-42003332	reverse	known	201(18-19), 203(8-9), 204(19-20), 206(2-3)		/	/	canonical	/	6988	35	1.5037	3.57837						606	1245	38	110	75	109	47	595	25	362	1306	626	29	155	1131	373	4	6	6	4	10	3	7	4	15	7	7	14	7	8	16
GRIK5	chr19:41999299-42003351	reverse	de novo			primary	D	alternative	D	18	3	0.00257584	0.0133333			1	chr19:41999299-42003332						1						3				14
GRIK5	chr19:41999706-42003332	reverse	de novo			primary	A	alternative	A	3	1	0.000429307	0.00229709			1	chr19:41999299-42003332												3
GRIK5	chr19:42002546-42003332	reverse	known	202(18-19)		/	/	alternative	A	23	6	0.00329136	0.0458716		c	1	chr19:41999299-42003332		5	2			1	5		2			8
GRIK5	chr19:42003453-42003555	reverse	known	201(17-18), 202(17-18), 203(7-8), 204(18-19), 206(1-2)		/	/	canonical	/	5091	35	1.0955	2.57349						631	899	8	47	72	28	23	422	32	253	1130	682	47	6	299	98	11	13	26	8	17	10	14	11	48	32	19	27	8	11	47
GRIK5	chr19:42003642-42005723	reverse	de novo			primary	A	alternative	A	2	2	0.000345185	0.0017094			1	chr19:42003683-42005723			1						1
GRIK5	chr19:42003683-42005491	reverse	de novo			primary	D	alternative	D	6	2	0.00103555	0.00647668			1	chr19:42003683-42005723		5										1
GRIK5	chr19:42003683-42005623	reverse	de novo			primary	D	alternative	D	11	6	0.00189852	0.0034188			1	chr19:42003683-42005723		2	3						2		1	1	2
GRIK5	chr19:42003683-42005632	reverse	de novo			primary	D	alternative	D	1	1	0.000172592	0.00129534			1	chr19:42003683-42005723		1
GRIK5	chr19:42003683-42005668	reverse	de novo			primary	D	alternative	D	19	4	0.00327925	0.0689655			1	chr19:42003683-42005723		9					4					5	1
GRIK5	chr19:42003683-42005708	reverse	de novo			primary	D	alternative	D	9	5	0.00155333	0.00943396			1	chr19:42003683-42005723			3						1	1		3					1
GRIK5	chr19:42003683-42005723	reverse	known	201(16-17), 202(16-17), 203(6-7), 204(17-18)		/	/	canonical	/	5794	35	1.24677	3.2853						772	949	13	19	85	58	30	585	30	373	966	595	57	47	547	106	28	7	23	12	17	7	23	17	61	39	18	43	18	20	60
GRIK5	chr19:42003683-42042552	reverse	de novo			primary	C	alternative	C	1	1	0.00021126	0.00119474			2	chr19:42003683-42005723	chr19:42022354-42042552		1
GRIK5	chr19:42005948-42006645	reverse	known	201(15-16), 202(15-16), 203(5-6), 204(16-17)		/	/	canonical	/	5495	35	1.18243	3.13846						505	885	105	217	61	271	168	465	34	263	828	408	130	63	543	100	24	16	31	15	21	9	12	2	39	39	21	30	17	34	26
GRIK5	chr19:42006743-42021301	reverse	de novo			primary	A	alternative	A	1	1	0.000223214	0.00228311			1	chr19:42006810-42021301													1
GRIK5	chr19:42006810-42010445	reverse	de novo			primary	D	alternative	D	2	1	0.000446429	0.00530504			1	chr19:42006810-42021301		2
GRIK5	chr19:42006810-42021301	reverse	known	201(14-15), 202(14-15), 203(4-5), 204(15-16)		/	/	canonical	/	4480	35	0.964019	2.57419						377	776	90	75	49	303	114	396	18	209	819	438	91	20	230	59	25	10	12	8	10	4	16	15	63	32	15	28	9	20	28
GRIK5	chr19:42006810-42021947	reverse	de novo		exon skipping of e15 (174 nt)	primary	C	alternative	C	58	7	0.011284	0.0254237			2	chr19:42006810-42021301	chr19:42021474-42021947	8	15				4	3	7			15	6
GRIK5	chr19:42006810-42042552	reverse	de novo			primary	C	alternative	C	123	11	0.0301729	0.279412	x	b	2	chr19:42006810-42021301	chr19:42022354-42042552	26	17		19		7	1	16	5	4	16	11			1
GRIK5	chr19:42006810-42053602	reverse	de novo			primary	C	alternative	C	1	1	0.000210327	0.00210084			2	chr19:42006810-42021301	chr19:42042755-42053602	1
GRIK5	chr19:42007400-42010445	reverse	de novo			secondary	DA	alternative	DA	4	1	0.000892857	0.0132013			3	chr19:42006810-42021301							4
GRIK5	chr19:42007400-42042552	reverse	de novo			primary	A	alternative	A	1	1	0.000272257	0.00258398			1	chr19:42022354-42042552									1
GRIK5	chr19:42010520-42021301	reverse	de novo			primary	A	alternative	A	29	6	0.00647321	0.0347826			1	chr19:42006810-42021301		13	2						2		1	3				8
GRIK5	chr19:42015577-42021301	reverse	de novo			primary	A	alternative	A	1	1	0.000223214	0.00265252			1	chr19:42006810-42021301		1
GRIK5	chr19:42021184-42021301	reverse	de novo			primary	A	alternative	A	30	7	0.00669643	0.0239234			1	chr19:42006810-42021301			4					2	2	1	5	14	2
GRIK5	chr19:42021353-42021947	reverse	de novo			primary	A	alternative	A	3	1	0.000517241	0.00422535			1	chr19:42021474-42021947																3
GRIK5	chr19:42021474-42021947	reverse	known	201(13-14), 202(13-14), 203(3-4), 204(14-15), 205(14-15)		/	/	canonical	/	5800	35	1.24806	2.30863						625	911	81	117	56	246	122	517	28	312	970	529	91	100	710	198	11	6	7	4	13	1	5	4	30	10	8	13	5	7	17
GRIK5	chr19:42022056-42022145	reverse	de novo			primary	D	alternative	D	3	1	0.00104275	0.00630252			1	chr19:42022056-42022241			3
GRIK5	chr19:42022056-42022241	reverse	known	201(12-13), 202(12-13), 203(2-3), 204(13-14), 205(13-14)		/	/	canonical	/	2877	35	0.619081	1.68027						267	476	28	97	30	61	68	338	12	143	581	252	96	10	237	67	7	6	5	3	4	2	4	2	12	2	4	2	1	2	11
GRIK5	chr19:42022056-42042552	reverse	de novo		exon skipping of e13 (114 nt)	primary	C	alternative	C	23	6	0.0070229	0.0175439			2	chr19:42022056-42022241	chr19:42022354-42042552	4	9						1		3	4	2
GRIK5	chr19:42022354-42022517	reverse	de novo			primary	D	alternative	D	34	9	0.00925674	0.0982143			1	chr19:42022354-42042552		4	6					1	5	1		2	2			11	2
GRIK5	chr19:42022354-42042552	reverse	known	201(11-12), 202(11-12), 203(1-2), 204(12-13), 205(12-13)		/	/	canonical	/	3673	35	0.790367	1.60036						380	725	54	61	47	164	84	387	12	199	737	389	125	9	112	25	5	5	13	5	4	1	13	2	12	20	8	12	4	8	18
GRIK5	chr19:42022354-42053602	reverse	de novo			primary	C	alternative	C	1	1	0.000229832	0.00121433			2	chr19:42022354-42042552	chr19:42042755-42053602		1
GRIK5	chr19:42022357-42042552	reverse	de novo			primary	A	alternative	A	56	7	0.0152464	0.0407056			1	chr19:42022354-42042552						1		1	5			30	14			4
GRIK5	chr19:42022672-42042552	reverse	de novo			primary	A	alternative	A	17	6	0.00462837	0.0243902			1	chr19:42022354-42042552		6	4				4		1		1		1
GRIK5	chr19:42038928-42042552	reverse	de novo			primary	A	alternative	A	2	1	0.000544514	0.0100503			1	chr19:42022354-42042552											2
GRIK5	chr19:42041064-42042552	reverse	de novo			primary	A	alternative	A	1	1	0.000272257	0.00258398			1	chr19:42022354-42042552									1
GRIK5	chr19:42042755-42042900	reverse	de novo			primary	D	alternative	D	41	6	0.00815271	0.0226087			1	chr19:42042755-42053602		13	10									13	2								2	1
GRIK5	chr19:42042755-42053602	reverse	known	201(10-11), 202(10-11), 204(11-12), 205(11-12)		/	/	canonical	/	5029	35	1.08215	2.98755						575	922	60	135	75	136	65	430	24	289	1079	579	87	27	272	59	5	5	13	9	17	2	12	5	28	19	6	16	3	8	9
GRIK5	chr19:42042755-42053825	reverse	de novo		exon skipping of e11 (108 nt)	primary	C	alternative	C	14	5	0.00301919	0.037037			2	chr19:42042755-42053602	chr19:42053709-42053825	1	3		4			1				5
GRIK5	chr19:42042755-42054320	reverse	de novo			primary	C	alternative	C	3	2	0.000591017	0.0024024			2	chr19:42042755-42053602	chr19:42053929-42054320		2									1
GRIK5	chr19:42053709-42053825	reverse	known	201(9-10), 202(9-10), 204(10-11), 205(10-11)		/	/	canonical	/	4245	35	0.913451	1.55						474	776	37	81	65	107	61	367	29	270	841	421	137	20	381	89	2	4	4	4	4	2	1	3	10	7	6	3	4	2	6
GRIK5	chr19:42053709-42054320	reverse	de novo			primary	C	alternative	C	2	2	0.000426985	0.00191571			2	chr19:42053709-42053825	chr19:42053929-42054320											1				1
GRIK5	chr19:42053925-42054320	reverse	de novo			primary	A	alternative	A	162	11	0.0316221	0.0969977			1	chr19:42053929-42054320		42	33			1		1	12		4	37	15		1	12	4
GRIK5	chr19:42053929-42054320	reverse	known	201(8-9), 202(8-9), 204(9-10), 205(9-10)		/	/	canonical	/	5123	35	1.10238	1.70838						433	743	57	195	39	260	140	428	13	216	906	456	117	74	663	138	13	4	8	5	12	2	8	10	25	17	7	12	11	11	21
GRIK5	chr19:42054472-42056662	reverse	known	201(7-8), 202(7-8), 204(8-9), 205(8-9)		/	/	canonical	/	4912	35	1.05698	1.65435						655	876	57	158	67	172	85	440	29	255	892	514	185	14	216	39	10	6	16	6	11	7	10	2	23	33	9	26	7	15	17
GRIK5	chr19:42054472-42056925	reverse	de novo			primary	C	alternative	C	8	4	0.00146547	0.0069869			2	chr19:42054472-42056662	chr19:42056823-42056925	4	2							1		1
GRIK5	chr19:42056716-42056925	reverse	de novo			primary	A	alternative	A	8	5	0.001332	0.0125			1	chr19:42056823-42056925		3	2			1						1	1
GRIK5	chr19:42056823-42056925	reverse	known	201(6-7), 202(6-7), 204(7-8), 205(7-8)		/	/	canonical	/	6006	35	1.29239	3.64479						490	967	120	312	80	341	212	539	30	223	840	428	418	46	554	134	11	9	21	13	20	2	10	5	24	20	4	19	6	12	25
GRIK5	chr19:42056978-42059349	reverse	known	201(5-6), 202(5-6), 204(6-7), 205(6-7)		/	/	canonical	/	6615	35	1.42343	3.55741						444	901	101	221	83	319	242	499	29	221	607	364	220	134	1616	348	12	14	9	12	13	5	6	7	18	21	24	11	5	12	11
GRIK5	chr19:42059447-42062585	reverse	de novo			secondary	DA	alternative	DA	1	1	0.000310463	0.00132275			3	chr19:42062653-42062758			1
GRIK5	chr19:42059527-42062488	reverse	known	201(4-5), 202(4-5), 204(5-6), 205(5-6)		/	/	canonical	/	4021	34	0.86525	1.95515						406	750	59	120	67	169	129	390	22	189	580	337	104	24	317	84	16	5	24	6	8		14	7	19	39	16	20	4	4	12
GRIK5	chr19:42059527-42062490	reverse	de novo			primary	D	alternative	D	2	2	0.000497389	0.0119048			1	chr19:42059527-42062488		1															1
GRIK5	chr19:42059527-42065223	reverse	de novo		exon skipping of e4 and e5 (165 and 98 nt)	primary	C	alternative	C	15	6	0.00371195	0.0101138			2	chr19:42059527-42062488	chr19:42062855-42065223	4	2						2			3				3		1
GRIK5	chr19:42059625-42062488	reverse	de novo			primary	A	alternative	A	5	4	0.00124347	0.00512821			1	chr19:42059527-42062488									2			1	1			1
GRIK5	chr19:42062585-42062758	reverse	de novo			primary	A	alternative	A	1	1	0.000310463	0.00222222			1	chr19:42062653-42062758		1
GRIK5	chr19:42062653-42062758	reverse	known	201(3-4), 202(3-4), 204(4-5), 205(4-5)		/	/	canonical	/	3221	32	0.693104	0.954338						450	756	34	56	43	115	31	255	22	182	613	342	52	10	178	29	1	2	3		6		4	2	5	4	3	2	1	3	2
GRIK5	chr19:42062653-42065223	reverse	de novo			primary	C	alternative	C	4	1	0.0010986	0.00550206			2	chr19:42062653-42062758	chr19:42062855-42065223		4
GRIK5	chr19:42062803-42065223	reverse	de novo			primary	A	alternative	A	6	5	0.00147747	0.00611621			1	chr19:42062855-42065223		1	1						2				1			1
GRIK5	chr19:42062855-42063301	reverse	known	205(3-4)		/	/	alternative	D	142	14	0.0349668	0.0703364			1	chr19:42062855-42065223		14	17	4		3	6		23		9	27	13		2	19	3														1	1
GRIK5	chr19:42062855-42063441	reverse	de novo			primary	D	alternative	D	2	2	0.00049249	0.00156006			1	chr19:42062855-42065223			1									1
GRIK5	chr19:42062855-42063475	reverse	de novo			primary	D	alternative	D	3	2	0.000738734	0.0322581			1	chr19:42062855-42065223												1					2
GRIK5	chr19:42062855-42065198	reverse	de novo			primary	D	alternative	D	17	6	0.00418616	0.0165289			1	chr19:42062855-42065223		3	6					2	3				2				1
GRIK5	chr19:42062855-42065223	reverse	known	201(2-3), 202(2-3), 204(3-4)		/	/	canonical	/	4061	35	0.873858	1.47659						385	698	83	113	54	200	121	327	29	180	641	361	128	46	506	62	8	5	6	5	3	4	6	3	12	9	6	9	3	7	6
GRIK5	chr19:42062855-42065243	reverse	de novo			primary	D	alternative	D	77	11	0.0189608	0.0625			1	chr19:42062855-42065223		6	18				5	1	6		2	22	5	8		2	2
GRIK5	chr19:42063525-42065223	reverse	known	205(2-3)		/	/	alternative	A	172	14	0.0423541	0.111688			1	chr19:42062855-42065223		43	20	3	10		3		13		10	25	17			20	3					1			3							1
GRIK5	chr19:42063525-42065243	reverse	de novo			primary	D	alternative	DA	1	1	0.00033557	0.00294985			3	chr19:42065387-42065692		1
GRIK5	chr19:42065387-42065692	reverse	known	201(1-2), 202(1-2), 204(2-3), 205(1-2)		/	/	canonical	/	2980	34	0.641245	1.20317						339	599	29	57	50	65	25	319	13	193	524	349	57	14	106	41	12	4	8	7		3	9	8	17	24	14	13	7	11	12
GRIK5	chr19:42065387-42065714	reverse	de novo			primary	D	alternative	D	220	12	0.0738255	0.169231	x	a	1	chr19:42065387-42065692		39	65			2	11	4	17	2	18	40	18			3						1
GRIK5	chr19:42065419-42065692	reverse	de novo			primary	A	alternative	A	1	1	0.00033557	0.00294985			1	chr19:42065387-42065692		1
GRIK5	chr19:42065820-42069241	reverse	known	204(1-2)		/	/	canonical	/	1886	27	0.405835	0.667862						291	467	14	14	22	48	16	127	7	87	433	294	8	4	13	2	4		1	1					4	5	3	3			3
GRID1	chr10:85598786-85613407	reverse	de novo			primary	A	alternative	A	4	2	0.00144509	0.013245			1	chr10:85602701-85613407		2							2
GRID1	chr10:85598786-85854496	reverse	de novo			primary	A	alternative	A	8	1	0.00239306	0.0344828			1	chr10:85729614-85854496																8
GRID1	chr10:85602701-85603149	reverse	de novo			primary	D	alternative	D	3	2	0.00108382	0.00475059			1	chr10:85602701-85613407			2						1
GRID1	chr10:85602701-85610636	reverse	de novo			primary	D	alternative	D	2	1	0.000722543	0.00380952			1	chr10:85602701-85613407												2
GRID1	chr10:85602701-85613056	reverse	known	203(1-2)		/	/	alternative	D	330	24	0.11922	0.3	x	a	1	chr10:85602701-85613407		25	52	7	2	32	12	7	29	4	18	40	41	10	10		5	3		4				3		6	4	4			4
GRID1	chr10:85602701-85613407	reverse	known	201(15-16), 202(14-15)		/	/	canonical	/	2768	35	0.879754	1.12178						151	421	22	86	171	40	45	313	20	194	525	350	40	56	81	49	8	5	11	8	14	5	10	5	20	19	5	16	9	14	17
GRID1	chr10:85602701-85647202	reverse	de novo			primary	C	alternative	C	2	2	0.000658111	0.00195122			2	chr10:85602701-85613407	chr10:85620033-85647202		1									1
GRID1	chr10:85602701-85916186	reverse	de novo			primary	C	alternative	C	3	1	0.00116099	0.0379747			2	chr10:85602701-85613407	chr10:85869180-85916186														3
GRID1	chr10:85603234-85613407	reverse	de novo			primary	A	alternative	A	3	2	0.00108382	0.0178571			1	chr10:85602701-85613407			2												1
GRID1	chr10:85610756-85613407	reverse	de novo			primary	A	alternative	A	2	1	0.000722543	0.00475059			1	chr10:85602701-85613407			2
GRID1	chr10:85613141-85613407	reverse	de novo			primary	A	alternative	A	6	3	0.00216763	0.00950119			1	chr10:85602701-85613407			4			1					1
GRID1	chr10:85613146-85613407	reverse	de novo			primary	A	alternative	A	217	15	0.078396	0.135392	x	b	1	chr10:85602701-85613407		10	57	5	5	16	4		17	7	22	37	22			8	4
GRID1	chr10:85613647-85618597	reverse	de novo			primary	D	alternative	D	1	1	0.000365898	0.00546448			1	chr10:85613647-85619867						1
GRID1	chr10:85613647-85619849	reverse	de novo			primary	D	alternative	D	3	1	0.00109769	/			1	chr10:85613647-85619867							3
GRID1	chr10:85613647-85619867	reverse	known	201(14-15)		/	/	canonical	/	2733	29	0.86863	1.34559						133	617	40	46	183	28	35	308	31	270	553	293	69	22	31	22	2	6	3		2	4			9	3		2	3	7	3
GRID1	chr10:85613647-85647202	reverse	known	202(13-14)		/	/	alternative	C	54	9	0.0178719	0.0759494			2	chr10:85613647-85619867	chr10:85620033-85647202	3	10			6			5	3		14	9							2							2
GRID1	chr10:85616175-85619867	reverse	de novo			primary	A	alternative	A	1	1	0.000365898	0.00162075			1	chr10:85613647-85619867			1
GRID1	chr10:85620033-85647202	reverse	known	201(13-14)		/	/	canonical	/	3310	35	1.05202	1.95918						148	604	44	50	251	43	40	330	48	302	593	367	22	32	50	45	14	15	32	21	19	11	16	10	32	20	9	16	9	14	19
GRID1	chr10:85634995-85647202	reverse	de novo			primary	A	alternative	A	30	6	0.00906344	0.28125			1	chr10:85620033-85647202						6			1		7	5			9	2
GRID1	chr10:85647397-85648326	reverse	de novo			primary	D	alternative	D	1	1	0.000296736	/			1	chr10:85647397-85723003																																1
GRID1	chr10:85647397-85675424	reverse	de novo			primary	D	alternative	D	9	4	0.00267062	0.0140845			1	chr10:85647397-85723003			2			4							2
GRID1	chr10:85647397-85723003	reverse	known	201(12-13), 202(12-13)		/	/	canonical	/	3370	35	1.07109	1.54335						198	516	39	162	284	49	51	402	41	211	569	402	32	87	87	100	6	4	5	11	7	3	8	3	22	7	8	1	5	8	10
GRID1	chr10:85675553-85723003	reverse	de novo			primary	A	alternative	A	9	5	0.00267062	0.0408163			1	chr10:85647397-85723003			1				2						3															1				2
GRID1	chr10:85689132-85723003	reverse	de novo			primary	A	alternative	A	1	1	0.000296736	0.00505051			1	chr10:85647397-85723003		1
GRID1	chr10:85717776-85723003	reverse	de novo			primary	A	alternative	A	3	1	0.000890208	0.00527241			1	chr10:85647397-85723003												3
GRID1	chr10:85719420-85723003	reverse	de novo			primary	A	alternative	A	3	2	0.000890208	0.0196078			1	chr10:85647397-85723003								1	2
GRID1	chr10:85719508-85723003	reverse	de novo			primary	A	alternative	A	3	2	0.000890208	/			1	chr10:85647397-85723003																						2										1
GRID1	chr10:85723141-85724352	reverse	known	201(11-12), 202(11-12)		/	/	canonical	/	3648	33	1.15944	2.72116						205	632	56	29	282	91	88	382	35	301	552	449	214	42	114	76	6	4	9	6		3	3		11	4	4	5	6	7	7
GRID1	chr10:85723141-85727855	reverse	de novo			primary	C	alternative	C	3	2	0.000887443	0.00433369			2	chr10:85723141-85724352	chr10:85724676-85727855											2	1
GRID1	chr10:85724455-85724606	reverse	de novo			secondary	DA	alternative	DA	3	3	0.000963701	0.00917431			3	chr10:85724676-85727855											1		1		1
GRID1	chr10:85724455-85727855	reverse	de novo			primary	A	alternative	A	2	1	0.000642467	0.00539084			1	chr10:85724676-85727855												2
GRID1	chr10:85724676-85727855	reverse	known	201(10-11), 202(10-11)		/	/	canonical	/	3113	35	0.989406	1.72687						153	334	78	110	271	110	94	306	19	180	371	305	101	109	110	67	10	22	23	17	28	11	19	12	37	16	18	27	20	22	23
GRID1	chr10:85724676-85854496	reverse	de novo			primary	C	alternative	C	4	2	0.00123916	0.0116959			2	chr10:85724676-85727855	chr10:85729614-85854496	2														2
GRID1	chr10:85724693-85727855	reverse	de novo			primary	A	alternative	A	7	4	0.00224863	0.0447761			1	chr10:85724676-85727855						2					1	1					3
GRID1	chr10:85728048-85729513	reverse	de novo			primary	A	alternative	A	2	2	0.000931532	0.00699301			1	chr10:85728052-85729513		1									1
GRID1	chr10:85728052-85729513	reverse	known	201(9-10), 202(9-10)		/	/	canonical	/	2147	35	0.682382	1.0932						147	244	61	51	183	86	61	211	12	143	340	285	71	38	45	34	4	7	11	3	2	3	11	3	21	4	9	10	12	12	3
GRID1	chr10:85728052-85729525	reverse	de novo			primary	D	alternative	D	50	9	0.0232883	0.0596491			1	chr10:85728052-85729513			9	1			2			1	2	14	17				3
GRID1	chr10:85728052-85854496	reverse	de novo		exon skipping of e9 (102 nt)	primary	C	alternative	C	12	2	0.00437158	0.0722022			2	chr10:85728052-85729513	chr10:85729614-85854496								2							10
GRID1	chr10:85729614-85854496	reverse	known	201(8-9), 202(8-9)		/	/	canonical	/	3343	35	1.06251	3.16576						190	318	41	75	276	34	23	315	28	201	441	326	23	233	232	131	29	23	20	20	23	14	23	15	46	12	16	23	13	20	19
GRID1	chr10:85755561-85854496	reverse	de novo			primary	A	alternative	A	3	1	0.000897398	/			1	chr10:85729614-85854496							3
GRID1	chr10:85801382-85854496	reverse	de novo			primary	A	alternative	A	2	1	0.000598265	0.00724638			1	chr10:85729614-85854496						2
GRID1	chr10:85813459-85854496	reverse	de novo			primary	A	alternative	A	4	2	0.00119653	0.00862069			1	chr10:85729614-85854496									2							2
GRID1	chr10:85820350-85854496	reverse	de novo			primary	A	alternative	A	2	2	0.000598265	0.00497512			1	chr10:85729614-85854496											1	1
GRID1	chr10:85849274-85854496	reverse	de novo			primary	A	alternative	A	4	2	0.00119653	0.00680272			1	chr10:85729614-85854496									1			3
GRID1	chr10:85850323-85854496	reverse	de novo			primary	A	alternative	A	3	3	0.000897398	0.00526316			1	chr10:85729614-85854496		1	1						1
GRID1	chr10:85854615-85856029	reverse	known	201(7-8), 202(7-8)		/	/	canonical	/	3363	34	1.06886	2.91203						191	338	42	51	267	44	38	315	18	230	418	297		166	152	192	29	33	36	23	23	15	36	13	58	24	33	32	14	29	25
GRID1	chr10:85856134-85869010	reverse	de novo			primary	A	alternative	A	5	3	0.00141844	0.00503778			1	chr10:85856190-85869010			2						2				1
GRID1	chr10:85856190-85864122	reverse	de novo			primary	D	alternative	D	9	4	0.00255319	0.012766			1	chr10:85856190-85869010			1			3						4	1
GRID1	chr10:85856190-85867578	reverse	de novo			primary	D	alternative	D	1	1	0.000283688	0.00318471			1	chr10:85856190-85869010													1
GRID1	chr10:85856190-85869010	reverse	known	201(6-7), 202(6-7)		/	/	canonical	/	3525	35	1.12035	2.40529						150	403	78	180	235	123	67	397	30	228	462	314	89	40	102	65	34	27	20	33	39	13	33	17	51	29	32	35	26	25	25
GRID1	chr10:85856190-85916186	reverse	de novo		exon skipping of e7 (171 nt)	primary	C	alternative	C	15	4	0.00506329	0.0704225			2	chr10:85856190-85869010	chr10:85869180-85916186		3						2			5			5
GRID1	chr10:85856190-86138819	reverse	de novo			primary	C	alternative	C	2	1	0.000674082	0.00961538			2	chr10:85856190-85869010	chr10:85916239-86138819					2
GRID1	chr10:85864275-85869010	reverse	de novo			primary	A	alternative	A	1	1	0.000283688	0.00666667			1	chr10:85856190-85869010		1
GRID1	chr10:85864280-85869010	reverse	de novo			primary	A	alternative	A	1	1	0.000283688	0.00438596			1	chr10:85856190-85869010											1
GRID1	chr10:85869180-85903235	reverse	de novo			primary	D	alternative	D	1	1	0.000416667	0.00436681			1	chr10:85869180-85916186									1
GRID1	chr10:85869180-85916186	reverse	known	201(5-6), 202(5-6)		/	/	canonical	/	2400	35	0.762793	1.54912						116	266	41	93	183	123	46	229	31	180	295	195	32	102	121	88	11	13	6	12	14	10	13	10	27	8	18	17	16	18	5
GRID1	chr10:85869180-86138819	reverse	de novo		exon skipping of e5 (54 nt)	primary	C	alternative	C	23	8	0.0095654	0.0631579			2	chr10:85869180-85916186	chr10:85916239-86138819		4		2	2	6		2			2	3																		2
GRID1	chr10:85903292-85916186	reverse	de novo			primary	A	alternative	A	6	4	0.0025	/			1	chr10:85869180-85916186																				1	1			2							2
GRID1	chr10:85916239-85984570	reverse	de novo			primary	D	alternative	D	2	1	0.00083022	0.00909091			1	chr10:85916239-86138819					2
GRID1	chr10:85916239-86138438	reverse	de novo			primary	D	alternative	D	1	1	0.00041511	0.00337838			1	chr10:85916239-86138819			1
GRID1	chr10:85916239-86138819	reverse	known	201(4-5), 202(4-5)		/	/	canonical	/	2409	35	0.765653	2.03453						125	296	63	220	181	67	67	208	27	154	338	242	71	11	29	21	14	13	7	18	15	9	13	7	33	16	16	12	7	13	15
GRID1	chr10:85957033-86138819	reverse	de novo			primary	A	alternative	A	2	1	0.00083022	0.031746			1	chr10:85916239-86138819				2
GRID1	chr10:86134479-86134779	reverse	de novo			secondary	DA	alternative	DA	1	1	0.00041511	0.00649351			3	chr10:85916239-86138819											1
GRID1	chr10:86134479-86134966	reverse	de novo			secondary	DA	alternative	DA	1	1	0.00041511	0.00337838			3	chr10:85916239-86138819			1
GRID1	chr10:86134479-86138819	reverse	de novo			primary	A	alternative	A	150	12	0.0622665	0.246753	x	c	1	chr10:85916239-86138819		2	10	8	13	22		1	3	12	38	25	14				2
GRID1	chr10:86139024-86206364	reverse	known	201(3-4), 202(3-4)		/	/	canonical	/	4125	35	1.31105	2.93733						200	492	139	271	342	173	134	412	43	325	465	374	231	71	50	39	19	16	18	14	9	8	18	8	45	15	12	10	11	15	17
GRID1	chr10:86139024-86363941	reverse	de novo		exon skipping of e3 (285 nt)	primary	C	alternative	C	31	6	0.00835354	0.0240137			2	chr10:86139024-86206364	chr10:86206648-86363941		4			7			5		4	6	5
GRID1	chr10:86181916-86206364	reverse	de novo			primary	A	alternative	A	9	3	0.00218182	0.0503597			1	chr10:86139024-86206364				7							1	1
GRID1	chr10:86202582-86206364	reverse	de novo			primary	A	alternative	A	1	1	0.000242424	0.0026738			1	chr10:86139024-86206364													1
GRID1	chr10:86206648-86207178	reverse	de novo			primary	D	alternative	D	15	4	0.00454959	0.0792079			1	chr10:86206648-86363941				3	3								1	8
GRID1	chr10:86206648-86208204	reverse	de novo			primary	D	alternative	D	2	1	0.000606612	0.00373832			1	chr10:86206648-86363941												2
GRID1	chr10:86206648-86262402	reverse	de novo			primary	D	alternative	D	4	2	0.00121322	0.00829876			1	chr10:86206648-86363941						2							2
GRID1	chr10:86206648-86262682	reverse	de novo			primary	D	alternative	D	3	1	0.000909918	0.0124481			1	chr10:86206648-86363941						3
GRID1	chr10:86206648-86312376	reverse	de novo			primary	D	alternative	D	4	2	0.00121322	0.00373832			1	chr10:86206648-86363941			2									2
GRID1	chr10:86206648-86363941	reverse	known	201(2-3), 202(2-3)		/	/	canonical	/	3297	35	1.04789	2.19551						124	648	137	130	241	110	67	322	42	249	535	331	101	21	25	20	11	8	12	5	12	7	4	6	17	6	8	5	6	16	5
GRID1	chr10:86208284-86363941	reverse	de novo			primary	A	alternative	A	2	1	0.000606612	0.0060423			1	chr10:86206648-86363941													2
GRID1	chr10:86352533-86363941	reverse	de novo			primary	A	alternative	A	4	1	0.00121322	0.0322581			1	chr10:86206648-86363941		4
GRID1	chr10:86364096-86364526	reverse	de novo			primary	D	alternative	D	6	5	0.00164654	0.00595238			1	chr10:86364096-86366314		1							1			2	1															1
GRID1	chr10:86364096-86365014	reverse	de novo			primary	D	alternative	D	2	1	0.000548847	0.00595238			1	chr10:86364096-86366314									2
GRID1	chr10:86364096-86365136	reverse	de novo			primary	D	alternative	D	2	2	0.000548847	0.0222222			1	chr10:86364096-86366314			1							1
GRID1	chr10:86364096-86365150	reverse	de novo			primary	D	alternative	D	4	1	0.00109769	0.0540541			1	chr10:86364096-86366314															4
GRID1	chr10:86364096-86365715	reverse	de novo			primary	D	alternative	D	9	2	0.00246981	0.109091			1	chr10:86364096-86366314				6								3
GRID1	chr10:86364096-86365803	reverse	de novo			primary	D	alternative	D	1	1	0.000274424	/			1	chr10:86364096-86366314																									1
GRID1	chr10:86364096-86365874	reverse	de novo			primary	D	alternative	D	2	1	0.000548847	0.0384615			1	chr10:86364096-86366314																										2
GRID1	chr10:86364096-86365950	reverse	de novo			primary	D	alternative	D	6	4	0.00164654	0.00595238			1	chr10:86364096-86366314		1				1						2	2
GRID1	chr10:86364096-86366314	reverse	known	201(1-2), 202(1-2)		/	/	canonical	/	3644	35	1.15817	2.47881						168	749	55	68	234	70	32	336	45	274	586	361	5	74	91	40	39	12	32	23	20	8	18	14	52	22	18	24	7	18	25
GRID1	chr10:86364096-86366887	reverse	de novo			primary	D	alternative	D	8	3	0.00219539	0.15			1	chr10:86364096-86366314									1		1						6
GRID1	chr10:86364096-86367820	reverse	de novo			primary	D	alternative	D	1	1	0.000274424	0.00133511			1	chr10:86364096-86366314			1
GRID1	chr10:86364096-86388555	reverse	de novo			primary	D	alternative	D	1	1	0.000274424	/			1	chr10:86364096-86366314																													1
GRID2	chr4:92304744-92590131	forward	known	201(1-2), 203(1-2), 204(1-2)		/	/	canonical	/	1070	35	0.893503	2.51289						233	4	41	29	21	65	71	19	2	28	3	11	45	26	21	14	13	18	30	15	23	7	10	10	34	35	38	34	21	14	18
GRID2	chr4:92590286-92591043	forward	de novo			primary	A	alternative	A	1	1	0.00212314	0.00423729			1	chr4:92590286-93084995		1
GRID2	chr4:92590286-92591081	forward	de novo			primary	A	alternative	A	1	1	0.00212314	0.00423729			1	chr4:92590286-93084995		1
GRID2	chr4:92590286-92666674	forward	de novo			primary	A	alternative	A	8	2	0.0169851	0.00847458			1	chr4:92590286-93084995		2					6
GRID2	chr4:92590286-92670426	forward	de novo			primary	A	alternative	A	9	3	0.0191083	0.0169492			1	chr4:92590286-93084995		4									3		2
GRID2	chr4:92590286-93084995	forward	known	201(2-3), 203(2-3)		/	/	canonical	/	471	29	0.393308	1.52838						236	9	16	5	6	31	16	13	2	24	4	6	50	3	5	4	1	1	5	2		1	3		7		3	1			3
GRID2	chr4:92590286-93110748	forward	known	204(2-3)		/	/	alternative	C	0		/	/			/
GRID2	chr4:92591327-93084995	forward	de novo			primary	D	alternative	D	2	1	0.00424628	0.00847458			1	chr4:92590286-93084995		2
GRID2	chr4:92660629-92670426	forward	de novo			secondary	DA	alternative	DA	2	1	0.00424628	/			3	chr4:92590286-93084995							2
GRID2	chr4:92666740-92670426	forward	de novo			secondary	DA	alternative	DA	5	2	0.0106157	0.00847458			3	chr4:92590286-93084995		2						3
GRID2	chr4:92823022-93084995	forward	known	202(1-2), 207(1-2)		/	/	alternative	D	0		/	/			/
GRID2	chr4:93085279-93086340	forward	de novo			primary	A	alternative	A	2	1	0.00107759	0.00348432			1	chr4:93085279-93110748		2
GRID2	chr4:93085279-93110748	forward	known	201(3-4), 202(2-3), 203(3-4), 207(2-3), 208(1-2)		/	/	canonical	/	1856	35	1.54985	2.68805						574	13	25	17	29	38	56	25	2	49	10	29	55	70	46	35	17	15	37	19	38	13	26	22	50	38	81	69	36	47	31
GRID2	chr4:93085279-93207404	forward	de novo			primary	C	alternative	C	7	1	0.00504868	0.0142132			2	chr4:93085279-93110748	chr4:93110953-93207404	7
GRID2	chr4:93110953-93111960	forward	known	207(3-4)		/	/	alternative	A	0		/	/			/
GRID2	chr4:93110953-93164734	forward	known	202(3-4)		/	/	alternative	A	0		/	/			/
GRID2	chr4:93110953-93207404	forward	known	201(4-5), 203(4-5), 204(3-4), 208(2-3)		/	/	canonical	/	917	35	0.765741	1.43258						411	6	22	14	15	15	16	34	2	20	8	19	23	30	16	6	9	8	12	6	9	9	15	6	19	7	13	23	16	9	7
GRID2	chr4:93164831-93166057	forward	known	202(4-5)		/	/	alternative	DA	2	1	0.00218103	0.0526316			3	chr4:93110953-93207404
GRID2	chr4:93165097-93166057	forward	de novo			primary	D	alternative	DA	1	1	0.00109051	/			3	chr4:93110953-93207404																														1
GRID2	chr4:93166161-93207404	forward	de novo			primary	D	alternative	D	1	1	0.00109051	/			1	chr4:93110953-93207404
GRID2	chr4:93204086-93207404	forward	known	205(1-2)		/	/	alternative	D	7	1	0.00763359	0.184211			1	chr4:93110953-93207404
GRID2	chr4:93207457-93210914	forward	de novo			primary	A	alternative	A	1	1	0.000725163	0.00246914			1	chr4:93207457-93216738		1
GRID2	chr4:93207457-93216738	forward	known	201(5-6), 203(5-6), 204(4-5), 205(2-3), 208(3-4)		/	/	canonical	/	1379	35	1.15153	4						405	7	36	17	15	28	30	27	3	21	11	27	29	23	23	4	10	12	28	13	30	16	31	29	53	36	32	43	41	31	27
GRID2	chr4:93216911-93221240	forward	de novo			primary	A	alternative	A	4	2	0.00471698	/			1	chr4:93216911-93224614																												3
GRID2	chr4:93216911-93224614	forward	known	201(6-7), 204(5-6), 205(3-4), 208(4-5)		/	/	canonical	/	848	35	0.708122	1.60804						394	8	22	19	15	27	44	22	1	23	10	23	9	26	22	19	1	10	3	6	7	3	7	6	11	14	9	9	4	8	10
GRID2	chr4:93221385-93224614	forward	de novo			primary	D	alternative	D	2	1	0.00235849	/			1	chr4:93216911-93224614														2
GRID2	chr4:93224775-93238371	forward	known	201(7-8), 204(6-7), 205(4-5), 208(5-6)		/	/	canonical	/	2304	33	1.92395	5.04323						453	9	9		11	12	20	29		27	7	16	11	66	23	40	33	31	69	67	64	41	45	59	110	125	123	90	57	79	68
GRID2	chr4:93238490-93241337	forward	de novo			primary	A	alternative	A	1	1	0.000801925	0.0147059			1	chr4:93238490-93395607								1
GRID2	chr4:93238490-93258896	forward	known	206(1-2)		/	/	alternative	A	6	1	0.00481155	/			1	chr4:93238490-93395607																											6
GRID2	chr4:93238490-93395607	forward	known	201(8-9), 204(7-8), 208(6-7)		/	/	canonical	/	1247	34	1.04131	2.08333						407	14	55	51	18	50	68	25		31	9	21	10	52	43	33	11	9	14	18	13	4	16	16	22	33	26	24	14	23	5
GRID2	chr4:93258943-93302583	forward	known	206(2-3)		/	/	alternative	DA	0		/	/			/
GRID2	chr4:93302645-93306111	forward	known	206(3-4)		/	/	alternative	DA	0		/	/			/
GRID2	chr4:93395708-93399796	forward	de novo			primary	A	alternative	A	3	1	0.00285442	/			1	chr4:93395708-93422771																					3
GRID2	chr4:93395708-93420059	forward	de novo			primary	A	alternative	A	20	1	0.0190295	0.0421053			1	chr4:93395708-93422771		20
GRID2	chr4:93395708-93422771	forward	known	201(9-10), 204(8-9), 208(7-8)		/	/	canonical	/	1051	35	0.877637	1.56716						475	17	33	29	7	36	42	27	1	35	4	20	6	27	45	23	10	2	11	7	15	3	4	5	8	7	13	16	12	18	3
GRID2	chr4:93422968-93455662	forward	known	201(10-11), 204(9-10), 208(8-9)		/	/	canonical	/	1075	33	0.897679	1.2931						448	19	21	9	12	14	18	21		26	11	25		20	25	11	6	24	25	8	18	12	15	23	30	18	27	19	18	14	12
GRID2	chr4:93455974-93481171	forward	de novo			primary	A	alternative	A	1	1	0.000610501	0.0013624			1	chr4:93455974-93490639		1
GRID2	chr4:93455974-93490639	forward	known	201(11-12), 204(10-11), 208(9-10)		/	/	canonical	/	1638	34	1.36781	2.81223						734	30	16	65	7	28	15	21	3	33	7	35	92	12		7	18	19	26	15	22	16	19	17	36	16	32	29	31	28	22
GRID2	chr4:93490777-93515216	forward	known	201(12-13), 204(11-12), 208(10-11)		/	/	canonical	/	1254	35	1.04715	2.06667						479	10	38	62	20	23	73	16	2	23	9	34	37	22	9	15	14	24	18	7	7	11	18	5	30	9	25	12	22	26	14
GRID2	chr4:93515411-93626269	forward	known	201(13-14), 204(12-13), 208(11-12)		/	/	canonical	/	1126	34	0.940266	1.83036						578	24	21	23	16	10	62	25		40	11	41	32	30	52	31	3	2	2	4	13	3	7	5	9	2	15	7	5	10	4
GRID2	chr4:93626435-93629276	forward	de novo			primary	A	alternative	A	1	1	0.00108696	/			1	chr4:93626435-93769210									1
GRID2	chr4:93626435-93629281	forward	de novo			primary	A	alternative	A	1	1	0.00108696	0.00199203			1	chr4:93626435-93769210		1
GRID2	chr4:93626435-93769210	forward	known	201(14-15), 204(13-14), 208(12-13)		/	/	canonical	/	920	33	0.768246	1.60199						502	22	12	47	12	8	32	24	2	31	5	22	15	26	46	25	3	2	8		3		2	4	6	5	8	5	1	9	2
GRID2	chr4:93661858-93769210	forward	de novo			primary	D	alternative	D	4	1	0.00434783	/			1	chr4:93626435-93769210															4
GRID2	chr4:93769450-93772076	forward	known	201(15-16), 204(14-15), 208(13-14)		/	/	canonical	/	807	33	0.673885	1.34498						433	15	29	33	16	3	19	28	1	30	6	7	44	26	26	11	1	2	2	8	1		4	2	10	2	7	10		5	2
GRID2	chr4:93769450-93801407	forward	de novo			primary	A	alternative	A	7	2	0.0086741	0.0138568			1	chr4:93769450-93772076		6				1
GRID2	chr4:93769450-93806715	forward	known	209(1-2)		/	/	alternative	A	26	8	0.0322181	0.0230947			1	chr4:93769450-93772076		10							1		1	2	3			6				1					2
GRID2	chr4:93801464-93806715	forward	de novo			primary	D	alternative	DA	8	1	0.00991326	0.0184758			3	chr4:93769450-93772076		8
GRIN1	chr9:137139739-137142013	forward	de novo			primary	D	alternative	D	142	5	0.00471495	0.0189474			1	chr9:137139744-137142013		1	126						1				3	11
GRIN1	chr9:137139744-137139849	forward	de novo			primary	A	alternative	A	1	1	3.32038e-05	0.00014997			1	chr9:137139744-137142013												1
GRIN1	chr9:137139744-137140149	forward	de novo			primary	A	alternative	A	2	1	6.64077e-05	0.00029994			1	chr9:137139744-137142013												2
GRIN1	chr9:137139744-137142013	forward	known	201(1-2), 202(1-2), 203(1-2), 204(1-2), 205(1-2), 206(1-2), 207(1-2), 208(1-2), 211(1-2)		/	/	canonical	/	30117	35	0.674314	2.52658						1227	6650	317	908	103	1424	784	2678	41	1698	6668	2837	1988	161	494	242	45	46	95	125	193	39	121	74	217	62	76	137	45	129	120
GRIN1	chr9:137139744-137142086	forward	de novo			primary	A	alternative	A	1514	14	0.0502706	0.0942285	x	g	1	chr9:137139744-137142013		103	320	2	3	2	52		185	1	160	430	166	82		7																1
GRIN1	chr9:137139744-137145726	forward	de novo			primary	C	alternative	C	5	2	0.000138381	0.000505945			2	chr9:137139744-137142013	chr9:137142147-137145726								1			4
GRIN1	chr9:137140003-137142013	forward	de novo			primary	D	alternative	D	2	2	6.64077e-05	0.000373413			1	chr9:137139744-137142013			1						1
GRIN1	chr9:137140216-137142013	forward	de novo			primary	D	alternative	D	3	3	9.96115e-05	0.000814996			1	chr9:137139744-137142013		1	1										1
GRIN1	chr9:137140216-137142086	forward	de novo			secondary	DA	alternative	DA	1	1	3.32038e-05	0.000150376			3	chr9:137139744-137142013			1
GRIN1	chr9:137141162-137142013	forward	de novo			primary	D	alternative	D	2	1	6.64077e-05	0.00029994			1	chr9:137139744-137142013												2
GRIN1	chr9:137141454-137142013	forward	de novo			primary	D	alternative	D	3	1	9.96115e-05	0.00382653			1	chr9:137139744-137142013								3
GRIN1	chr9:137141706-137142013	forward	de novo			primary	D	alternative	D	8	3	0.000265631	0.00059988			1	chr9:137139744-137142013			3								1	4
GRIN1	chr9:137141744-137142013	forward	de novo			primary	D	alternative	D	1	1	3.32038e-05	0.000150376			1	chr9:137139744-137142013			1
GRIN1	chr9:137142147-137142617	forward	de novo			primary	A	alternative	A	4	1	9.49059e-05	0.00817996			1	chr9:137142147-137145726																	4
GRIN1	chr9:137142147-137143200	forward	de novo			primary	A	alternative	A	2	2	4.7453e-05	0.000228102			1	chr9:137142147-137145726												1	1
GRIN1	chr9:137142147-137145701	forward	de novo			primary	A	alternative	A	5	1	0.000118632	0.000498306			1	chr9:137142147-137145726			5
GRIN1	chr9:137142147-137145726	forward	known	201(2-3), 202(2-3), 203(2-3), 204(2-3), 205(2-3), 206(2-3), 207(2-3), 208(2-3), 211(2-3)		/	/	canonical	/	42147	35	0.943663	1.25787						2129	10034	393	1632	213	1765	1071	4261	51	2701	9144	4384	985	338	876	489	81	62	100	78	160	41	80	57	191	64	55	108	47	97	118
GRIN1	chr9:137142147-137145774	forward	de novo			primary	A	alternative	A	567	6	0.0134529	0.0256999			1	chr9:137142147-137145726			136						91		2	235	99				4
GRIN1	chr9:137142147-137145809	forward	de novo			primary	A	alternative	A	4	2	9.49059e-05	0.000469373			1	chr9:137142147-137145726									2			2
GRIN1	chr9:137142147-137148152	forward	de novo			primary	C	alternative	A	2	1	4.7453e-05	0.000218723			1	chr9:137142147-137145726												2
GRIN1	chr9:137144160-137145726	forward	de novo			primary	D	alternative	D	6	2	0.000142359	0.00406091			1	chr9:137142147-137145726									2					4
GRIN1	chr9:137145889-137149018	forward	de novo			secondary	DA	alternative	DA	1	1	2.37265e-05	0.000109361			3	chr9:137142147-137145726												1
GRIN1	chr9:137145902-137148125	forward	de novo			primary	A	alternative	A	1	1	4.49741e-05	0.000219154			1	chr9:137145902-137149009												1
GRIN1	chr9:137145902-137148152	forward	known	201(3-4), 202(3-4), 204(3-4), 205(3-4), 207(3-4)		/	/	alternative	A	11970	35	0.53834	1.21053	x	d	1	chr9:137145902-137149009		674	2025	207	434	56	354	200	1386	5	980	3046	1451	175	97	97	194	40	31	64	34	34	13	44	21	128	10	30	14	8	20	25
GRIN1	chr9:137145902-137149009	forward	known	203(3-4), 206(3-4), 208(3-4), 211(3-4)		/	/	canonical	/	22235	35	0.497838	0.888645						646	4480	171	749	105	1017	648	2445	34	1202	4563	2580	560	184	530	346	87	58	142	80	93	22	99	90	208	145	81	139	32	92	152
GRIN1	chr9:137148214-137148690	forward	de novo			primary	A	alternative	DA	17	3	0.00076456	0.0144509			3	chr9:137145902-137149009			8										4				5
GRIN1	chr9:137148214-137149009	forward	known	201(4-5), 202(4-5), 204(4-5), 205(4-5), 207(4-5)		/	/	alternative	D	15934	35	0.716618	1.31792	x	c	1	chr9:137145902-137149009		747	2834	163	310	64	198	164	1518	5	1011	4825	2113	92	159	229	456	55	39	85	72	81	17	62	52	211	32	27	34	18	41	74
GRIN1	chr9:137148214-137149018	forward	de novo			primary	A	alternative	DA	1	1	4.49741e-05	0.000387597			3	chr9:137145902-137149009													1
GRIN1	chr9:137148791-137149009	forward	de novo			primary	D	alternative	D	77	8	0.00346301	0.00773994			1	chr9:137145902-137149009		5	23		2		3		2		8	19	15
GRIN1	chr9:137148844-137149009	forward	de novo			primary	D	alternative	D	1	1	4.49741e-05	0.000223214			1	chr9:137145902-137149009			1
GRIN1	chr9:137149109-137156136	forward	de novo			primary	A	alternative	A	13	2	0.000304664	0.00519031			1	chr9:137149109-137156669		12							1
GRIN1	chr9:137149109-137156475	forward	de novo			primary	A	alternative	A	1	1	2.34357e-05	9.19287e-05			1	chr9:137149109-137156669			1
GRIN1	chr9:137149109-137156480	forward	de novo			primary	A	alternative	A	1	1	2.34357e-05	9.38174e-05			1	chr9:137149109-137156669												1
GRIN1	chr9:137149109-137156669	forward	known	201(5-6), 202(5-6), 203(4-5), 204(5-6), 205(5-6), 206(4-5), 207(5-6), 208(4-5), 211(4-5)		/	/	canonical	/	42670	35	0.955373	1.24064						2312	10878	188	777	147	787	565	4988	67	3525	10659	4396	822	107	412	282	90	65	51	41	74	37	105	68	241	92	66	127	37	94	145
GRIN1	chr9:137149109-137156701	forward	de novo			primary	A	alternative	A	1	1	2.34357e-05	0.0035461			1	chr9:137149109-137156669																	1
GRIN1	chr9:137156728-137156863	forward	de novo			primary	D	alternative	D	7	3	0.000166997	0.000897666			1	chr9:137156790-137156863		2									1	4
GRIN1	chr9:137156790-137156863	forward	known	202(6-7), 203(5-6), 204(6-7), 205(6-7), 206(5-6), 207(6-7), 208(5-6), 211(5-6)		/	/	canonical	/	41917	35	0.938514	1.49458						2228	10909	177	626	150	762	379	4279	74	3324	11180	4386	280	28	154	141	137	103	143	59	68	59	132	104	375	175	124	98	92	173	265
GRIN1	chr9:137156790-137156880	forward	known	201(6-7)		/	/	alternative	A	516	22	0.01231	0.0510204			1	chr9:137156790-137156863		24	101		4		21		33		30	180	83			6	4	1						2	2		2	2	5	1	3	3
GRIN1	chr9:137157037-137157360	forward	de novo			primary	A	alternative	A	2	1	5.86786e-05	0.00113701			1	chr9:137157037-137158379		2
GRIN1	chr9:137157037-137158071	forward	de novo			primary	A	alternative	A	1	1	2.93393e-05	0.0001321			1	chr9:137157037-137158379			1
GRIN1	chr9:137157037-137158361	forward	de novo			primary	A	alternative	A	5	1	0.000146696	0.00123031			1	chr9:137157037-137158379													5
GRIN1	chr9:137157037-137158379	forward	known	201(7-8), 202(7-8), 203(6-7), 204(7-8), 205(7-8), 206(6-7), 207(7-8), 208(6-7), 211(6-7), 213(1-2)		/	/	canonical	/	34084	35	0.763134	0.920788						1759	7570	305	1095	91	1194	696	2921	42	1656	8385	4064	515	292	873	692	73	85	95	89	110	38	77	74	248	122	140	136	39	115	88
GRIN1	chr9:137157037-137158398	forward	de novo			primary	A	alternative	A	4	2	0.000117357	0.00714286			1	chr9:137157037-137158379			3																									1
GRIN1	chr9:137158187-137158379	forward	de novo			primary	D	alternative	D	1	1	2.93393e-05	0.000119261			1	chr9:137157037-137158379												1
GRIN1	chr9:137158493-137158621	forward	de novo			primary	D	alternative	D	30	4	0.000381665	0.00563444			1	chr9:137158523-137158621			2				25	1								2
GRIN1	chr9:137158499-137158621	forward	de novo			primary	D	alternative	D	662	13	0.00842207	0.0143977			1	chr9:137158523-137158621		28	158		2		18	20	88		6	117	63		2	82	77								1
GRIN1	chr9:137158523-137158579	forward	de novo			primary	A	alternative	A	1	1	1.27222e-05	9.11245e-05			1	chr9:137158523-137158621			1
GRIN1	chr9:137158523-137158621	forward	known	201(8-9), 202(8-9), 203(7-8), 204(8-9), 205(8-9), 206(7-8), 207(8-9), 208(7-8), 211(7-8)		/	/	canonical	/	78603	35	1.75991	6.02561						2968	10974	939	2957	301	4437	2663	7450	91	4374	11186	5234	1558	2831	7862	6118	329	277	460	297	405	88	307	184	781	422	400	511	119	315	390
GRIN1	chr9:137158523-137158638	forward	de novo			primary	A	alternative	A	1	1	1.27222e-05	9.11245e-05			1	chr9:137158523-137158621			1
GRIN1	chr9:137158523-137161056	forward	de novo		exon skipping of e8 (84 nt)	primary	C	alternative	C	24	5	0.00032482	0.00406421			2	chr9:137158523-137158621	chr9:137158704-137161056		4		2				2						10	6
GRIN1	chr9:137158527-137158621	forward	de novo			primary	D	alternative	D	78	12	0.000992329	0.00315529			1	chr9:137158523-137158621		1	10		5		14	3	14		3	8	7		4	5	4
GRIN1	chr9:137158679-137161056	forward	de novo			primary	D	alternative	D	1	1	1.44569e-05	8.13802e-05			1	chr9:137158704-137161056												1
GRIN1	chr9:137158688-137161393	forward	de novo			secondary	DA	alternative	DA	3	2	3.81665e-05	0.000268456			3	chr9:137158523-137158621									2			1
GRIN1	chr9:137158704-137159085	forward	de novo			primary	A	alternative	A	2	1	2.89139e-05	0.000318878			1	chr9:137158704-137161056									2
GRIN1	chr9:137158704-137160037	forward	de novo			primary	A	alternative	A	23	5	0.000332509	0.00283401			1	chr9:137158704-137161056		7	6						1			7	2
GRIN1	chr9:137158704-137161056	forward	known	201(9-10), 202(9-10), 203(8-9), 204(9-10), 205(9-10), 206(8-9), 207(9-10), 208(8-9), 211(8-9)		/	/	canonical	/	69171	35	1.54873	3.9983						2470	12323	1096	3846	227	5671	3347	6272	79	3447	12288	5440	1444	2090	4689	3005	87	65	74	61	87	32	76	49	196	76	64	80	28	77	91
GRIN1	chr9:137158704-137161074	forward	de novo			primary	A	alternative	A	12	5	0.000173483	0.000809717			1	chr9:137158704-137161056		2						1	2			5				2
GRIN1	chr9:137158704-137161391	forward	de novo			primary	A	alternative	A	2	1	2.89139e-05	0.00016276			1	chr9:137158704-137161056												2
GRIN1	chr9:137160161-137161056	forward	de novo			primary	D	alternative	D	1	1	1.44569e-05	8.13802e-05			1	chr9:137158704-137161056												1
GRIN1	chr9:137160256-137161056	forward	de novo			primary	D	alternative	D	1	1	1.44569e-05	0.000290107			1	chr9:137158704-137161056											1
GRIN1	chr9:137160944-137161056	forward	de novo			primary	D	alternative	D	9	4	0.000130112	0.000809717			1	chr9:137158704-137161056		2	3						1			3
GRIN1	chr9:137161157-137161289	forward	de novo			primary	D	alternative	D	10	5	0.000181518	0.0162602			1	chr9:137161197-137161289		1	1						5			1																2
GRIN1	chr9:137161197-137161268	forward	de novo			primary	A	alternative	A	95	9	0.00172442	0.0104058			1	chr9:137161197-137161289		7	23		5				8		9	18	14	10			1
GRIN1	chr9:137161197-137161289	forward	known	201(10-11), 202(10-11), 203(9-10), 204(10-11), 205(10-11), 206(9-10), 207(10-11), 208(9-10), 211(9-10)		/	/	canonical	/	55091	35	1.23348	1.71518						2809	15890	229	1454	151	1037	610	4647	73	3598	14038	5916	961	139	314	266	151	104	129	97	148	81	127	116	439	116	123	164	100	145	185
GRIN1	chr9:137161197-137161309	forward	de novo			primary	A	alternative	A	53	9	0.000962045	0.00655738			1	chr9:137161197-137161289		8	11		4			4	4		7	12	1			2
GRIN1	chr9:137161197-137161924	forward	de novo		exon skipping of e10 (128 nt)	primary	C	alternative	C	32	5	0.000561413	0.00245399			2	chr9:137161197-137161289	chr9:137161416-137161924	4	6								4	17																1
GRIN1	chr9:137161201-137161289	forward	de novo			primary	D	alternative	D	19	5	0.000344884	0.000833797			1	chr9:137161197-137161289			5						3		3	7	1
GRIN1	chr9:137161374-137161924	forward	de novo			primary	D	alternative	D	98	4	0.00166364	0.00840874			1	chr9:137161416-137161924			92				4					1	1
GRIN1	chr9:137161393-137161924	forward	de novo			primary	D	alternative	D	76	8	0.00129017	0.0179775			1	chr9:137161416-137161924			7					1	3		48	9	5			1
GRIN1	chr9:137161416-137161924	forward	known	201(11-12), 202(11-12), 203(10-11), 204(11-12), 205(11-12), 206(10-11), 207(11-12), 208(10-11), 211(10-11)		/	/	canonical	/	58907	35	1.31892	5.41946						2018	10941	328	1972	185	1464	925	4612	71	2670	13238	5882	409	251	663	570	587	313	868	557	746	195	440	347	1780	1058	692	780	209	558	806
GRIN1	chr9:137162079-137162172	forward	de novo			primary	D	alternative	D	1	1	2.27262e-05	0.00018406			1	chr9:137162088-137162172									1
GRIN1	chr9:137162088-137162172	forward	known	201(12-13), 202(12-13), 203(11-12), 204(12-13), 205(12-13), 206(11-12), 207(12-13), 208(11-12), 211(11-12)		/	/	canonical	/	44002	35	0.985197	1.18324						1761	9208	249	1196	200	960	669	5433	63	3128	11316	4961	369	337	842	718	127	127	171	108	161	36	138	86	345	115	100	161	41	118	169
GRIN1	chr9:137162088-137167411	forward	de novo			primary	C	alternative	A	2	1	4.54525e-05	0.000368121			1	chr9:137162088-137162172									2
GRIN1	chr9:137162290-137162404	forward	known	201(13-14), 202(13-14), 203(12-13), 204(13-14), 205(13-14), 206(12-13), 207(13-14), 208(12-13), 211(12-13)		/	/	canonical	/	32375	35	0.72487	1.81843						1299	6582	284	442	132	1224	589	3413	41	2328	8091	3296	290	50	181	143	208	165	235	182	183	47	188	141	561	257	154	365	83	177	284
GRIN1	chr9:137162290-137162431	forward	de novo			primary	A	alternative	A	1	1	3.0888e-05	0.000429553			1	chr9:137162290-137162404											1
GRIN1	chr9:137162290-137162591	forward	de novo			primary	C	alternative	C	6	2	0.000162838	0.00062901			2	chr9:137162290-137162404	chr9:137162516-137162591		5									1
GRIN1	chr9:137162290-137162846	forward	de novo			primary	C	alternative	C	1	1	2.57961e-05	0.00131579			2	chr9:137162290-137162404	chr9:137162739-137162846							1
GRIN1	chr9:137162516-137162591	forward	known	201(14-15), 202(14-15), 203(13-14), 204(14-15), 205(14-15), 206(13-14), 207(14-15), 208(13-14), 211(13-14)		/	/	canonical	/	41318	35	0.925102	1.17639						1719	9316	395	1757	186	1685	997	5233	48	2682	10293	4542	242	244	562	355	72	35	36	23	20	13	46	34	172	51	40	51	19	72	75
GRIN1	chr9:137162739-137162846	forward	known	201(15-16), 202(15-16), 203(14-15), 204(15-16), 205(15-16), 206(14-15), 207(15-16), 208(14-15), 209(1-2), 211(14-15)		/	/	canonical	/	45156	35	1.01103	1.6861						1944	9174	415	1401	159	1545	931	4747	59	2842	10425	4836	292	443	846	724	254	188	272	177	174	69	201	129	643	285	219	269	72	194	285
GRIN1	chr9:137162739-137162891	forward	de novo			primary	A	alternative	A	1	1	2.21455e-05	0.000514403			1	chr9:137162739-137162846		1
GRIN1	chr9:137162739-137162921	forward	de novo			primary	A	alternative	A	14	6	0.000310036	0.00775194			1	chr9:137162739-137162846		1	3						4			3	2												1
GRIN1	chr9:137162992-137163169	forward	de novo			primary	D	alternative	D	3	1	6.49154e-05	0.00114767			1	chr9:137163003-137163169							3
GRIN1	chr9:137163003-137163169	forward	known	201(16-17), 202(16-17), 203(15-16), 204(16-17), 205(16-17), 206(15-16), 207(16-17), 208(15-16), 209(2-3), 211(15-16)		/	/	canonical	/	46214	35	1.03472	1.40299						1974	9405	473	846	205	2614	1211	5057	62	3245	11285	5016	1039	319	733	677	96	66	128	90	102	23	104	87	346	104	101	113	31	97	133
GRIN1	chr9:137163003-137163173	forward	de novo			primary	A	alternative	A	70	7	0.00151469	0.00557244			1	chr9:137163003-137163169		11	11				8		13		4	22				1
GRIN1	chr9:137163330-137163559	forward	known	201(17-18), 202(17-18), 203(16-17), 204(17-18), 205(17-18), 206(16-17), 207(17-18), 208(16-17), 209(3-4), 211(16-17)		/	/	canonical	/	52363	35	1.1724	1.92263						2407	10358	573	2085	214	2884	1466	6293	80	3152	9788	4699	763	1005	2301	1745	117	100	164	105	141	48	121	76	285	154	169	184	59	150	166
GRIN1	chr9:137163668-137163759	forward	known	201(18-19), 202(18-19), 203(17-18), 204(18-19), 205(18-19), 206(17-18), 207(18-19), 208(17-18), 209(4-5), 211(17-18)		/	/	canonical	/	50026	35	1.12007	1.86189						1994	8420	479	2508	222	2755	1639	5936	67	3077	10341	5206	1465	466	1470	1607	139	119	116	68	106	40	90	92	267	184	149	172	44	107	141
GRIN1	chr9:137163668-137163777	forward	de novo			primary	A	alternative	A	1	1	1.99896e-05	0.000168464			1	chr9:137163668-137163759									1
GRIN1	chr9:137163900-137167411	forward	de novo			primary	D	alternative	DA	1	1	1.99896e-05	0.000118765			3	chr9:137163668-137163759			1
GRIN1	chr9:137163904-137164172	forward	de novo			primary	A	alternative	A	285	7	0.0162476	0.0569948			1	chr9:137163904-137167774		44	93				8		16		23	67	34
GRIN1	chr9:137163904-137164646	forward	de novo			primary	A	alternative	A	5	2	0.000285046	0.00259067			1	chr9:137163904-137167774		2										3
GRIN1	chr9:137163904-137165186	forward	known	202(19-20), 204(19-20), 208(18-19)		/	/	alternative	A	18846	35	1.0744	30.75	x	a	1	chr9:137163904-137167774		560	2596	58	727	51	712	578	1858	17	481	4003	2640	934	31	258	207	180	127	241	87	130	33	101	100	447	214	125	185	59	118	164
GRIN1	chr9:137163904-137165191	forward	de novo			primary	A	alternative	A	341	7	0.0194402	0.0894131			1	chr9:137163904-137167774		3	326				1	1	3			4	3
GRIN1	chr9:137163904-137167411	forward	known	203(18-19), 205(19-20)		/	/	alternative	A	2761	33	0.157403	0.30303	x	f	1	chr9:137163904-137167774		118	543	13	29	14	7	9	318	5	345	822	406	14	8	10	10	10	2	5	2	3	4	2	2	19	4	6	4		6	8
GRIN1	chr9:137163904-137167774	forward	known	206(18-19), 207(19-20)		/	/	canonical	/	17541	35	0.39274	0.877774						772	3646	164	633	57	312	206	1984	21	2494	4553	1770	181	124	63	156	33	29	21	21	17	7	27	15	64	32	19	18	11	15	27
GRIN1	chr9:137163904-137167777	forward	de novo			primary	A	alternative	A	384	7	0.0218916	0.0711864			1	chr9:137163904-137167774			80		1				4		4	168	126		1
GRIN1	chr9:137164041-137165186	forward	de novo			primary	D	alternative	DA	1	1	5.70093e-05	0.0175439			3	chr9:137163904-137167774						1
GRIN1	chr9:137164215-137164646	forward	de novo			secondary	DA	alternative	DA	15	3	0.000855139	0.00259067			3	chr9:137163904-137167774		2	8									5
GRIN1	chr9:137164215-137165186	forward	de novo			primary	D	alternative	DA	69	8	0.00393364	0.047619			3	chr9:137163904-137167774		18	21						2		1	14	8			3	2
GRIN1	chr9:137164215-137167411	forward	de novo			primary	D	alternative	DA	28	5	0.00159626	0.00906736			3	chr9:137163904-137167774		7	7						2			9	3
GRIN1	chr9:137164215-137167774	forward	de novo			primary	D	alternative	D	170	8	0.00969158	0.0297927			1	chr9:137163904-137167774		23	53				6		8		15	49	13				3
GRIN1	chr9:137164215-137167777	forward	de novo			secondary	DA	alternative	DA	78	3	0.00444672	0.0322581			3	chr9:137163904-137167774											1	73			4
GRIN1	chr9:137164245-137167411	forward	de novo			primary	D	alternative	DA	1	1	5.70093e-05	0.000219635			3	chr9:137163904-137167774												1
GRIN1	chr9:137164987-137165186	forward	de novo			primary	D	alternative	DA	190	11	0.0108318	0.301587	x	h	3	chr9:137163904-137167774		37	29				9	6	9			30	19	21		19	9														2
GRIN1	chr9:137164987-137167774	forward	de novo			primary	D	alternative	D	10	2	0.000570093	0.0441989			1	chr9:137163904-137167774												2		8
GRIN1	chr9:137165065-137165186	forward	de novo			primary	D	alternative	DA	7	4	0.000399065	0.00129534			3	chr9:137163904-137167774		1	1									4	1
GRIN1	chr9:137165069-137165186	forward	de novo			primary	D	alternative	DA	35	7	0.00199533	0.0718232			3	chr9:137163904-137167774		2	3						12		2	1	2	13
GRIN1	chr9:137165296-137165725	forward	de novo			primary	A	alternative	DA	1	1	5.70093e-05	0.000504032			3	chr9:137163904-137167774									1
GRIN1	chr9:137165296-137167411	forward	known	202(20-21), 208(19-20), 212(1-2)		/	/	alternative	DA	12183	35	0.694544	9.4127	x	b	3	chr9:137163904-137167774		312	1833	51	702	68	758	505	1677	16	207	2444	1583	534	36	593	503	22	14	20	15	17	4	10	18	43	15	11	26	4	9	30
GRIN1	chr9:137165296-137167413	forward	de novo			primary	A	alternative	DA	2	2	0.000114019	0.000564972			3	chr9:137163904-137167774												1	1
GRIN1	chr9:137165296-137167774	forward	known	204(20-21)		/	/	alternative	D	4212	35	0.240123	1.88889	x	e	1	chr9:137163904-137167774		121	571	24	288	14	203	198	463	5	154	884	421	193	34	119	215	15	17	21	6	18	5	10	15	35	17	7	26	5	13	21
GRIN1	chr9:137165296-137167777	forward	de novo			primary	A	alternative	DA	56	6	0.00319252	0.0533981			3	chr9:137163904-137167774								11	2		1	2	39				1
GRIN1	chr9:137166940-137167411	forward	de novo			primary	D	alternative	DA	1	1	5.70093e-05	0.000219635			3	chr9:137163904-137167774												1
GRIN1	chr9:137167626-137167774	forward	de novo			primary	D	alternative	D	4	1	0.000228037	0.00518135			1	chr9:137163904-137167774		4
GRIN1	chr9:137168014-137168381	forward	de novo			primary	A	alternative	DA	52	8	0.00296448	0.0441989			3	chr9:137163904-137167774		1	34				2	1	2		1	3		8
GRIN1	chr9:137168014-137168463	forward	known	210(1-2)		/	/	alternative	DA	248	10	0.0141383	0.179487	x	i	3	chr9:137163904-137167774		2	8		8		56	24	7		21	79	38	5
GRIN2A	chr16:9709431-9798277	reverse	de novo			primary	A	alternative	A	5	1	0.000790514	0.0649351			1	chr16:9769089-9798277
GRIN2A	chr16:9763428-9763772	reverse	known	203(12-13), 205(11-12), 206(13-14)		/	/	alternative	DA	1164	33	0.253098	1.49697	x	a	3	chr16:9764948-9768851		35	247	13	88	11	61	20	130	2	13	123	143		8	17	48	13	12	8	11	14		9	6	33	7	6	13	10	20	13
GRIN2A	chr16:9764948-9768851	reverse	known	201(12-13), 202(13-14), 203(11-12), 204(1-2), 205(10-11), 206(12-13), 211(11-12)		/	/	canonical	/	4599	35	1.5116	3.38468						66	165	30	182	15	186	83	160	2	9	100	150	35	23	57	68	157	149	82	129	245	156	244	161	447	98	289	239	139	205	114
GRIN2A	chr16:9764948-9798277	reverse	de novo			primary	C	alternative	C	2	2	0.000366166	0.00711744			2	chr16:9764948-9768851	chr16:9769089-9798277					1														1
GRIN2A	chr16:9769089-9792916	reverse	de novo			primary	D	alternative	D	4	1	0.000632411	0.0186916			1	chr16:9769089-9798277		4
GRIN2A	chr16:9769089-9798277	reverse	known	201(11-12), 202(12-13), 203(10-11), 205(9-10), 206(11-12), 211(10-11)		/	/	canonical	/	6325	35	2.07891	3.2795						214	631	7	234	21	71	64	278	6	40	289	281	62	48	57	123	229	193	199	185	301	133	278	143	605	128	228	281	127	191	149
GRIN2A	chr16:9769089-9798287	reverse	de novo			primary	D	alternative	D	1	1	0.000158103	0.00787402			1	chr16:9769089-9798277																														1
GRIN2A	chr16:9772783-9798277	reverse	de novo			primary	A	alternative	A	2	1	0.000316206	0.00719424			1	chr16:9769089-9798277									2
GRIN2A	chr16:9776983-9778967	reverse	de novo			secondary	DA	alternative	DA	4	1	0.000632411	0.056338			3	chr16:9769089-9798277							4
GRIN2A	chr16:9776983-9798277	reverse	de novo			primary	A	alternative	A	1	1	0.000158103	0.0046729			1	chr16:9769089-9798277		1
GRIN2A	chr16:9779016-9798277	reverse	de novo			primary	A	alternative	A	1	1	0.000158103	0.00359712			1	chr16:9769089-9798277									1
GRIN2A	chr16:9798464-9822264	reverse	known	201(10-11), 202(11-12), 203(9-10), 205(8-9), 206(10-11), 211(9-10)		/	/	canonical	/	2717	34	0.893027	1.42489						124	261		105	19	32	27	187	3	12	176	230	47	2	24	45	66	55	61	62	97	58	123	64	250	18	61	83	83	100	37
GRIN2A	chr16:9822424-9829423	reverse	known	201(9-10), 202(10-11), 203(8-9), 205(7-8), 206(9-10), 211(8-9)		/	/	canonical	/	3875	35	1.27364	2.54378						111	219	46	368	23	115	112	226	4	26	158	235	37	19	11	53	96	127	83	120	189	54	185	84	358	44	90	122	47	118	96
GRIN2A	chr16:9822424-9834105	reverse	de novo		exon skipping of e10 (230 nt)	primary	C	alternative	C	10	3	0.00335683	0.0285714			2	chr16:9822424-9829423	chr16:9829652-9834105	2			5			3
GRIN2A	chr16:9829652-9834105	reverse	known	201(8-9), 202(9-10), 203(7-8), 205(6-7), 206(8-9), 211(7-8)		/	/	canonical	/	2083	35	0.684643	1.55872						96	132	25	151	6	133	98	168	3	16	115	158	73	5	31	55	35	39	25	33	68	31	91	44	159	12	25	29	25	58	30
GRIN2A	chr16:9834230-9840647	reverse	known	201(7-8), 202(8-9), 203(6-7), 205(5-6), 206(7-8), 211(6-7)		/	/	canonical	/	2781	35	0.914062	2.92527						122	257	11	184	24	171	149	247	5	26	142	157	137	7	53	160	51	45	28	33	61	40	74	43	160	10	43	59	34	66	39
GRIN2A	chr16:9840800-9840936	reverse	known	201(6-7), 202(7-8), 203(5-6), 205(4-5), 206(6-7), 211(5-6)		/	/	canonical	/	3076	35	1.01102	1.59149						64	259	16	113	11	105	64	143	4	23	184	204	22	5	15	95	67	68	93	68	144	81	124	73	279	41	88	109	60	112	67
GRIN2A	chr16:9841104-9849756	reverse	known	201(5-6), 202(6-7), 203(4-5), 205(3-4), 206(5-6), 211(4-5)		/	/	canonical	/	3329	35	1.09418	1.67857						167	425	24	177	22	117	79	294	5	29	278	320	26	24	47	67	69	74	57	64	87	57	89	59	146	32	75	79	51	61	57
GRIN2A	chr16:9841104-9890986	reverse	de novo			primary	C	alternative	C	1	1	0.000266738	0.0117647			2	chr16:9841104-9849756	chr16:9849961-9890986																								1
GRIN2A	chr16:9849961-9890986	reverse	known	201(4-5), 202(5-6), 203(3-4), 205(2-3), 206(4-5), 209(2-3), 211(3-4)		/	/	canonical	/	4169	35	1.37027	2.5						90	378	11	72	21	82	70	202	7	27	200	226	37	12	30	46	167	132	147	137	197	108	162	111	396	105	152	155	92	128	96
GRIN2A	chr16:9849961-10179998	reverse	de novo			primary	C	alternative	C	2	1	0.000656599	0.0057554			2	chr16:9849961-9890986	chr16:9938551-10179998		2
GRIN2A	chr16:9891100-9896761	reverse	de novo			primary	D	alternative	D	4	2	0.00230548	0.0697674			1	chr16:9891100-9937959																										3
GRIN2A	chr16:9891100-9933463	reverse	de novo			primary	D	alternative	D	1	1	0.000576369	0.00440529			1	chr16:9891100-9937959									1
GRIN2A	chr16:9891100-9937959	reverse	known	201(3-4), 202(4-5), 203(2-3), 205(1-2), 206(3-4), 211(2-3)		/	/	canonical	/	1735	35	0.570262	1.63256						102	349	14	116	27	103	41	227	6	25	170	174	35	15	17	38	17	17	8	15	21	15	19	13	43	9	9	14	13	21	10
GRIN2A	chr16:9891100-10031325	reverse	known	209(1-2)		/	/	alternative	D	0		/	/			/
GRIN2A	chr16:9938551-9943131	reverse	known	210(2-3)		/	/	alternative	D	24	10	0.0124805	0.0657895			1	chr16:9938551-10179998			3						1			2	4							1						5	1					2
GRIN2A	chr16:9938551-9954557	reverse	de novo			primary	D	alternative	D	1	1	0.000520021	0.00740741			1	chr16:9938551-10179998												1
GRIN2A	chr16:9938551-9970743	reverse	known	203(1-2)		/	/	alternative	D	40	10	0.0208008	0.0657895			1	chr16:9938551-10179998		2				8	5	3			2		8					2			1					5
GRIN2A	chr16:9938551-10031325	reverse	known	208(1-2)		/	/	alternative	D	3	1	0.00156006	0.0181818			1	chr16:9938551-10179998													3
GRIN2A	chr16:9938551-10121328	reverse	known	211(1-2)		/	/	alternative	D	0		/	/			/
GRIN2A	chr16:9938551-10179998	reverse	known	201(2-3), 202(3-4), 206(2-3), 215(1-2)		/	/	canonical	/	1923	34	0.632054	1.19129						105	317	21	183	18	117	52	170	5	15	135	165	37		17	21	26	26	39	25	29	30	43	26	76	13	15	20	23	42	28
GRIN2A	chr16:9938551-10181877	reverse	de novo			primary	C	alternative	C	7	2	0.00446713	0.0103627			2	chr16:9938551-10179998	chr16:10180429-10181877			5									2
GRIN2A	chr16:9943296-10027561	reverse	known	210(1-2)		/	/	alternative	DA	2	1	0.00104004	/			3	chr16:9938551-10179998																											2
GRIN2A	chr16:9954700-9970743	reverse	de novo			primary	A	alternative	DA	1	1	0.000520021	0.00740741			3	chr16:9938551-10179998												1
GRIN2A	chr16:9994232-10027561	reverse	de novo			primary	A	alternative	DA	1	1	0.000520021	0.00588235			3	chr16:9938551-10179998									1
GRIN2A	chr16:10171528-10179998	reverse	known	214(1-2)		/	/	alternative	A	13	4	0.00676027	0.0526316			1	chr16:9938551-10179998			5						1			3														4
GRIN2A	chr16:10180429-10180762	reverse	known	212(1-2)		/	/	alternative	D	0		/	/			/
GRIN2A	chr16:10180429-10181036	reverse	de novo			primary	D	alternative	D	4	2	0.00330306	0.0145631			1	chr16:10180429-10181877												3																	1
GRIN2A	chr16:10180429-10181239	reverse	de novo			primary	D	alternative	D	5	2	0.00412882	0.0181818			1	chr16:10180429-10181877			4																							1
GRIN2A	chr16:10180429-10181588	reverse	known	213(1-2)		/	/	alternative	D	10	5	0.00825764	0.0235294			1	chr16:10180429-10181877			2						2		2	1	3
GRIN2A	chr16:10180429-10181877	reverse	known	201(1-2), 202(2-3), 206(1-2), 207(1-2)		/	/	canonical	/	1211	33	0.398033	1.07077						62	220	4	39	1	25	9	85	2	18	206	221			3	2	26	29	17	16	33	3	13	8	18	15	19	35	5	13	2
GRIN2A	chr16:10182067-10182654	reverse	known	202(1-2)		/	/	canonical	/	1729	33	0.56829	1.80888						121	350	8	73	7	43	28	174	2	18	348	262	14	1	2	3	29	25	19	10	13	2	9	8	9	21	16	22		5	4
GRIN2B	chr12:13438011-13608603	reverse	known	208(1-2)		/	/	alternative	A	0		/	/			/
GRIN2B	chr12:13561922-13562238	reverse	known	205(1-2)		/	/	alternative	DA	0		/	/			/
GRIN2B	chr12:13564639-13567025	reverse	known	201(12-13), 203(5-6)		/	/	canonical	/	2120	34	0.866839	2.93689						11	64	28	57	11	192	61	82		15	65	65	220	1	50	14	58	59	59	64	94	29	48	40	124	45	57	106	38	47	53
GRIN2B	chr12:13567263-13569830	reverse	known	201(11-12), 203(4-5)		/	/	canonical	/	2313	32	0.945754	1.48097						2	41		56	9	34	48	68		18	36	76	43		43	12	86	72	73	77	111	64	76	70	186	60	88	175	107	64	47
GRIN2B	chr12:13567263-13571804	reverse	de novo			primary	C	alternative	C	1	1	0.000504541	0.0137931			2	chr12:13567263-13569830	chr12:13570017-13571804								1
GRIN2B	chr12:13567263-13608603	reverse	de novo			primary	C	alternative	C	3	3	0.00168067	0.025			2	chr12:13567263-13569830	chr12:13571964-13608603								1							1				1
GRIN2B	chr12:13570017-13571804	reverse	known	201(10-11), 203(3-4)		/	/	canonical	/	1651	33	0.675072	1.73262							37	5	93	7	129	131	77	1	23	60	91	80		40	27	23	34	15	19	34	35	57	36	111	27	34	81	52	37	34
GRIN2B	chr12:13571964-13608603	reverse	known	201(9-10), 203(2-3)		/	/	canonical	/	1257	34	0.51397	0.939597						6	30	6	78	10	108	72	53	1	14	45	70	58		37	7	28	28	26	24	43	15	29	20	95	13	25	62	29	42	41
GRIN2B	chr12:13608832-13609979	reverse	known	203(1-2)		/	/	alternative	D	0		/	/			/
GRIN2B	chr12:13608832-13611725	reverse	known	201(8-9)		/	/	canonical	/	744	34	0.304212	2.26979						6	74	4	19	22	81	40	90	3	19	42	86	45		15	4	7	10	6	6	7	5	15	9	23	4	6	7	10	22	11
GRIN2B	chr12:13611850-13615114	reverse	known	201(7-8)		/	/	canonical	/	997	33	0.40766	2.13333						17	97	4	36	32	60	34	94		20	50	66		4	44	15	29	34	23	12	23	5	20	20	55	13	23	22	20	17	25
GRIN2B	chr12:13615267-13615493	reverse	known	201(6-7)		/	/	canonical	/	1797	34	0.734769	1.73333						12	43	16	106	26	112	84	62	2	16	61	77	59		41	9	53	40	50	49	85	17	83	40	113	39	47	75	43	49	48
GRIN2B	chr12:13615664-13616455	reverse	known	201(5-6)		/	/	canonical	/	5313	34	2.17241	2.86982						10	46	22	248	21	166	143	153	5	36	102	154	78		51	19	160	152	185	156	251	121	217	124	402	145	225	280	180	216	181
GRIN2B	chr12:13616657-13675745	reverse	known	201(4-5)		/	/	canonical	/	4996	35	2.0428	3.65775						2	19	13	56	7	117	55	45	2	8	26	48	54	6	98	57	156	142	251	222	335	110	224	133	529	158	200	285	111	236	184
GRIN2B	chr12:13634252-13675745	reverse	known	206(1-2)		/	/	alternative	A	0		/	/			/
GRIN2B	chr12:13670343-13675745	reverse	known	207(1-2)		/	/	alternative	A	0		/	/			/
GRIN2B	chr12:13675859-13753317	reverse	known	201(3-4)		/	/	canonical	/	2524	34	1.03203	1.56194						4	38		86	14	30	33	55	3	23	33	57	20	4	37	10	74	88	114	69	143	52	96	75	224	40	89	131	108	145	105
GRIN2B	chr12:13736052-13753317	reverse	de novo			primary	A	alternative	A	1	1	0.000396197	0.025			1	chr12:13675859-13753317																											1
GRIN2B	chr12:13753915-13763987	reverse	de novo			primary	D	alternative	D	2	1	0.000962464	0.027027			1	chr12:13753915-13865798					2
GRIN2B	chr12:13753915-13865798	reverse	known	201(2-3)		/	/	canonical	/	2078	34	0.849666	1.93182						7	38	34	74	10	144	137	78	2	24	38	56	90		56	8	51	60	56	64	75	49	85	52	166	28	46	56	47	77	65
GRIN2B	chr12:13815907-13865798	reverse	de novo			primary	A	alternative	A	1	1	0.000481232	0.0133333			1	chr12:13753915-13865798																						1
GRIN2B	chr12:13866226-13879927	reverse	de novo			primary	D	alternative	D	4	1	0.00112423	0.0133333			1	chr12:13866226-13979928																										4
GRIN2B	chr12:13866226-13914975	reverse	de novo			primary	D	alternative	D	1	1	0.000281057	0.00333333			1	chr12:13866226-13979928																										1
GRIN2B	chr12:13866226-13973681	reverse	de novo			primary	D	alternative	D	3	1	0.00084317	0.0245902			1	chr12:13866226-13979928																														3
GRIN2B	chr12:13866226-13979037	reverse	de novo			primary	D	alternative	D	2	1	0.000562114	0.0141844			1	chr12:13866226-13979928																				2
GRIN2B	chr12:13866226-13979928	reverse	known	201(1-2), 202(2-3), 204(3-4)		/	/	canonical	/	3558	34	1.45482	2.5						4	28	44	128	11	270	145	56	3	15	19	48	77		16	5	116	79	141	119	197	85	143	67	300	78	111	219	122	162	103
GRIN2B	chr12:13866226-13981342	reverse	de novo			primary	C	alternative	D	11	5	0.00309162	0.025641			1	chr12:13866226-13979928																				2	2						2	2
GRIN2B	chr12:13977404-13979928	reverse	known	209(1-2)		/	/	alternative	A	1	1	0.000281057	/			1	chr12:13866226-13979928											1
GRIN2B	chr12:13979525-13979928	reverse	de novo			primary	A	alternative	A	1	1	0.000281057	/			1	chr12:13866226-13979928												1
GRIN2B	chr12:13980356-13981018	reverse	de novo			primary	D	alternative	DA	1	1	0.000281057	0.0178571			3	chr12:13866226-13979928									1
GRIN2B	chr12:13980356-13981236	reverse	de novo			primary	D	alternative	DA	1	1	0.000281057	0.0178571			3	chr12:13866226-13979928									1
GRIN2B	chr12:13980356-13981342	reverse	known	204(2-3)		/	/	alternative	DA	958	31	0.269252	0.666667	x	a	3	chr12:13866226-13979928			13		62	5	52	34	36		1	15	32	24		5	4	33	17	31	21	37	14	33	15	79	14	21	46	20	38	54
GRIN2B	chr12:13980356-13981916	reverse	known	202(1-2)		/	/	alternative	DA	41	9	0.0115233	0.0746269			3	chr12:13866226-13979928							3															6		5	5	5			9		2
GRIN2B	chr12:13981576-13981809	reverse	de novo			primary	D	alternative	DA	3	1	0.00084317	/			3	chr12:13866226-13979928																	3
GRIN2B	chr12:13981576-13981916	reverse	known	204(1-2)		/	/	alternative	DA	386	30	0.108488	0.232143	x	b	3	chr12:13866226-13979928			5	7	10	1	26	17	13		6	7				3	1	21	11	15	8	10	8	24	14	27	8	12	30	12	23	7
GRIN2C	chr17:74796210-74861428	reverse	de novo			primary	A	alternative	DA	3	1	0.0227273	0.05			3	chr17:74855107-74859744		3
GRIN2C	chr17:74843542-74844276	reverse	de novo			primary	A	alternative	A	4	1	0.0011354	0.00284495			1	chr17:74843553-74844276		4
GRIN2C	chr17:74843553-74844189	reverse	de novo			primary	D	alternative	D	4	1	0.0011354	0.00284495			1	chr17:74843553-74844276		4
GRIN2C	chr17:74843553-74844276	reverse	known	201(12-13), 204(8-9)		/	/	canonical	/	3523	17	1.09794	1.30358						1406	524	31	46	68	78	67	237	10	295	443	205	73	15	6	17					2
GRIN2C	chr17:74843553-74844321	reverse	de novo			primary	D	alternative	D	1	1	0.000283849	0.000711238			1	chr17:74843553-74844276		1
GRIN2C	chr17:74844508-74846066	reverse	known	201(11-12), 202(11-12), 204(7-8)		/	/	canonical	/	4954	35	1.5439	2.25397						2094	542	19	41	142	41	25	387	11	482	447	306	97	34	19	54	3	3	9	26	8	4	17	6	22	13	10	19	3	9	9
GRIN2C	chr17:74844508-74846760	reverse	de novo			primary	C	alternative	C	2	1	0.000457875	0.00109769			2	chr17:74844508-74846066	chr17:74846253-74846760	2
GRIN2C	chr17:74844531-74846066	reverse	de novo			primary	A	alternative	A	1	1	0.000201857	0.00704225			1	chr17:74844508-74846066						1
GRIN2C	chr17:74845754-74846066	reverse	de novo			primary	A	alternative	A	2	2	0.000403714	0.00326797			1	chr17:74844508-74846066											1		1
GRIN2C	chr17:74846203-74846760	reverse	de novo			primary	A	alternative	A	392	6	0.103649	0.143226	x	d	1	chr17:74846253-74846760		222	38						14		41	51	26
GRIN2C	chr17:74846249-74846760	reverse	de novo			primary	A	alternative	A	154	8	0.0407192	0.06			1	chr17:74846253-74846760		93	14					1	8		14	12	11				1
GRIN2C	chr17:74846253-74846760	reverse	known	201(10-11), 202(10-11), 204(6-7)		/	/	canonical	/	3782	33	1.17865	1.36438						1550	462	17	70	56	58	38	230	10	442	411	249	48	21	5	19	6	4	5		6	5	3		12	2	8	11	2	7	4
GRIN2C	chr17:74846277-74846760	reverse	de novo		h GluN2C-3	primary	A	alternative	A	170	8	0.0449498	0.0714286			1	chr17:74846253-74846760		89	26			4	2		6		11	22	10
GRIN2C	chr17:74846914-74847021	reverse	de novo			secondary	DA	alternative	DA	2	1	0.000530504	0.00148478			3	chr17:74846920-74847308		2
GRIN2C	chr17:74846914-74847308	reverse	de novo			primary	A	alternative	A	164	8	0.0435013	0.144444			1	chr17:74846920-74847308		90	23			4	13		3		20		10											1
GRIN2C	chr17:74846920-74847021	reverse	de novo			primary	D	alternative	D	278	12	0.0737401	0.213115	x	f	1	chr17:74846920-74847308		134	19	13		1	12	5	13	4	19	34	16		8
GRIN2C	chr17:74846920-74847308	reverse	known	201(9-10), 202(9-10)		/	/	canonical	/	3770	34	1.17491	1.49487						1347	497	61	106	83	90	82	262	12	328	447	227	55	13	11	26	3	5	6	2	8	9	6	6	10	10	5	13		11	4
GRIN2C	chr17:74846920-74847852	reverse	de novo		exon skipping of e9 (161 nt)	primary	C	alternative	C	16	2	0.0041184	0.0111359			2	chr17:74846920-74847308	chr17:74847537-74847852	15													1
GRIN2C	chr17:74846920-74849780	reverse	de novo			primary	C	alternative	C	9	1	0.00191002	0.00546946			2	chr17:74846920-74847308	chr17:74847977-74849780	9
GRIN2C	chr17:74847083-74847308	reverse	de novo			primary	A	alternative	A	184	14	0.0488064	0.180328	x	g	1	chr17:74846920-74847308		57	10	11	9	4	11	2	9	3	13	34	19													1	1
GRIN2C	chr17:74847083-74847852	reverse	de novo			primary	A	alternative	A	3	1	0.00075	0.00222717			1	chr17:74847537-74847852		3
GRIN2C	chr17:74847383-74847852	reverse	de novo			primary	A	alternative	A	1	1	0.00025	0.00074239			1	chr17:74847537-74847852		1
GRIN2C	chr17:74847537-74847852	reverse	known	201(8-9), 202(8-9), 204(5-6)		/	/	canonical	/	4000	35	1.24659	2.2611						1347	408	65	156	75	140	134	242	7	366	467	260	61	18	13	19	9	4	10	12	9	6	10	7	20	12	6	19	3	22	13
GRIN2C	chr17:74847537-74847858	reverse	de novo			primary	D	alternative	D	47	5	0.01175	0.0245098			1	chr17:74847537-74847852		22	10								7	4	4
GRIN2C	chr17:74847573-74847852	reverse	de novo			primary	A	alternative	A	12	3	0.003	0.0107066			1	chr17:74847537-74847852		6										5	1
GRIN2C	chr17:74847967-74849780	reverse	de novo			primary	A	alternative	A	28	3	0.00495225	0.0169492			1	chr17:74847977-74849780		25									2						1
GRIN2C	chr17:74847975-74849780	reverse	de novo			primary	A	alternative	A	4	3	0.000707464	0.0105263			1	chr17:74847977-74849780			1									2			1
GRIN2C	chr17:74847977-74849780	reverse	known	201(7-8), 202(7-8), 204(4-5)		/	/	canonical	/	5654	35	1.76206	4.36975						1944	718	154	275	108	231	260	346	13	494	486	222	114	95	37	59	7	6	5	2	6	3	4	6	5	9	1	5	1	9	4
GRIN2C	chr17:74848039-74849780	reverse	de novo			primary	A	alternative	A	1	1	0.000176866	0.000514403			1	chr17:74847977-74849780		1
GRIN2C	chr17:74849320-74849780	reverse	de novo			primary	A	alternative	A	6	3	0.0010612	0.00411523			1	chr17:74847977-74849780		2	2									2
GRIN2C	chr17:74849933-74850206	reverse	known	201(6-7), 202(6-7), 204(3-4)		/	/	canonical	/	4346	35	1.35442	3.09091						1651	466	66	30	76	59	56	249	13	520	385	179	117	24	14	44	25	16	29	34	28	10	11	12	22	23	25	29	9	15	27
GRIN2C	chr17:74849933-74850239	reverse	de novo			primary	D	alternative	D	195	7	0.0448688	0.0857143			1	chr17:74849933-74850206		111	17						2	1	30	33	1
GRIN2C	chr17:74849933-74850256	reverse	de novo			primary	D	alternative	D	23	1	0.00529222	0.013931			1	chr17:74849933-74850206		23
GRIN2C	chr17:74850368-74850556	reverse	de novo			primary	A	alternative	A	60	7	0.0184388	0.0531915			1	chr17:74850371-74850556		13	1						4		20	16	5
GRIN2C	chr17:74850371-74850556	reverse	known	201(5-6), 202(5-6), 204(2-3)		/	/	canonical	/	3254	34	1.0141	1.22139						1377	491	11	26	53	10	19	191	11	376	376	204	31	3	3	5	6	3	2	4	2	3	8	3	5	6	1	6	2	2	2
GRIN2C	chr17:74850708-74851406	reverse	de novo			secondary	DA	alternative	DA	1	1	0.000449035	0.00111111			3	chr17:74850767-74851577		1
GRIN2C	chr17:74850708-74851566	reverse	de novo			secondary	DA	alternative	DA	17	3	0.00763359	0.0133333			3	chr17:74850767-74851577		12									3	2
GRIN2C	chr17:74850708-74851577	reverse	de novo			primary	A	alternative	A	65	5	0.0291872	0.0677966			1	chr17:74850767-74851577		30	12								16	5	2
GRIN2C	chr17:74850708-74851642	reverse	de novo			secondary	DA	alternative	DA	2	1	0.00126422	0.0034965			3	chr17:74851691-74852013		2
GRIN2C	chr17:74850708-74852013	reverse	de novo			primary	A	alternative	A	70	2	0.0442478	0.118881			1	chr17:74851691-74852013		68							2
GRIN2C	chr17:74850767-74851406	reverse	de novo			primary	D	alternative	D	18	3	0.00808262	0.0200803			1	chr17:74850767-74851577			5				8					5
GRIN2C	chr17:74850767-74851566	reverse	de novo			primary	D	alternative	D	183	11	0.0821733	0.12	x	e	1	chr17:74850767-74851577		108	18					6	3	2	15	16	10					1			2
GRIN2C	chr17:74850767-74851577	reverse	known	201(4-5), 202(4-5)		/	/	canonical	/	2227	30	0.69404	1.00781						900	340	17	20	40	13	11	179	8	236	249	143		11	1	12				5	1	2	4	2	4	1	3	2		5	4
GRIN2C	chr17:74850767-74852013	reverse	de novo		exon skipping of e4 (115 nt)	primary	C	alternative	C	97	9	0.050932	0.0692935	x	i	2	chr17:74850767-74851577	chr17:74851691-74852013	51	20						2	1	7	9	2			4										1
GRIN2C	chr17:74850767-74852147	reverse	de novo			primary	D	alternative	D	1	1	0.000449035	0.00699301			1	chr17:74850767-74851577													1
GRIN2C	chr17:74850767-74861428	reverse	de novo			primary	C	alternative	D	61	6	0.0273911	0.0441767			1	chr17:74850767-74851577		36	7					1			2	11	4
GRIN2C	chr17:74851458-74851577	reverse	de novo			primary	A	alternative	A	13	3	0.00583745	0.034965			1	chr17:74850767-74851577		6	2										5
GRIN2C	chr17:74851458-74861428	reverse	de novo			primary	A	alternative	DA	2	1	0.0151515	/			3	chr17:74855107-74859744			2
GRIN2C	chr17:74851691-74852013	reverse	known	201(3-4), 202(3-4)		/	/	canonical	/	1582	24	0.493027	0.688573						572	245	16	7	29	8	13	121	5	160	234	122	12	5		12	1		3	3	3	1		1	3					5
GRIN2C	chr17:74851691-74861428	reverse	de novo			primary	C	alternative	D	2	1	0.00126422	0.00854701			1	chr17:74851691-74852013												2
GRIN2C	chr17:74852587-74854694	reverse	de novo			primary	A	alternative	A	9	4	0.00702576	0.016129			1	chr17:74852611-74854694		5	1								1	2
GRIN2C	chr17:74852611-74852892	reverse	de novo			primary	D	alternative	D	7	3	0.00546448	0.0133333			1	chr17:74852611-74854694		3	1								3
GRIN2C	chr17:74852611-74854317	reverse	de novo			primary	D	alternative	D	17	2	0.0132709	0.0267112			1	chr17:74852611-74854694		16									1
GRIN2C	chr17:74852611-74854694	reverse	known	201(2-3), 202(2-3)		/	/	canonical	/	1281	22	0.399221	0.684584						599	114	6	3	25	12	8	70	2	225	124	69		5		6					1			2	2	1	1	4		1
GRIN2C	chr17:74852611-74859744	reverse	de novo			primary	C	alternative	C	36	8	0.0509554	0.170732	x	h	2	chr17:74852611-74854694	chr17:74855107-74859744	3	8			1	6		7	1		7	3
GRIN2C	chr17:74852611-74860157	reverse	de novo			primary	D	alternative	D	1	1	0.00078064	/			1	chr17:74852611-74854694																											1
GRIN2C	chr17:74852611-74860449	reverse	de novo			primary	C	alternative	D	7	4	0.00546448	0.0289855			1	chr17:74852611-74854694			1									2	2			2
GRIN2C	chr17:74852611-74860481	reverse	de novo			primary	D	alternative	D	2	2	0.00156128	0.00806452			1	chr17:74852611-74854694												1					1
GRIN2C	chr17:74852611-74861428	reverse	known	203(1-2)		/	/	alternative	D	210	9	0.163934	0.5	x	c	1	chr17:74852611-74854694		35	57			7			14		25	49	20														2
GRIN2C	chr17:74853047-74854694	reverse	de novo			primary	A	alternative	A	6	2	0.00468384	0.0289855			1	chr17:74852611-74854694				4									2
GRIN2C	chr17:74854403-74854694	reverse	de novo			primary	A	alternative	A	35	3	0.0273224	0.0517529			1	chr17:74852611-74854694		31	1								3
GRIN2C	chr17:74855107-74859582	reverse	de novo			primary	D	alternative	D	3	2	0.0227273	/			1	chr17:74855107-74859744			2									1
GRIN2C	chr17:74855107-74859744	reverse	known	201(1-2), 204(1-2)		/	/	canonical	/	132	13	0.0411375	0.177455						60	17			1	3	1	12	1	20	9	4			1		2											1
GRIN2C	chr17:74855107-74860449	reverse	known	202(1-2), 205(1-2)		/	/	alternative	D	73	7	0.55303	0.533333	x	b	1	chr17:74855107-74859744		32	11						2		14	7	5		2
GRIN2C	chr17:74855107-74860481	reverse	de novo			primary	D	alternative	D	2	2	0.0151515	/			1	chr17:74855107-74859744			1								1
GRIN2C	chr17:74855107-74861428	reverse	de novo			primary	C	alternative	D	425	10	3.2197	5.15	x	a	1	chr17:74855107-74859744		225	34			1			6	1	103	36	14		3		2
GRIN2C	chr17:74855107-74878370	reverse	de novo			primary	D	alternative	D	1	1	0.00757576	0.0166667			1	chr17:74855107-74859744		1
GRIN2C	chr17:74855225-74861428	reverse	de novo			primary	A	alternative	DA	13	4	0.0984848	0.133333			3	chr17:74855107-74859744		8				1					3	1
GRIN2C	chr17:74855229-74860157	reverse	de novo			secondary	DA	alternative	DA	2	1	0.0151515	0.0333333			3	chr17:74855107-74859744		2
GRIN2C	chr17:74855229-74861428	reverse	de novo			primary	A	alternative	DA	11	2	0.0833333	0.166667			3	chr17:74855107-74859744		10	1
GRIN2C	chr17:74860236-74860449	reverse	de novo			primary	A	alternative	DA	2	1	0.0151515	0.0333333			3	chr17:74855107-74859744		2
GRIN2C	chr17:74877804-74878370	reverse	de novo			secondary	DA	alternative	DA	6	2	0.0454545	/			3	chr17:74855107-74859744									2			4
GRIN2D	chr19:48393868-48404734	forward	de novo			primary	D	alternative	D	1	1	0.00471698	/			1	chr19:48398857-48404734													1
GRIN2D	chr19:48394936-48398367	forward	known	201(1-2)		/	/	canonical	/	60	7	0.128205	0.320489						6	8		3				4			24	12			3
GRIN2D	chr19:48394936-48404734	forward	de novo			primary	C	alternative	C	1	1	0.00735294	/			2	chr19:48394936-48398367	chr19:48398857-48404734															1
GRIN2D	chr19:48398857-48404734	forward	known	201(2-3)		/	/	canonical	/	212	15	0.452991	0.66055						16	45		8	8	11	7	20	10	9	35	30			9	1							1							2
GRIN2D	chr19:48398857-48413991	forward	de novo			primary	C	alternative	C	2	1	0.00605144	0.0412371			2	chr19:48398857-48404734	chr19:48405353-48413991		2
GRIN2D	chr19:48399145-48404734	forward	de novo			primary	D	alternative	D	1	1	0.00471698	/			1	chr19:48398857-48404734										1
GRIN2D	chr19:48405353-48405851	forward	de novo			primary	A	alternative	A	1	1	0.00222717	0.00909091			1	chr19:48405353-48413991																1
GRIN2D	chr19:48405353-48413991	forward	known	201(3-4)		/	/	canonical	/	449	24	0.959402	2.08861						38	52	4	1	6	17	6	25	18	13	63	49	27	2	110	3	1	1	2	4		2			2					2
GRIN2D	chr19:48414105-48414373	forward	known	201(4-5)		/	/	canonical	/	418	20	0.893162	1.25094						41	75	7	4	6	21	6	30	12	9	74	50	14	4	53	4				1					1
GRIN2D	chr19:48414105-48414381	forward	de novo			primary	A	alternative	A	1	1	0.00239234	0.0133333			1	chr19:48414105-48414373			1
GRIN2D	chr19:48414105-48414445	forward	de novo			primary	A	alternative	A	1	1	0.00239234	/			1	chr19:48414105-48414373																											1
GRIN2D	chr19:48414584-48414864	forward	known	201(5-6)		/	/	canonical	/	336	24	0.717949	1.15789						34	80	1	6	3	13	4	33	9	15	69	31		3	9		3	2			3		2		3	4		3			3
GRIN2D	chr19:48415032-48415949	forward	de novo			primary	A	alternative	A	1	1	0.00188679	/			1	chr19:48415032-48416002											1
GRIN2D	chr19:48415032-48416002	forward	known	201(6-7)		/	/	canonical	/	530	22	1.13248	1.64539						58	108	16	3	8	19	2	31	16	18	92	50			79	7	4			2		1			7		5				1
GRIN2D	chr19:48415032-48419234	forward	de novo			primary	C	alternative	C	1	1	0.00148148	0.00884956			2	chr19:48415032-48416002	chr19:48416155-48419234											1
GRIN2D	chr19:48415777-48416002	forward	de novo			primary	D	alternative	D	2	1	0.00377358	/			1	chr19:48415032-48416002											2
GRIN2D	chr19:48416155-48419234	forward	known	201(7-8)		/	/	canonical	/	820	16	1.75214	3.07692						43	138	72	32	7	87	52	41	22	25	134	72		4	82	8													1
GRIN2D	chr19:48419359-48419585	forward	known	201(8-9)		/	/	canonical	/	948	21	2.02564	6.52174						38	131	87	100	8	104	70	68	19	24	106	65	7	7	99	7	2		2						2	1
GRIN2D	chr19:48419814-48421785	forward	known	201(9-10)		/	/	canonical	/	458	18	0.978632	1.68515						36	115	15	6	5	10	5	26	20	15	106	59	7		26								2				2	2
GRIN2D	chr19:48419814-48441769	forward	de novo		exon skipping of e10 (161 nt)	primary	C	alternative	C	11	3	0.0204461	0.0654206			2	chr19:48419814-48421785	chr19:48421945-48441769		2				2					7
GRIN2D	chr19:48421892-48441769	forward	de novo			primary	D	alternative	D	18	7	0.0291262	0.0454545			1	chr19:48421945-48441769			3						4	3			1	1		5																1
GRIN2D	chr19:48421940-48441769	forward	de novo			primary	D	alternative	D	16	2	0.02589	0.127273			1	chr19:48421945-48441769																14	2
GRIN2D	chr19:48421945-48422791	forward	de novo			primary	A	alternative	A	1	1	0.00161812	/			1	chr19:48421945-48441769										1
GRIN2D	chr19:48421945-48441769	forward	known	201(10-11)		/	/	canonical	/	618	22	1.32051	2.08861						51	119	18	5	13	14	8	35	22	22	108	60		3	110	9		2		2			5		3				2		1
GRIN2D	chr19:48441956-48442150	forward	known	201(11-12)		/	/	canonical	/	570	27	1.21795	1.6886						44	146	9	10	5	17	10	50	22	21	99	45		5	46		4	3	3	4	1			2	5	5	4	2			3
GRIN2D	chr19:48442382-48442600	forward	known	201(12-13)		/	/	canonical	/	197	14	0.42094	0.707342						18	52	5	6	2	9		11	5	1	57	22		2	6										1
GRIN3A	chr9:101573513-101574476	reverse	de novo			primary	D	alternative	D	4	1	0.00423729	/			1	chr9:101573513-101577768														4
GRIN3A	chr9:101573513-101577768	reverse	known	201(8-9)		/	/	canonical	/	944	31	1.4834	3.23445							59	21	108	7	169	71	48		56	31	60		24	132	56	2	6	5	5	9	1	8	2	9	2	12	5	6	9	4
GRIN3A	chr9:101577844-101579196	reverse	known	201(7-8)		/	/	canonical	/	967	34	1.51954	2.4086							72	10	140	7	67	45	64	2	70	35	67	17	5	103	21	7	6	18	13	28	6	11	17	19	11	13	18	23	15	13
GRIN3A	chr9:101579360-101602952	reverse	de novo			primary	C	alternative	D	1	1	0.00204918	0.025			1	chr9:101579360-101613376			1
GRIN3A	chr9:101579360-101613376	reverse	known	201(6-7)		/	/	canonical	/	488	31	0.766843	1.42373						2	40	7	29	5	9	13	63		44	28	55	20		57	13	4	3	6	6	1	5	6	9	11	3	3	4	5	6	5
GRIN3A	chr9:101579573-101613376	reverse	de novo			primary	A	alternative	A	1	1	0.00204918	0.0181818			1	chr9:101579360-101613376													1
GRIN3A	chr9:101601116-101602952	reverse	known	202(2-3)		/	/	alternative	DA	0		/	/			/
GRIN3A	chr9:101603034-101603967	reverse	de novo			primary	D	alternative	DA	1	1	0.00204918	0.0227273			3	chr9:101579360-101613376											1
GRIN3A	chr9:101603034-101613376	reverse	known	202(1-2)		/	/	alternative	A	14	6	0.0286885	0.0877193			1	chr9:101579360-101613376											2					5														2	2
GRIN3A	chr9:101604129-101613376	reverse	de novo			primary	A	alternative	A	7	2	0.0143443	0.136364			1	chr9:101579360-101613376											6	1
GRIN3A	chr9:101610047-101613376	reverse	de novo			primary	A	alternative	A	1	1	0.00204918	0.0227273			1	chr9:101579360-101613376											1
GRIN3A	chr9:101613527-101623318	reverse	known	201(5-6)		/	/	canonical	/	755	34	1.18641	2.3301						2	51	18	42	2	48	19	55		74	36	64	13	7	34	12	8	9	19	12	16	19	21	8	21	8	14	30	16	12	12
GRIN3A	chr9:101623433-101628256	reverse	known	201(4-5)		/	/	canonical	/	602	33	0.945983	1.16987							42	21	49	4	41	13	42	1	44	27	54	7	6	99	12	7	3	11	7	4	6	9	4	11	5	10	12	12	8	8
GRIN3A	chr9:101628401-101670060	reverse	known	201(3-4)		/	/	canonical	/	603	31	0.947555	2.85526							36	9	21	6	4	4	44		38	18	54		31	151	15	9	7	20	11	13	7	8	6	15	7	12	15	6	13	7
GRIN3A	chr9:101628401-101737281	reverse	de novo			primary	C	alternative	C	14	1	0.0298507	0.162791			2	chr9:101628401-101670060	chr9:101687200-101737281															14
GRIN3A	chr9:101660510-101670060	reverse	de novo			primary	A	alternative	A	1	1	0.00165837	/			1	chr9:101628401-101670060											1
GRIN3A	chr9:101671107-101675513	reverse	de novo			primary	D	alternative	D	7	3	0.0176322	0.0789474			1	chr9:101671107-101686596											3		3																1
GRIN3A	chr9:101671107-101686596	reverse	known	201(2-3)		/	/	canonical	/	397	29	0.623846	0.945347							29	15	33	5	37	13	16	1	38	23	27		2	80	4		2	5		7	8		4	5	2	6	12	5	6	2
GRIN3A	chr9:101671107-101737281	reverse	de novo			primary	C	alternative	C	4	1	0.010929	0.0792079			2	chr9:101671107-101686596	chr9:101687200-101737281															4
GRIN3A	chr9:101675585-101686596	reverse	de novo			primary	A	alternative	A	12	4	0.0302267	0.157895			1	chr9:101671107-101686596						1					6		1			4
GRIN3A	chr9:101687102-101737281	reverse	de novo			primary	A	alternative	A	27	6	0.080597	0.186047			1	chr9:101687200-101737281			5		8		7		2		3													2
GRIN3A	chr9:101687200-101737281	reverse	known	201(1-2)		/	/	canonical	/	335	29	0.526419	0.928571							27	16	43	7	43	15	22	1	26	26	21		1	21	9	2	2	7	2	6		4	3	2		3	7	5	2	3
GRIN3A	chr9:101705683-101737281	reverse	de novo			primary	A	alternative	A	1	1	0.00298507	/			1	chr9:101687200-101737281													1
GRIN3A	chr9:101707523-101737281	reverse	de novo			primary	A	alternative	A	2	1	0.00597015	/			1	chr9:101687200-101737281		2
GRIN3B	chr19:1000863-1003130	forward	known	201(1-2)		/	/	canonical	/	3	2	0.27907	/										1					2
GRIN3B	chr19:1003722-1004521	forward	known	201(2-3)		/	/	canonical	/	4	2	0.372093	/						3								1
GRIN3B	chr19:1004584-1004802	forward	known	202(1-2)		/	/	alternative	DA	0		/	/			/
GRIN3B	chr19:1005553-1007628	forward	known	201(3-4)		/	/	canonical	/	13	5	1.2093	/								2		4		1		4			2
GRIN3B	chr19:1007773-1007856	forward	known	201(4-5)		/	/	canonical	/	23	6	2.13953	/							4			3				3			2	10		1
GRIN3B	chr19:1007971-1008140	forward	known	201(5-6)		/	/	canonical	/	17	7	1.5814	/						2				4				2	1		1	6	1
GRIN3B	chr19:1008291-1008618	forward	known	201(6-7)		/	/	canonical	/	17	5	1.5814	/						4				3				5	3		2
GRIN3B	chr19:1008291-1008857	forward	de novo			primary	C	alternative	C	1	1	0.1	/			2	chr19:1008291-1008618	chr19:1008782-1008857										1
GRIN3B	chr19:1008782-1008857	forward	known	201(7-8)		/	/	canonical	/	3	1	0.27907	/						3
GRIN3B	chr19:1008927-1009173	forward	known	201(8-9)		/	/	canonical	/	6	3	0.55814	/														1	2	3
[truncated: 43 more columns]

## Sheet: B. Local abundance rel. events
Supplementary Table S4. Human iGluR splice junctions
B. Local abundance of relevant events
				color scheme
				<0,1	0.1	0.3	1	3	>3
junction				local abundance (for datasets with summed coverage of alternative and corresponding canonical junction of >=40 reads)
				Wu et al., 2015																Labonté et al., 2017
				cerebellum	cerebral cortex	oblongata	frontal lobe	corpus callosum	insula	nucleus accumbens	parietal lobe	dura mater	pons	posterior central gyrus	precentral gyrus	putamen	substantia nigra	fetal brain	hippocampus	orbitofrontal cortex	orbitofrontal cortex	orbitofrontal cortex	orbitofrontal cortex	orbitofrontal cortex	dorsolateral prefrontal cortex	dorsolateral prefrontal cortex	dorsolateral prefrontal cortex	dorsolateral prefrontal cortex	cingulate gyrus 25	cingulate gyrus 25	cingulate gyrus 25	anterior insula	anterior insula	anterior insula	nucleus accumbens	nucleus accumbens	subiculum	subiculum
gene	junction	relevance	position (hg38)	SRR1222586	SRR1222587	SRR1222588	SRR1222589	SRR1222590	SRR1222592	SRR1222594	SRR1222599	SRR1222601	SRR1222677	SRR1222678	SRR1222680	SRR1222682	SRR1222684	SRR1222685	SRR1222686	SRR5961826	SRR5961827	SRR5961828	SRR5961842	SRR5961843	SRR5961844	SRR5961845	SRR5961868	SRR5961874	SRR5961924	SRR5961925	SRR5961937	SRR5961938	SRR5961971	SRR5961972	SRR5962018	SRR5962019	SRR5962061	SRR5962062
GRIA1	a	x	chr5:153770415-153795476	6.75912	0.0934844	0.0714286	0.280172	1.2	0.212245	0.0612245	0.0988701		0.291667	0.0748031	0.120482	0.0994475	0.482143	13.6964	0.805668					0.1				0.0757576		0.171429	0.233333	0.366667	0.216216		0.365854	0.0888889		0.282051
GRIA1	b	x	chr5:153795590-153802356	3.41593	0.0848708		0.0477816		0.240741	0.176	0.0736842		0.172043	0.06917	0.0942184	0.0984456		5.25	0.747664				0.131579	0.0631579	0.0625	0.172414		0.107527		0.116667	0.2125	0.423729	0.0549451	0.166667	0.236842	0.157895		0.157895
GRIA1	c	x	chr5:153490449-153490929	0.0144928	0.00943396					0.0106383	0.00813008				0.0280899						0.282609			0.2			0.271605	0.311475	0.268041			0.238095				0.305344
GRIA2	a	x	chr4:157361652-157362799	0.463529	0.448905		1.23913	6.25	1.63415	0.792593	0.699571		1.11429	0.36612	0.411765	0.602667	3.85714	4.42857	1.30189	0.552239	0.52193	0.674603	0.349515	0.410256	0.491961	0.53871	0.484043	0.507042	1.05479	0.839779	1.23563	0.941781	0.681672	0.528	1.47771	0.361314	0.901515	0.739583
GRIA2	b	x	chr4:157360143-157361538	0.463895	0.351351	2.77273	0.802145	2.13333	0.752101	0.576687	0.404313		0.860465	0.295858	0.341667	0.303318		2.21429	1.455	0.649351	0.69697	0.852273	0.517241	0.505952	0.5	0.596386	0.670732	0.584507	1.28125	0.855422	1.20619	0.94702	0.788043	0.69697	1.37795	0.347418	0.54918	0.80531
GRIA2	c	x	chr4:157221011-157221667	0.0163043		0.230769				0.0431034				0.0434783	0.0373832	0.0108932			0.00481928	0.635193	0.158287	0.628289	0.286104	0.177515		0.154331	0.258303	0.230689	1.77273	0.616798	0.304965	0.153078	0.165753	0.380623	0.154351	0.121019	0.348123	0.28066
GRIA2	d	x	chr4:157361124-157361538	0.209412	0.020073		0.0565217		0.0853659	0.148148	0.0386266		0.107143	0.0710383	0.0608519	0.0666667			0.0636792	0.149254	0.149123	0.214286	0.101942	0.135531	0.0996785	0.13871	0.132979	0.138833	0.30137	0.143646	0.229885	0.119863	0.106109	0.168	0.273885	0.149635	0.234848	0.161458
GRIA2	e	x	chr4:157220725-157221667	0.0217391	0.0215827		0.0471014		0.044898	0.0474138	0.00956938		0.0229885	0.0869565	0.0280374	0.148148			0.0240964	0.0901288		0.134868	0.122616	0.112426		0.0551181	0.0627306	0.0730689	0.106061	0.146982	0.0833333	0.0332779	0.0342466	0.0622837	0.0361248	0.0366242	0.0784983	0.0636792
GRIA2	f	x	chr4:157360143-157360709	0.0919037	0.023166		0.0080429				0.0161725		0.0310078		0.0208333				0.03	0.402597		0.261364	0.0862069			0.0481928		0.0774648	0.8125	0.240964	0.185567	0.112583			0.0866142		0.155738
GRIA2	g		chr4:157360749-157361010	0.0503282	0.002574		0.0080429		0.0462185				0.00775194		0.00833333				0.0175	0.038961					0.00769231	0.0180723									0.00787402
GRIA2	h	x	chr4:157362933-157363435	0.0436782	0.0357143		0.00406339	0.0357143		0.0273292	0.00973236		0.171946	0.0909091	0.0511364				0.0100671		0.0597015	0.0121951						0.0683453		0.089172	0.0213675		0.0216802			0.0969388		0.127168
GRIA2	i	x	chr4:157220144-157220908						0.114286	0.150862	0.0239234											0.0197368						0.00939457					0.00547945	0.00692042			0.0273038	0.00943396
GRIA3	a	x	chrX:123465112-123465674	0.341176	0.948113	1.04348	1.24074	0.272727	1.67647	1.34884	0.805556		1.23636	0.857143	0.85	1.47	0.465116	0.189873	0.782288		1.33333	0.645161	2	1.55263	0.666667	1.45161	1.86667	0.768116		1.30435	1.29412	0.8	0.704545	1.73333	0.5625	1.6	1.17143	1.44444
GRIA3	b	x	chrX:123465788-123482799	0.340909	0.785714		0.855932		0.464286	0.526316	0.503185		0.910448	0.988636	0.677686	0.587629	0.152174	0.14	0.228571	1.22222	0.792453	0.714286	0.707317	0.828125	0.62963	0.666667	0.659574	0.576923		0.8	0.576471	0.64557	0.716216	1.03846	0.787879	0.813559	0.769231	0.887097
GRIA3	c	x	chrX:123465788-123480063	0.105882	0.0471698		0.0123457		0.352941	0.209302	0.0833333		0.272727	0.0769231	0.0777778	0.16		0.0379747						0.210526	0.153846	0.290323		0.0434783			0.294118		0.136364		0.3125	0.4	0.228571
GRIA3	d	x	chrX:123185990-123202636	0.0294118	0.040724		0.164835	0.0357143			0.0368664		0.0375	0.060241	0.0307018	0.246154	0.31746		0.26087
GRIA3	e	x	chrX:123202782-123204400	0.0735294	0.0271493		0.0659341	0.0357143			0.0322581		0.025	0.0361446	0.0350877	0.276923			0.141304									0.0535714
GRIA4	a	x	chr11:105910545-105911876	0.75	2.95652	3.26316	4.82143	0.475	10.2857	6.41935	3.24		1.82741	1.33333	1.41727	3.41176	2.23729	11.4	7.24194	2.03333	1.31579	1.2766	2.04651	1.37681	1.8	1.82558	2.23529	2.21642	0.76	1.3871	1.18	1.85507	2.09474	1.28889	0.803571	0.906977	0.8	0.842105
GRIA4	b	x	chr11:105966061-105974310	0.741667	1.44444		0.909091	0.04			1.75		0.671329	2.82353	1.75		0.0277778		0.403846				5.5	6.1	2.72222	4.7	3	2.28205		1.70833	3.15385	2.38462	3.53333	2.41667
GRIA4	c	x	chr11:105933969-105965947	0.674897	2.61111		1.53333				1.78947		0.693333		3		0.0733945	0.166667	0.80916
GRIA4	d	x	chr11:105974557-105979575	0.155738	0.283019	0.5	0.854545				0.578947		0.192308		0.436364				0.358491			0.68	1.27778	1.09677		0.791667		0.955556					1.52632
GRIA4	e	x	chr11:105945501-105965947	0.164609															0.0992366
GRIA4	f	x	chr11:105933969-105945463	0.0534979			0.0888889						0.0266667				0.0183486		0.0305344
GRIA4	g	x	chr11:105966061-105971914	0.0534979									0.0933333					0.0833333
GRIA4	h	x	chr11:105610023-105610908	0.00611621									0.024	0.0185185	0.0425532										0.285714			0.128205
GRID1	a	x	chr10:85602701-85613056	0.165563	0.123515		0.0232558	0.187135	0.3	0.155556	0.0926518		0.0927835	0.0761905	0.117143	0.25	0.178571		0.102041
GRID1	b	x	chr10:85613146-85613407	0.0662252	0.135392		0.0581395	0.0935673	0.1		0.0543131		0.113402	0.0704762	0.0628571			0.0987654	0.0816327
GRID1	c	x	chr10:86134479-86138819	0.016	0.0337838	0.126984	0.0590909	0.121547		0.0149254	0.0144231		0.246753	0.0739645	0.0578512
GRIK1	a	x	chr21:29591225-29598830	0.276243		0.677419	0.82		0.595506	1.17949	0.272727		0.170772	0.354839	0.586207		1.16883	3.35135	0.648276					0.571429				0.473118		0.645161	0.703704		0.93617				0.40678	0.4
GRIK1	b	x	chr21:29537884-29555052	0.0437956	0.142857	0.207547	0.244792		0.105263	0.280702	0.285714		0.34767	0.109091	0.21875		0.0898876	0.0111111	0.926829																		0.862069	0.793103
GRIK1	c	x	chr21:29537385-29537798	0.0437956	0.178571	0.150943	0.192708		0.350877	0.175439	0.111111		0.179211	0.127273	0.203125		0.157303		0.682927											0.354839	0.666667						0.724138	0.758621
GRIK1	d	x	chr21:29553704-29555052							0.0701754	0.0634921		0.0179211				0.11236		0.121951																			0.482759
GRIK1	e	x	chr21:29689985-29939383	0.121951	0.0967742								0.0694698	0.317073	0.0961538
GRIK1	f		chr21:29537778-29555052
GRIK2	a	x	chr6:101393837-101398985	0.836735	1.03448		0.0392157		0.0625	0.05	0.220339		0.606061		0.305085
GRIK2	b	x	chr6:102055580-102063962	0.0485762	0.0350877		0.0914286		0.0707071	0.0431655	0.0185185		0.0222222		0.0649351	0.5	0.0188679	0.210084	0.136778					0.0465116				0.0447761					0.0961538	0.166667
GRIK2	c	x	chr6:102064048-102068347	0.0820771	0.0350877		0.08		0.232323	0.122302	0.0740741		0.0444444		0.038961	0.26			0.0607903							0.0731707		0.0746269		0.0769231			0.0384615				0.0208333
GRIK2	d	x	chr6:101686353-101744599																	0.162791				0.111111		0.157895		0.151515	0.177778	0.0909091	0.190476	0.166667	0.140625	0.238095	0.147541	0.169811	0.12	0.203704
GRIK2	e	x	chr6:101620263-101621949	0.0122449					0.1875	0.0333333					0.0338983							0.0704225		0.243243		0.097561			0.09375	0.1875	0.0681818		0.157895		0.0882353		0.2
GRIK2	f		chr6:101399392-101620093								0.0338983																				0.0454545				0.0294118		0.0333333
GRIK2	g	x	chr6:102065928-102068347	0.00837521	0.0175439						0.0185185		0.0555556		0.012987		0.188679
GRIK2	h		chr6:102055580-102065797	0.0485762						0.0215827			0.0555556		0.0519481		0.113208		0.0638298							0.121951		0.0447761						0.111111
GRIK4	a	x	chr11:120575904-120576388	0.0377358	0.190476						0.0888889		0.150943	0.0227273	0.145455
GRIK4	b		chr11:120576563-120653685		0.047619						0.0444444		0.0943396
GRIK4	c	x	chr11:120576563-120577002	0.0754717									0.0377358
GRIK4	d	x	chr11:120874218-120875143	0.105882	0.137405						0.046875		0.180723	0.0545455	0.0833333
GRIK4	e	x	chr11:120836844-120874066	0.0628931	0.0869565			0.123457			0.06		0.204724	0.10989	0.100559
GRIK5	a	x	chr19:42065387-42065714	0.115044	0.108514			0.04	0.169231		0.0532915		0.0932642	0.0763359	0.0515759			0.0283019
GRIK5	b	x	chr19:42006810-42042552	0.0686922	0.0226516		0.279412		0.0299786	0.010101	0.0408685		0.0196078	0.0205656	0.0266022			0.00584795
GRIK5	c		chr19:42002546-42003332	0.00825083	0.00160643			0.0133333	0.0458716		0.00336134			0.00612557
GRIN1	a	x	chr9:137163904-137165186	0.725389	0.712013	0.353659	1.1485	0.894737	2.28205	2.80583	0.936492		0.192863	0.879201	1.49153	5.16022	0.25	4.09524	1.32692	5.45455	4.37931	11.4762	4.14286	7.64706	4.71429	3.74074	6.66667	6.98438	6.6875	6.57895	10.2778	5.36364	7.86667	6.07407	26	30.75	10	10.5333
GRIN1	b	x	chr9:137165296-137167411	0.404145	0.502743	0.310976	1.109	1.19298	2.42949	2.45146	0.845262		0.0829992	0.536789	0.89435	2.95028	0.290323	9.4127	3.22436	0.666667	0.482759	0.952381						0.671875	0.46875		1.44444			1.11111	5.5
GRIN1	c	x	chr9:137148214-137149009	1.15635	0.632589	0.953216	0.413885	0.609524	0.19469	0.253086	0.620859		0.841098	1.05742	0.818992	0.164286	0.86413	0.432075	1.31792	0.632184	0.672414	0.598592	0.9	0.870968		0.626263	0.577778	1.01442	0.22069	0.333333	0.244604	0.5625	0.445652	0.486842	0.234637	0.209091	0.454545	0.525641
GRIN1	d	x	chr9:137145902-137148152	1.04334	0.452009	1.21053	0.579439	0.533333	0.348083	0.308642	0.566871		0.815308	0.667543	0.562403	0.3125	0.527174	0.183019	0.560694	0.45977	0.534483	0.450704	0.425	0.365591		0.444444	0.233333	0.615385	0.0689655	0.37037	0.100719	0.25	0.217391	0.164474	0.0391061	0.118182	0.284091	0.358974
GRIN1	e	x	chr9:137165296-137167774	0.156736	0.15661	0.146341	0.454976	0.245614	0.650641	0.961165	0.233367		0.0617482	0.194158	0.237853	1.0663	0.274194	1.88889	1.37821	0.454545	0.586207	1						0.546875	0.53125		1.44444			0.777778
GRIN1	f	x	chr9:137163904-137167411	0.15285	0.14893	0.0792683	0.0458136	0.245614	0.0224359	0.0436893	0.160282		0.138332	0.18054	0.229379	0.0773481	0.0645161	0.15873	0.0641026	0.30303								0.296875
GRIN1	g	x	chr9:137139744-137142086	0.0839446	0.0481203	0.00630915	0.00330396	0.0194175	0.0365169		0.0690814	0.0243902	0.0942285	0.0644871	0.0585125	0.0412475		0.01417																0.00833333
GRIN1	h	x	chr9:137164987-137165186	0.0479275	0.00795392				0.0288462	0.0291262	0.00453629			0.00658906	0.0107345	0.116022		0.301587	0.0576923
GRIN1	i	x	chr9:137168014-137168463	0.00259067	0.00219419		0.0126382		0.179487	0.116505	0.00352823		0.00842021	0.0173512	0.0214689	0.0276243
GRIN2A	a	x	chr16:9763428-9763772	0.530303	1.49697	0.433333	0.483516		0.327957	0.240964	0.8125			1.23	0.953333			0.298246	0.705882	0.0828025	0.0805369	0.097561	0.0852713	0.0571429		0.0368852	0.0372671	0.0738255	0.0714286	0.0207612	0.0543933	0.0719424	0.097561	0.114035	0.0140845	0.0394737	0.0940171	0.1
GRIN2B	a	x	chr12:13980356-13981342		0.464286		0.484375		0.192593	0.234483	0.642857				0.666667	0.311688				0.284483	0.21519	0.219858	0.176471	0.187817	0.164706	0.230769	0.223881	0.263333	0.179487	0.189189	0.210046	0.163934	0.234568	0.524272	0.355556	0.228571	0.508929	0.227586
GRIN2B	b	x	chr12:13981576-13981916			0.159091	0.078125		0.0962963	0.117241	0.232143									0.181034	0.139241	0.106383	0.0672269	0.0507614	0.0941176	0.167832	0.208955	0.09	0.102564	0.108108	0.136986	0.0983607	0.141975	0.0679612	0.0888889	0.0857143	0.0892857	0.110345
GRIN2C	a	x	chr17:74855107-74861428	3.75	2								5.15	4
GRIN2C	b	x	chr17:74855107-74860449	0.533333
GRIN2C	c	x	chr17:74852611-74861428	0.0584307	0.5						0.2		0.111111	0.395161	0.289855
GRIN2C	d	x	chr17:74846203-74846760	0.143226	0.0822511						0.0608696		0.0927602	0.124088	0.104418
GRIN2C	e	x	chr17:74850767-74851566	0.12	0.0529412						0.0167598		0.0635593	0.064257	0.0699301
GRIN2C	f	x	chr17:74846920-74847021	0.0994803	0.0382294	0.213115		0.0120482	0.133333	0.0609756	0.0496183		0.0579268	0.0760626	0.0704846
GRIN2C	g	x	chr17:74847083-74847308	0.0423163	0.0201207	0.180328	0.0849057	0.0481928	0.122222	0.0243902	0.0343511		0.0396341	0.0760626	0.0837004
GRIN2C	h	x	chr17:74852611-74859744	0.0091047	0.122137						0.170732			0.105263
GRIN2C	i	x	chr17:74850767-74852013	0.0692935	0.0683761						0.0133333		0.0353535	0.0372671	0.0150943
