# Supplementary material for: Splicing and editing of ionotropic glutamate receptors: a comprehensive analysis based on human RNA-Seq data
Source: Cell Mol Life Sci. 2021 Jun 8;78(14):5605–30. doi: 10.1007/s00018-021-03865-z (PMC8257547; doi:10.1007/s00018-021-03865-z)
Supplement: Supplementary file 4 — Supplementary file4 (XLS 344 KB) [file 18_2021_3865_MOESM4_ESM.xls]

## Sheet: A. Comparison junction counts
Supplementary Table S5. Analysis of sex-specific splice junction differences
A. Comparison of junction counts
	Analysis of splice junctions with read count information from at least 4 female and 4 male donors (ordered according to p value)
																* method: 1 - one canonical junction with identical splice site; 2 - two canonical junctions with identical splice sites; 3 - no identical splice site, normalization to closest canonical junction
junction				identification/origin				canonical/alternative		abundance				relevant alternative		normalization				read counts																				local abundance
																			sex	male donors										female donors										male donors
																			tissue	orbitofrontal cortex		prefrontal cortex3			anterior insula		nucleus accumbens	subiculum		orbitofrontal cortex			prefrontal cortex3	cingulate gyrus 25			anterior insula	nucleus accumbens	subiculum	orbitofrontal cortex		prefrontal cortex3			anterior insula		nucleus accumbens	subiculum
																			individual	1	4	6	7	1	6	11	11	1		2	3	5	8	9	10	5	9	3	2	1	4	6	7	1	6	11	11	1
gene	junction ID (hg38)	gene orientation	junction status	transcripts (Ensembl release 94)	description/synonyme	de novo identfication	new splice site	canonical/alternative	alternative splice site	total junction counts (in all 35 datasets)	# datasets	global abundance	max. local abundance	relevant	junction in Table 1-4	method *	corresponding canonical junction 1	corresponding canonical junction 2	dataset (run ID)	SRR5961826	SRR5961842	SRR5961844	SRR5961845	SRR5961874	SRR5961938	SRR5961971	SRR5962019	SRR5962061		SRR5961827	SRR5961828	SRR5961843	SRR5961868	SRR5961924	SRR5961925	SRR5961937	SRR5961972	SRR5962018	SRR5962062	SRR5961826	SRR5961842	SRR5961844	SRR5961845	SRR5961874	SRR5961938	SRR5961971	SRR5962019	SRR5962061
GRIA2	chr4:157361124-157362799	forward	known	201(14-15), 207(1-2), 215(14-15)		/	/	canonical	/	7519	35	0.577277	1.14566							134	206	311	310	497	292	311	274	132		228	126	273	188	73	181	174	125	157	192
GRIA2	chr4:157360143-157361010	forward	known	201(13-14), 215(13-14)		/	/	canonical	/	8514	35	0.653669	2.01056							77	116	130	166	284	151	184	213	122		132	88	168	82	32	83	97	66	127	113
GRIA1	chr5:153770415-153795476	forward	known	202(13-14), 203(13-14)		/	/	alternative	A	2390	33	0.684618	13.6964	x	a	1	chr5:153770415-153794621			2	6	1	2	5	11	8	4	1			3	5	6	7	6	14	8	15	11					0.0757576	0.366667	0.216216	0.0888889
GRIA4	chr11:105610428-105610938	forward	known	207(1-2), 214(1-2)		/	/	alternative	A	75	12	0.0378215	0.116883			1	chr11:105610428-105610908			5			9	16		8				3	3	7			4			5		0.111111			0.116883	0.102564		0.105263
GRIN2C	chr17:74850767-74851577	reverse	known	201(4-5), 202(4-5)		/	/	canonical	/	2227	30	0.69404	1.00781								5	2	4	4		5	3	5				1	2	1	3	2	4	5	1
GRIK5	chr19:42053709-42053825	reverse	known	201(9-10), 202(9-10), 204(10-11), 205(10-11)		/	/	canonical	/	4245	35	0.913451	1.55							2	4	2	1	10	4	2	3	5		4	4	4	3	7	6	3	6	8	11
GRIA2	chr4:157336747-157341264	forward	known	201(11-12), 202(11-12), 203(11-12), 204(11-12), 205(10-11), 211(11-12), 215(11-12)		/	/	canonical	/	5865	35	0.45029	0.989936							45	80	116	105	182	165	123	71	53		88	38	88	45	18	51	98	46	91	89
GRIN1	chr9:137165296-137167774	forward	known	204(20-21)		/	/	alternative	D	4212	35	0.240123	1.88889	x	e	1	chr9:137163904-137167774			15	6	5	10	35	5	13	18	16		17	21	18	15	17	7	26	21	26	14	0.454545				0.546875
GRIN1	chr9:137158523-137158621	forward	known	201(8-9), 202(8-9), 203(7-8), 204(8-9), 205(8-9), 206(7-8), 207(8-9), 208(7-8), 211(7-8)		/	/	canonical	/	78603	35	1.75991	6.02561							329	297	88	307	781	119	315	378	270		277	460	405	184	422	400	511	390	407	320
GRIN2A	chr16:9891100-9937959	reverse	known	201(3-4), 202(4-5), 203(2-3), 205(1-2), 206(3-4), 211(2-3)		/	/	canonical	/	1735	35	0.570262	1.63256							17	15	15	19	43	13	21	4	13		17	8	21	13	9	9	14	10	7	8
GRIN1	chr9:137165296-137167411	forward	known	202(20-21), 208(19-20), 212(1-2)		/	/	alternative	DA	12183	35	0.694544	9.4127	x	b	3	chr9:137163904-137167774			22	15	4	10	43	4	9	17	14		14	20	17	18	15	11	26	30	55	17	0.666667				0.671875
GRID2	chr4:92304744-92590131	forward	known	201(1-2), 203(1-2), 204(1-2)		/	/	canonical	/	1070	35	0.893503	2.51289							13	15	7	10	34	21	14	32	19		18	30	23	10	35	38	34	18	50	16
GRIA3	chrX:123184644-123185832	forward	known	203(1-2), 204(1-2), 205(1-2), 206(2-3), 207(1-2), 208(1-2), 209(1-2)		/	/	canonical	/	7590	35	1.32559	4.03604							69	81	51	103	182	67	92	114	110		127	130	163	68	94	130	159	74	121	145
GRIA2	chr4:157312875-157317658	forward	known	201(4-5), 202(4-5), 203(4-5), 204(4-5), 205(4-5), 206(4-5), 211(4-5), 215(4-5)		/	/	canonical	/	16077	35	1.23432	2.19731							262	329	633	683	1023	738	679	502	366		437	440	473	335	190	309	455	337	521	470
GRIA4	chr11:105905301-105910435	forward	known	201(9-10), 202(9-10), 203(9-10), 204(8-9), 206(8-9), 212(8-9)		/	/	canonical	/	8125	35	1.8385	3.32743							100	106	107	170	310	130	146	36	63		97	85	118	89	43	114	98	68	50	66
GRIN1	chr9:137163668-137163759	forward	known	201(18-19), 202(18-19), 203(17-18), 204(18-19), 205(18-19), 206(17-18), 207(18-19), 208(17-18), 209(4-5), 211(17-18)		/	/	canonical	/	50026	35	1.12007	1.86189							139	68	40	90	267	44	107	114	122		119	116	106	92	184	149	172	141	186	118
GRIA4	chr11:105910545-105911876	forward	known	202(10-11), 204(9-10)		/	/	alternative	A	5120	35	1.93939	11.4	x	a	1	chr11:105910545-105918712			61	88	135	157	297	128	199	39	36		75	60	95	114	19	86	59	58	45	48	2.03333	2.04651	1.8	1.82558	2.21642	1.85507	2.09474	0.906977	0.8
GRIK4	chr11:120653792-120660269	forward	known	205(2-3), 207(2-3), 208(2-3)		/	/	canonical	/	702	33	0.71121	1.05496							2		1	2	7	2	3	2	3		1	5	3		3	6	6	5	3	6
GRIA4	chr11:105862208-105887519	forward	known	201(5-6), 202(5-6), 203(5-6), 204(4-5), 206(4-5), 211(2-3), 212(4-5)		/	/	canonical	/	4987	35	1.12844	2.14116							78	86	119	152	247	115	87	32	29		64	60	88	72	35	91	74	40	29	60
GRIK3	chr1:36805237-36806104	reverse	known	201(14-15), 202(14-15)		/	/	canonical	/	1703	35	1.12227	1.92857							15	15	8	15	38	15	23	11	18		27	25	27	14	18	24	56	23	14	16
GRIK1	chr21:29577181-29581425	reverse	known	201(13-14), 202(13-14), 203(12-13), 204(13-14), 205(12-13), 206(13-14), 207(12-13)		/	/	canonical	/	1216	35	0.89659	1.37557							16	9	11	13	20	13	12	10	31		8	11	19	10	8	12	11	3	4	26
GRIN2A	chr16:9798464-9822264	reverse	known	201(10-11), 202(11-12), 203(9-10), 205(8-9), 206(10-11), 211(9-10)		/	/	canonical	/	2717	34	0.893027	1.42489							66	62	58	123	250	83	100	34	69		55	61	97	64	18	61	83	37	33	69
GRIA4	chr11:105903981-105905197	forward	known	201(8-9), 202(8-9), 203(8-9), 204(7-8), 206(7-8), 212(7-8)		/	/	canonical	/	8217	35	1.85931	3.06318							132	144	193	249	402	174	241	49	77		106	139	205	138	63	139	124	117	70	88
GRIN3A	chr9:101687200-101737281	reverse	known	201(1-2)		/	/	canonical	/	335	29	0.526419	0.928571							2	2		4	2	5	2		4		2	7	6	3		3	7	3		5
GRIK4	chr11:120961074-120962456	forward	known	202(16-17), 205(17-18), 207(17-18), 208(17-18)		/	/	canonical	/	1627	34	1.64835	3.35484							9	6	4	8	17	7	6	37	6		9	14	15	9	10	11	14	9	8	7
GRIK5	chr19:42003453-42003555	reverse	known	201(17-18), 202(17-18), 203(7-8), 204(18-19), 206(1-2)		/	/	canonical	/	5091	35	1.0955	2.57349							11	8	10	14	48	8	11	35	21		13	26	17	11	32	19	27	47	37	19
GRIK4	chr11:120952964-120956780	forward	known	202(14-15), 205(15-16), 207(15-16), 208(15-16)		/	/	canonical	/	947	31	0.959425	1.25452							3	2	4	2	9	4	12	10	7		2	2	3			1	5	6	3
GRIA2	chr4:157335877-157336377	forward	known	201(10-11), 202(10-11), 203(10-11), 204(10-11), 205(9-10), 211(10-11), 215(10-11)		/	/	canonical	/	14340	35	1.10097	2.82431							248	347	364	563	872	437	595	407	337		413	329	496	295	149	319	428	224	530	316
GRIA4	chr11:105887572-105898269	forward	known	201(6-7), 202(6-7), 203(6-7), 204(5-6), 206(5-6), 211(3-4), 212(5-6)		/	/	canonical	/	5242	35	1.18614	2.28532							42	104	173	199	205	169	159	48	34		104	44	118	101	30	136	123	23	51	84
GRIN1	chr9:137157037-137158379	forward	known	201(7-8), 202(7-8), 203(6-7), 204(7-8), 205(7-8), 206(6-7), 207(7-8), 208(6-7), 211(6-7), 213(1-2)		/	/	canonical	/	34084	35	0.763134	0.920788							73	89	38	77	248	39	115	113	70		85	95	110	74	122	140	136	88	134	88
GRIA4	chr11:105612434-105752981	forward	known	201(3-4), 202(3-4), 203(3-4), 204(2-3), 205(2-3), 206(2-3), 212(2-3), 213(2-3)		/	/	canonical	/	4954	35	1.12097	2.32124							46	70	83	121	199	93	122	31	46		75	67	99	56	22	66	62	41	40	49
GRIK1	chr21:29537884-29555052	reverse	known	201(16-17), 207(15-16)		/	/	alternative	A	480	30	0.298137	0.926829	x	b	1	chr21:29537385-29555052			4		14	9	10	11			25		7	4	9	4	3	7	13	5		23									0.862069
GRIN3A	chr9:101579360-101613376	reverse	known	201(6-7)		/	/	canonical	/	488	31	0.766843	1.42373							4	6	5	6	11	5	6		12		3	6	1	9	3	3	4	5		14
GRIA2	chr4:157333353-157334010	forward	known	201(8-9), 202(8-9), 203(8-9), 204(8-9), 205(8-9), 211(8-9), 215(8-9)		/	/	canonical	/	14810	35	1.13705	1.58126							313	464	559	699	1124	792	784	593	388		506	420	648	368	201	473	643	282	625	514
GRID2	chr4:93422968-93455662	forward	known	201(10-11), 204(9-10), 208(8-9)		/	/	canonical	/	1075	33	0.897679	1.2931							6	8	12	15	30	18	14	41	17		24	25	18	23	18	27	19	12	55	13
GRIK4	chr11:120832030-120836791	forward	known	202(6-7), 205(7-8), 207(7-8), 208(7-8)		/	/	canonical	/	1551	34	1.57135	3.16883							6	5	4	3	12	3	4	13	14		7	6	16	5	7	7	7	12	9	12
GRIA2	chr4:157221542-157221667	forward	known	203(1-2)		/	/	alternative	D	330	27	0.0278364	0.136691			1	chr4:157221130-157221667			9	7	17	27	31	18	21	7	8		11	8	7	8			6	9	12	15	0.0386266	0.0190736	0.0331384	0.0425197	0.0323591	0.0299501	0.0287671	0.0111465	0.0273038
GRIN1	chr9:137163330-137163559	forward	known	201(17-18), 202(17-18), 203(16-17), 204(17-18), 205(17-18), 206(16-17), 207(17-18), 208(16-17), 209(3-4), 211(16-17)		/	/	canonical	/	52363	35	1.1724	1.92263							117	105	48	121	285	59	150	128	123		100	164	141	76	154	169	184	166	154	106
GRIA4	chr11:105753220-105862024	forward	known	201(4-5), 202(4-5), 203(4-5), 204(3-4), 205(3-4), 206(3-4), 212(3-4)		/	/	canonical	/	8954	35	2.02608	3.46283							208	184	374	393	723	361	453	106	134		281	164	284	204	112	314	229	144	112	196
GRIN1	chr9:137161416-137161924	forward	known	201(11-12), 202(11-12), 203(10-11), 204(11-12), 205(11-12), 206(10-11), 207(11-12), 208(10-11), 211(10-11)		/	/	canonical	/	58907	35	1.31892	5.41946							587	557	195	440	1780	209	558	768	544		313	868	746	347	1058	692	780	806	906	554
GRID2	chr4:93216911-93224614	forward	known	201(6-7), 204(5-6), 205(3-4), 208(4-5)		/	/	canonical	/	848	35	0.708122	1.60804							1	6	3	7	11	4	8	15	8		10	3	7	6	14	9	9	10	24	9
GRIA3	chrX:123404914-123417402	forward	known	204(10-11), 207(10-11), 208(10-11), 209(10-11)		/	/	canonical	/	4675	35	0.816489	1.37549							78	132	115	150	291	149	143	171	116		114	115	211	82	51	114	196	77	128	147
GRIA4	chr11:105924769-105926741	forward	known	201(12-13), 203(12-13), 206(11-12), 212(11-12)		/	/	canonical	/	1231	34	0.278546	0.548223							23	12	19	22	43	18	22	7	12		25	13	17	14	11	9	8	17	11	20
GRIN2A	chr16:9834230-9840647	reverse	known	201(7-8), 202(8-9), 203(6-7), 205(5-6), 206(7-8), 211(6-7)		/	/	canonical	/	2781	35	0.914062	2.92527							51	33	40	74	160	34	66	25	62		45	28	61	43	10	43	59	39	18	38
GRIK3	chr1:36806326-36817060	reverse	known	201(13-14), 202(13-14)		/	/	canonical	/	2477	35	1.63233	3.97297							22	21	13	35	46	42	30	21	26		46	38	39	23	29	45	82	25	26	24
GRIA1	chr5:153764632-153770168	forward	known	201(12-13), 202(12-13), 203(12-13), 208(11-12), 209(12-13), 213(12-13)		/	/	canonical	/	13065	35	1.87633	3.70013							150	246	181	274	500	248	334	365	396		192	310	422	178	371	401	574	270	457	547
GRIA2	chr4:157363047-157363435	forward	known	201(15-16), 202(15-16), 204(15-16), 205(14-15), 211(15-16)		/	/	canonical	/	14452	35	1.10956	2.65308							114	183	257	333	556	349	369	196	152		268	164	314	184	72	157	234	127	280	173
GRIA3	chrX:123465112-123480063	forward	known	207(13-14)		/	/	canonical	/	2209	35	0.385802	1.27273							9	20	39	31	69	35	44	30	35		27	31	38	15	6	23	34	15	32	36
GRIN2A	chr16:9829652-9834105	reverse	known	201(8-9), 202(9-10), 203(7-8), 205(6-7), 206(8-9), 211(7-8)		/	/	canonical	/	2083	35	0.684643	1.55872							35	33	31	91	159	25	58	22	44		39	25	68	44	12	25	29	30	10	38
GRIA2	chr4:157334120-157335671	forward	known	201(9-10), 202(9-10), 203(9-10), 204(9-10), 211(9-10), 215(9-10)		/	/	canonical	/	18812	35	1.44431	2.03212							395	652	614	900	1332	892	945	759	412		694	576	905	464	190	483	771	343	829	614
GRIK2	chr6:102035566-102055330	forward	known	201(13-14), 203(13-14), 204(13-14), 205(14-15), 206(14-15), 207(14-15)		/	/	canonical	/	4672	35	2.27695	3.53584							117	134	56	114	248	87	165	99	146		122	170	194	50	147	170	236	112	157	145
GRID2	chr4:93769450-93772076	forward	known	201(15-16), 204(14-15), 208(13-14)		/	/	canonical	/	807	33	0.673885	1.34498							1	8		4	10		5	7	6		2	2	1	2	2	7	10	2	7	4
GRIA2	chr4:157221130-157221667	forward	known	201(1-2), 202(1-2), 205(1-2), 212(2-3), 214(2-3), 215(1-2)		/	/	canonical	/	11855	35	0.910177	1.39991							233	367	513	635	958	601	730	628	293		537	304	676	271	132	381	564	289	609	424
GRID1	chr10:85728052-85729513	reverse	known	201(9-10), 202(9-10)		/	/	canonical	/	2147	35	0.682382	1.0932							4	3	3	11	21	12	12	4	6		7	11	2	3	4	9	10	3	8	2
GRIK1	chr21:29651291-29654810	reverse	known	201(5-6), 202(5-6), 203(5-6), 204(5-6), 205(5-6), 206(5-6), 207(5-6), 208(5-6)		/	/	canonical	/	1167	34	0.860461	1.2592							8	16	6	12	18	11	17	9	18		11	9	9	3	13	17	7	6	1	25
GRIA2	chr4:157341462-157359896	forward	known	201(12-13), 202(12-13), 203(12-13), 204(12-13), 205(11-12), 211(12-13), 213(1-2), 215(12-13)		/	/	canonical	/	12294	35	0.943882	1.35656							244	272	338	410	775	429	522	430	304		430	277	428	220	144	255	411	279	418	381
GRIA4	chr11:105966061-105974310	forward	known	203(15-16), 206(14-15), 215(3-4)		/	/	alternative	D	1307	32	1.11329	6.1	x	b	1	chr11:105972028-105974310			28	44	49	47	89	31	53	7	16		26	22	61	33	12	41	41	29	14	19		5.5	2.72222	4.7	2.28205	2.38462	3.53333
GRID1	chr10:85613647-85619867	reverse	known	201(14-15)		/	/	canonical	/	2733	29	0.86863	1.34559							2		4		9	3	7				6	3	2		3		2	3	7	1
GRIK2	chr6:102064048-102068347	forward	known	204(15-16), 206(16-17)		/	/	alternative	D	191	25	0.0729286	0.26	x	c	1	chr6:102055580-102068347			1		4	3	5	2	2	3	1						3	3	4		4	3				0.0731707	0.0746269		0.0384615		0.0208333
GRIK5	chr19:42021474-42021947	reverse	known	201(13-14), 202(13-14), 203(3-4), 204(14-15), 205(14-15)		/	/	canonical	/	5800	35	1.24806	2.30863							11	4	1	5	30	5	7	7	14		6	7	13	4	10	8	13	17	15	10
GRIN2D	chr19:48414584-48414864	forward	known	201(5-6)		/	/	canonical	/	336	24	0.717949	1.15789							3			2	3			1	2		2		3		4		3	3
GRIN1	chr9:137162088-137162172	forward	known	201(12-13), 202(12-13), 203(11-12), 204(12-13), 205(12-13), 206(11-12), 207(12-13), 208(11-12), 211(11-12)		/	/	canonical	/	44002	35	0.985197	1.18324							127	108	36	138	345	41	118	150	113		127	171	161	86	115	100	161	169	202	124
GRIA2	chr4:157321599-157332819	forward	known	201(6-7), 202(6-7), 203(6-7), 204(6-7), 205(6-7), 211(6-7), 215(6-7)		/	/	canonical	/	16460	35	1.26373	2.20163							319	364	343	516	864	677	628	537	450		572	351	537	269	187	385	474	336	551	451
GRID1	chr10:85869180-85916186	reverse	known	201(5-6), 202(5-6)		/	/	canonical	/	2400	35	0.762793	1.54912							11	12	10	13	27	16	18	22	12		13	6	14	10	8	18	17	5	13	14
GRIN3A	chr9:101623433-101628256	reverse	known	201(4-5)		/	/	canonical	/	602	33	0.945983	1.16987							7	7	6	9	11	12	8		11		3	11	4	4	5	10	12	8	1	11
GRIN2B	chr12:13570017-13571804	reverse	known	201(10-11), 203(3-4)		/	/	canonical	/	1651	33	0.675072	1.73262							23	19	35	57	111	52	37	71	44		34	15	34	36	27	34	81	34	67	39
GRID2	chr4:93085279-93110748	forward	known	201(3-4), 202(2-3), 203(3-4), 207(2-3), 208(1-2)		/	/	canonical	/	1856	35	1.54985	2.68805							17	19	13	26	50	36	47	79	35		15	37	38	22	38	81	69	31	88	42
GRIN1	chr9:137162739-137162846	forward	known	201(15-16), 202(15-16), 203(14-15), 204(15-16), 205(15-16), 206(14-15), 207(15-16), 208(14-15), 209(1-2), 211(14-15)		/	/	canonical	/	45156	35	1.01103	1.6861							254	177	69	201	643	72	194	255	194		188	272	174	129	285	219	269	285	295	198
GRIN1	chr9:137145902-137149009	forward	known	203(3-4), 206(3-4), 208(3-4), 211(3-4)		/	/	canonical	/	22235	35	0.497838	0.888645							87	80	22	99	208	32	92	110	88		58	142	93	90	145	81	139	152	179	78
GRIN1	chr9:137163904-137165186	forward	known	202(19-20), 204(19-20), 208(18-19)		/	/	alternative	A	18846	35	1.0744	30.75	x	a	1	chr9:137163904-137167774			180	87	33	101	447	59	118	246	160		127	241	130	100	214	125	185	164	260	158	5.45455	4.14286	4.71429	3.74074	6.98438	5.36364	7.86667	30.75	10
GRID1	chr10:85647397-85723003	reverse	known	201(12-13), 202(12-13)		/	/	canonical	/	3370	35	1.07109	1.54335							6	11	3	8	22	5	8	8	7		4	5	7	3	7	8	1	10	6	11
GRIK3	chr1:36802045-36804987	reverse	known	201(15-16)		/	/	canonical	/	2062	34	1.35884	2.41935							5	2		6	19	10	9	3	3		4	15	2	3	3	6	14	3	1	2
GRIK1	chr21:29591225-29596526	reverse	known	201(9-10), 202(9-10), 204(9-10), 206(9-10)		/	/	canonical	/	1557	35	1.14802	2.62009							24	22	19	22	47	15	22	4	62		12	17	39	20	9	30	19	9	3	56
GRIK5	chr19:42042755-42053602	reverse	known	201(10-11), 202(10-11), 204(11-12), 205(11-12)		/	/	canonical	/	5029	35	1.08215	2.98755							5	9	2	12	28	3	8	11	13		5	13	17	5	19	6	16	9	23	11
GRIK3	chr1:36872369-36880634	reverse	known	201(3-4), 202(3-4)		/	/	canonical	/	1544	35	1.01749	1.85106							5	19	9	18	32	26	25	10	11		18	26	29	10	19	23	39	20	15	18
GRIK2	chr6:102055580-102068347	forward	known	203(14-15), 207(15-16)		/	/	canonical	/	2619	35	1.2764	4.37112							33	21	34	41	67	35	52	25	48		16	41	43	19	30	39	28	36	27	36
GRIK2	chr6:101622116-101626380	forward	known	201(1-2), 202(2-3), 203(1-2), 204(1-2), 205(2-3), 206(2-3), 207(2-3)		/	/	canonical	/	1669	33	0.813406	2.94248							35	25	11	26	76	20	37	31	42		34	33	35	13	32	47	38	33	49	45
GRIK5	chr19:42059527-42062488	reverse	known	201(4-5), 202(4-5), 204(5-6), 205(5-6)		/	/	canonical	/	4021	34	0.86525	1.95515							16	6		14	19	4	4	12	25		5	24	8	7	39	16	20	12	29	14
GRIA2	chr4:157220366-157221667	forward	known	211(1-2)		/	/	alternative	D	118	23	0.00995361	0.115942			1	chr4:157221130-157221667			4	4	7	11	11	7	8	4	3		4		2	4		9	5		4		0.0171674	0.0108992	0.0136452	0.0173228	0.0114823	0.0116473	0.0109589	0.00636943	0.0102389
GRIK5	chr19:42022354-42042552	reverse	known	201(11-12), 202(11-12), 203(1-2), 204(12-13), 205(12-13)		/	/	canonical	/	3673	35	0.790367	1.60036							5	5	1	13	12	4	8	8	7		5	13	4	2	20	8	12	18	11	7
GRIN2B	chr12:13611850-13615114	reverse	known	201(7-8)		/	/	canonical	/	997	33	0.40766	2.13333							29	12	5	20	55	20	17	32	10		34	23	23	20	13	23	22	25	21	20
GRIA3	chrX:123480177-123482799	forward	known	207(14-15), 208(15-16)		/	/	canonical	/	2649	35	0.462648	0.793583							18	41	54	78	156	79	74	59	52		53	49	64	47	17	45	85	26	66	62
GRIA4	chr11:105611085-105612276	forward	known	201(2-3), 202(2-3), 203(2-3), 204(1-2), 205(1-2), 206(1-2), 207(2-3), 209(2-3), 210(2-3), 212(1-2), 213(1-2), 214(2-3)		/	/	canonical	/	11873	35	2.68658	5.0535							308	402	419	582	1036	348	500	141	175		306	336	541	295	215	403	434	307	218	204
GRIN2B	chr12:13608832-13611725	reverse	known	201(8-9)		/	/	canonical	/	744	34	0.304212	2.26979							7	6	5	15	23	10	22	20	6		10	6	7	9	4	6	7	11	10	10
GRIK1	chr21:29673164-29689728	reverse	known	201(3-4), 202(3-4), 203(3-4), 204(3-4), 205(3-4), 206(3-4), 207(3-4), 208(3-4)		/	/	canonical	/	1090	34	0.803687	1.90404							9	12	14	16	15	9	21	6	19		8	19	24	15	17	36	14	13	2	31
GRIN2C	chr17:74849933-74850206	reverse	known	201(6-7), 202(6-7), 204(3-4)		/	/	canonical	/	4346	35	1.35442	3.09091							25	34	10	11	22	9	15	27	23		16	29	28	12	23	25	29	27	22	10
GRID1	chr10:86139024-86206364	reverse	known	201(3-4), 202(3-4)		/	/	canonical	/	4125	35	1.31105	2.93733							19	14	8	18	45	11	15	39	31		16	18	9	8	15	12	10	17	26	33
GRIA4	chr11:105933969-105971914	forward	known	201(14-15), 212(13-14)		/	/	canonical	/	861	30	0.194824	1.21622							2	5	1	4	5	9	5		2				6	3	7	2	6	2	5	9
GRIK5	chr19:41999299-42003332	reverse	known	201(18-19), 203(8-9), 204(19-20), 206(2-3)		/	/	canonical	/	6988	35	1.5037	3.57837							4	4	3	7	15	7	8	11	4		6	6	10	4	7	7	14	16	19	4
GRIN1	chr9:137162290-137162404	forward	known	201(13-14), 202(13-14), 203(12-13), 204(13-14), 205(13-14), 206(12-13), 207(13-14), 208(12-13), 211(12-13)		/	/	canonical	/	32375	35	0.72487	1.81843							208	182	47	188	561	83	177	241	128		165	235	183	141	257	154	365	284	257	134
GRIN2B	chr12:13564639-13567025	reverse	known	201(12-13), 203(5-6)		/	/	canonical	/	2120	34	0.866839	2.93689							58	64	29	48	124	38	47	78	47		59	59	94	40	45	57	106	53	72	66
GRIA3	chrX:123465112-123465674	forward	known	204(13-14), 208(13-14), 209(13-14)		/	/	alternative	A	2097	35	0.949298	2	x	a	1	chrX:123465112-123480063			22	40	26	45	53	28	31	48	41		36	20	59	28	12	30	44	26	18	52		2	0.666667	1.45161	0.768116	0.8	0.704545	1.6	1.17143
GRIK1	chr21:29581543-29587366	reverse	known	201(12-13), 202(12-13), 203(11-12), 204(12-13), 205(11-12), 206(12-13), 207(11-12)		/	/	canonical	/	1168	33	0.861198	1.61106							11	10	18	10	9	12	13	7	21		4	4	13	9	1	17	13	6		22
GRID2	chr4:93224775-93238371	forward	known	201(7-8), 204(6-7), 205(4-5), 208(5-6)		/	/	canonical	/	2304	33	1.92395	5.04323							33	67	41	45	110	57	79	174	62		31	69	64	59	125	123	90	68	226	48
GRID1	chr10:85620033-85647202	reverse	known	201(13-14)		/	/	canonical	/	3310	35	1.05202	1.95918							14	21	11	16	32	9	14	18	18		15	32	19	10	20	9	16	19	23	25
GRIN1	chr9:137163003-137163169	forward	known	201(16-17), 202(16-17), 203(15-16), 204(16-17), 205(16-17), 206(15-16), 207(16-17), 208(15-16), 209(2-3), 211(15-16)		/	/	canonical	/	46214	35	1.03472	1.40299							96	90	23	104	346	31	97	126	94		66	128	102	87	104	101	113	133	132	80
GRIA4	chr11:105898427-105903814	forward	known	201(7-8), 202(7-8), 203(7-8), 204(6-7), 206(6-7), 211(4-5), 212(6-7)		/	/	canonical	/	5171	35	1.17007	3.10249							34	69	73	108	137	54	100	19	21		87	42	99	53	23	48	80	32	29	21
GRIK2	chr6:101802438-101818370	forward	known	201(7-8), 203(7-8), 204(7-8), 205(8-9), 206(8-9), 207(8-9), 209(4-5)		/	/	canonical	/	2512	35	1.22425	2.4781							74	53	44	80	160	39	86	64	112		52	93	69	32	132	122	112	78	98	109
GRIA2	chr4:157361652-157362799	forward	known	202(14-15), 203(16-17), 204(14-15), 205(13-14), 211(14-15), 213(3-4)		/	/	alternative	D	5259	35	0.699428	6.25	x	a	1	chr4:157361124-157362799			74	72	153	167	252	275	212	99	119		119	85	112	91	77	152	215	66	232	142	0.552239	0.349515	0.491961	0.53871	0.507042	0.941781	0.681672	0.361314	0.901515
GRIA3	chrX:123184219-123184518	forward	known	206(1-2)		/	/	alternative	DA	191	31	0.0251647	0.0955882			3	chrX:123184644-123185832			2	6	3	9	13	3	2		7		5	2	5	4		5	6	4	2	2	0.0289855	0.0740741	0.0588235	0.0873786	0.0714286	0.0447761	0.0217391		0.0636364
GRID1	chr10:85916239-86138819	reverse	known	201(4-5), 202(4-5)		/	/	canonical	/	2409	35	0.765653	2.03453							14	18	9	13	33	7	13	31	18		13	7	15	7	16	16	12	15	11	21
GRIK5	chr19:42054472-42056662	reverse	known	201(7-8), 202(7-8), 204(8-9), 205(8-9)		/	/	canonical	/	4912	35	1.05698	1.65435							10	6	7	10	23	7	15	21	9		6	16	11	2	33	9	26	17	17	13
GRIN2A	chr16:9938551-10179998	reverse	known	201(2-3), 202(3-4), 206(2-3), 215(1-2)		/	/	canonical	/	1923	34	0.632054	1.19129							26	25	30	43	76	23	42	12	25		26	39	29	26	13	15	20	28	15	32
GRIN2B	chr12:13981576-13981916	reverse	known	204(1-2)		/	/	alternative	DA	386	30	0.108488	0.232143	x	b	3	chr12:13866226-13979928			21	8	8	24	27	12	23	18	10		11	15	10	14	8	12	30	7	16	16	0.181034	0.0672269	0.0941176	0.167832	0.09	0.0983607	0.141975	0.0857143	0.0892857
GRIK2	chr6:101799791-101802331	forward	known	201(6-7), 203(6-7), 204(6-7), 205(7-8), 206(7-8), 207(7-8), 209(3-4)		/	/	canonical	/	2851	35	1.38947	2.16123							88	65	40	66	166	71	110	88	130		84	121	95	50	114	127	119	81	91	109
GRIA1	chr5:153698154-153698867	forward	known	201(9-10), 202(9-10), 203(9-10), 205(9-10), 208(8-9), 209(9-10), 213(9-10)		/	/	canonical	/	12292	35	1.76531	3.20009							33	66	61	96	156	117	140	89	89		70	69	116	53	97	124	155	91	134	175
GRIK5	chr19:42065387-42065692	reverse	known	201(1-2), 202(1-2), 204(2-3), 205(1-2)		/	/	canonical	/	2980	34	0.641245	1.20317							12	7	3	9	17	7	11	10	15		4	8		8	24	14	13	12	11	15
GRIN2B	chr12:13866226-13979928	reverse	known	201(1-2), 202(2-3), 204(3-4)		/	/	canonical	/	3558	34	1.45482	2.5							116	119	85	143	300	122	162	210	112		79	141	197	67	78	111	219	103	180	145
GRIN1	chr9:137156790-137156880	forward	known	201(6-7)		/	/	alternative	A	516	22	0.01231	0.0510204			1	chr9:137156790-137156863			1			2		1	3		4					2	2	2	5	3	3	2	0.00729927			0.0151515		0.0108696	0.017341		0.0307692
GRIK1	chr21:29654863-29672983	reverse	known	201(4-5), 202(4-5), 203(4-5), 204(4-5), 205(4-5), 206(4-5), 207(4-5), 208(4-5)		/	/	canonical	/	1087	34	0.801475	2.03535							8	12	12	14	15	17	12	8	22		9	5	20	9	3	21	15	5	3	29
GRID1	chr10:85724676-85727855	reverse	known	201(10-11), 202(10-11)		/	/	canonical	/	3113	35	0.989406	1.72687							10	17	11	19	37	20	22	20	24		22	23	28	12	16	18	27	23	28	18
GRIA3	chrX:123398803-123402994	forward	known	204(7-8), 207(7-8), 208(7-8), 209(7-8)		/	/	canonical	/	8411	35	1.46898	2.5042							162	138	121	198	350	173	202	195	202		140	193	192	101	96	212	264	126	195	183
GRIN2A	chr16:10180429-10181877	reverse	known	201(1-2), 202(2-3), 206(1-2), 207(1-2)		/	/	canonical	/	1211	33	0.398033	1.07077							26	16	3	13	18	5	13	7	29		29	17	33	8	15	19	35	2	2	24
GRIN2C	chr17:74847537-74847852	reverse	known	201(8-9), 202(8-9), 204(5-6)		/	/	canonical	/	4000	35	1.24659	2.2611							9	12	6	10	20	3	22	16	19		4	10	9	7	12	6	19	13	14	11
GRIA1	chr5:153802490-153811025	forward	known	201(15-16), 202(15-16), 203(15-16), 208(14-15), 209(15-16), 213(15-16)		/	/	canonical	/	7851	35	1.12752	1.90248							24	35	45	66	110	56	73	63	41		35	62	54	44	57	58	71	76	86	88
GRIK4	chr11:120898639-120905290	forward	known	202(11-12), 205(12-13), 207(12-13), 208(12-13)		/	/	canonical	/	836	32	0.846968	1.27496							3	1		1	3	3	4	15	4		2		3	2	9	4	3	6	4	7
GRIK3	chr1:36841939-36850311	reverse	known	201(9-10), 202(9-10)		/	/	canonical	/	1670	34	1.10052	2.06745								8	4	15	16	22	18	1	8		9	16	15	12	19	18	31	12	3	9
GRIK4	chr11:120802857-120815378	forward	known	202(3-4), 203(3-4), 205(4-5), 207(4-5), 208(4-5)		/	/	canonical	/	648	33	0.656502	0.990371							2	4	2	2	9	4	8	2	6			8	5	1	9	2	8	4		8
GRIA3	chrX:123403098-123403412	forward	known	204(8-9), 207(8-9), 208(8-9), 209(8-9)		/	/	canonical	/	6490	35	1.13348	2.15205							104	120	91	176	258	98	130	142	156		79	128	143	84	76	111	177	79	161	181
GRIA3	chrX:123428139-123464865	forward	known	204(12-13), 207(12-13), 208(12-13), 209(12-13)		/	/	canonical	/	6612	35	1.15479	1.88663							134	108	108	194	388	111	182	180	196		147	127	140	113	82	152	189	137	176	175
GRIA4	chr11:105910545-105918712	forward	known	201(10-11), 203(10-11), 206(9-10), 212(9-10)		/	/	canonical	/	2640	34	0.59737	1.13706							30	43	75	86	134	69	95	43	45		57	47	69	51	25	62	50	45	56	57
GRIK5	chr19:42056978-42059349	reverse	known	201(5-6), 202(5-6), 204(6-7), 205(6-7)		/	/	canonical	/	6615	35	1.42343	3.55741							12	12	5	6	18	5	12	20	27		14	9	13	7	21	24	11	11	22	17
GRIK2	chr6:101924719-101928415	forward	known	201(11-12), 203(11-12), 204(11-12), 205(12-13), 206(12-13), 207(12-13)		/	/	canonical	/	1163	35	0.566801	1.29747							7	16	9	18	37	10	21	11	18		20	10	15	9	5	7	13	13	17	21
GRIA4	chr11:105610428-105610908	forward	known	201(1-2), 202(1-2), 203(1-2), 210(1-2)		/	/	canonical	/	1983	34	0.448706	1.28514							45	38	49	77	156	47	76	19	42		54	57	87	31	60	77	97	44	48	45
GRIK1	chr21:29689985-29693896	reverse	known	201(2-3), 202(2-3), 203(2-3), 204(2-3), 205(2-3), 206(2-3), 207(2-3), 208(2-3)		/	/	canonical	/	1101	34	0.811797	1.88889							4	9	4	9	9	10	11	2	17		7	5	6	5	4	10	9	3	3	24
GRID1	chr10:85856190-85869010	reverse	known	201(6-7), 202(6-7)		/	/	canonical	/	3525	35	1.12035	2.40529							34	33	13	33	51	26	25	43	24		27	20	39	17	29	32	35	25	32	24
GRIA1	chr5:153699073-153705697	forward	known	201(10-11), 202(10-11), 203(10-11), 205(10-11), 208(9-10), 209(10-11), 213(10-11)		/	/	canonical	/	7335	35	1.05342	2.91091							107	157	155	230	423	178	284	254	234		146	231	379	123	237	255	331	182	406	248
GRIA2	chr4:157332986-157333249	forward	known	201(7-8), 202(7-8), 203(7-8), 204(7-8), 205(7-8), 211(7-8), 215(7-8)		/	/	canonical	/	18952	35	1.45506	2.24009							536	629	611	807	1433	932	1000	894	597		776	637	1064	457	336	592	961	464	1004	756
GRIN2A	chr16:9763428-9763772	reverse	known	203(12-13), 205(11-12), 206(13-14)		/	/	alternative	DA	1164	33	0.253098	1.49697	x	a	3	chr16:9764948-9768851			13	11		9	33	10	20	3	11		12	8	14	6	7	6	13	13	1	15	0.0828025	0.0852713		0.0368852	0.0738255	0.0719424	0.097561	0.0394737	0.0940171
GRIK3	chr1:36819854-36825603	reverse	known	201(11-12), 202(11-12)		/	/	canonical	/	1240	35	0.817151	1.47776							3	5	7	14	16	16	11	9	5		16	10	13	9	11	13	25	10	8	3
GRIK4	chr11:120862120-120874066	forward	known	202(8-9), 205(9-10), 207(9-10), 208(9-10)		/	/	canonical	/	910	32	0.921939	1.57576							9	5	3	8	19	2	13	26	12		11	23	11	8	21	16	12	10	6	8
GRIK1	chr21:29642969-29651118	reverse	known	201(6-7), 202(6-7), 203(6-7), 204(6-7), 205(6-7), 206(6-7), 207(6-7), 208(6-7)		/	/	canonical	/	1406	35	1.03668	1.73659							6	7	12	8	11	11	12	6	19		19	3	18	11	4	25	17	8	7	29
GRIN3A	chr9:101671107-101686596	reverse	known	201(2-3)		/	/	canonical	/	397	29	0.623846	0.945347									8		5	5	6		3		2	5	7	4	2	6	12	2	1	6
GRIA2	chr4:157221011-157221667	forward	known	210(1-2)		/	/	alternative	D	2435	26	0.205399	1.77273	x	c	1	chr4:157221130-157221667			148	105		98	221	92	121	76	102		85	191	120	70	234	235	172	110	94	119	0.635193	0.286104		0.154331	0.230689	0.153078	0.165753	0.121019	0.348123
GRIK3	chr1:36869801-36872188	reverse	known	201(4-5), 202(4-5)		/	/	canonical	/	1116	32	0.735436	1.10883							4	6		2	3	5	7	4			3	2	6	2	8	6	5	3	1	3
GRIA3	chrX:123483046-123488713	forward	known	201(1-2), 207(15-16), 208(16-17), 209(15-16)		/	/	canonical	/	6397	35	1.11724	2.19329							50	60	44	112	167	77	72	58	61		76	87	95	53	35	68	95	65	89	81
GRIA2	chr4:157361124-157361538	forward	known	203(15-16)	flop+flip	/	/	alternative	A	910	32	0.121027	0.30137	x	d	1	chr4:157361124-157362799			20	21	31	43	69	35	33	41	31		34	27	37	25	22	26	40	21	43	31	0.149254	0.101942	0.0996785	0.13871	0.138833	0.119863	0.106109	0.149635	0.234848
GRIK5	chr19:42056823-42056925	reverse	known	201(6-7), 202(6-7), 204(7-8), 205(7-8)		/	/	canonical	/	6006	35	1.29239	3.64479							11	13	2	10	24	6	12	20	19		9	21	20	5	20	4	19	25	22	10
GRIA2	chr4:157360143-157360709	forward	known	203(13-14)		/	/	alternative	A	315	19	0.0369979	0.8125	x	f	1	chr4:157360143-157361010			31	10		8	22	17			19			23			26	20	18		11		0.402597	0.0862069		0.0481928	0.0774648	0.112583			0.155738
GRIK4	chr11:120982224-120985904	forward	known	202(19-20), 205(20-21), 208(20-21)		/	/	canonical	/	1526	35	1.54602	2.29787							10	3	4	7	10	8	6	28	6		4	18	6	6	6	7	5	9	5	7
GRIA4	chr11:105974444-105979575	forward	known	201(16-17), 212(15-16)		/	/	canonical	/	1457	35	0.329685	0.725246							16	18	13	24	45	4	19	9	13		9	25	31	11	14	15	14	10	10	12
GRIK3	chr1:36817277-36819736	reverse	known	201(12-13), 202(12-13)		/	/	canonical	/	2119	35	1.39641	3.19328							3	8	10	11	22	20	13	6	6		7	8	9	8	10	9	20	5	8	7
GRIK4	chr11:120576563-120577002	forward	de novo			primary	A	alternative	DA	53	18	0.150997	0.0754717	x	c	3	chr11:120511887-120653685			2	1			3			3			3	2	4				2	2		6
GRIK2	chr6:101399392-101621949	forward	known	202(1-2), 205(1-2), 206(1-2), 207(1-2)		/	/	canonical	/	1704	33	0.830463	1.31213							44	49	30	41	98	29	57	45	60		35	71	37	25	64	64	88	29	68	61
GRIA1	chr5:153677161-153686225	forward	known	201(7-8), 202(7-8), 203(7-8), 205(7-8), 208(6-7), 209(7-8), 213(7-8)		/	/	canonical	/	7336	35	1.05356	1.96356							97	96	111	115	244	209	204	178	195		117	114	137	98	154	201	265	115	226	290
GRIK1	chr21:29537385-29537798	reverse	known	201(17-18), 207(16-17)		/	/	alternative	D	393	32	0.244099	0.758621	x	c	1	chr21:29537385-29555052			7	5	5		15	3	11	3	21		4	4	5	5	3	11	16	4	1	22									0.724138
GRIK4	chr11:120819920-120831852	forward	known	202(5-6), 205(6-7), 207(6-7), 208(6-7)		/	/	canonical	/	985	34	0.997923	2.34398							1	6	3	4	10	9	3	20	6		4	6	6		2	11	6	13	5	10
GRID2	chr4:93515411-93626269	forward	known	201(13-14), 204(12-13), 208(11-12)		/	/	canonical	/	1126	34	0.940266	1.83036							3	4	3	7	9	5	10	19	4		2	2	13	5	2	15	7	4	13	3
GRIK1	chr21:29694063-29939383	reverse	known	201(1-2), 202(1-2), 203(1-2), 204(1-2), 205(1-2), 206(1-2), 207(1-2), 208(1-2)		/	/	canonical	/	1230	35	0.906912	2.18519							2	18	14	21	15	12	10	10	21		11	14	19	12	15	21	21	12	1	33
GRIN2B	chr12:13753915-13865798	reverse	known	201(2-3)		/	/	canonical	/	2078	34	0.849666	1.93182							51	64	49	85	166	47	77	102	48		60	56	75	52	28	46	56	65	88	67
GRID2	chr4:93490777-93515216	forward	known	201(12-13), 204(11-12), 208(10-11)		/	/	canonical	/	1254	35	1.04715	2.06667							14	7	11	18	30	22	26	53	10		24	18	7	5	9	25	12	14	59	18
GRIN2B	chr12:13980356-13981342	reverse	known	204(2-3)		/	/	alternative	DA	958	31	0.269252	0.666667	x	a	3	chr12:13866226-13979928			33	21	14	33	79	20	38	48	57		17	31	37	15	14	21	46	54	64	33	0.284483	0.176471	0.164706	0.230769	0.263333	0.163934	0.234568	0.228571	0.508929
GRIK4	chr11:120967323-120982106	forward	known	202(18-19), 205(19-20), 208(19-20)		/	/	canonical	/	1582	35	1.60276	4							15	14	12	18	36	18	14	66	27		2	21	14	13	25	18	24	26	9	19
GRIA3	chrX:123465788-123480063	forward	known	208(14-15)	flop+flip	/	/	alternative	D	235	31	0.106383	0.4	x	c	1	chrX:123465112-123480063			2		6	9	3	3	6	12	8		5	8	8	5	6	6	10	7	10	3			0.153846	0.290323	0.0434783		0.136364	0.4	0.228571
GRIK3	chr1:36853722-36859108	reverse	known	201(7-8), 202(7-8), 203(1-2)		/	/	canonical	/	1370	35	0.90282	1.87582							11	10	7	13	36	41	19	20	13		18	20	19	17	18	23	46	16	9	11
GRID2	chr4:93238490-93395607	forward	known	201(8-9), 204(7-8), 208(6-7)		/	/	canonical	/	1247	34	1.04131	2.08333							11	18	4	16	22	14	23	21	17		9	14	13	16	33	26	24	5	56	18
GRIA2	chr4:157303791-157312679	forward	known	201(3-4), 202(3-4), 203(3-4), 204(3-4), 205(3-4), 206(3-4), 209(2-3), 211(3-4), 215(3-4)		/	/	canonical	/	15417	35	1.18365	2.06672							395	454	520	776	1176	516	637	640	534		419	628	668	433	318	595	542	395	693	694
GRIK4	chr11:120815475-120819755	forward	known	202(4-5), 205(5-6), 207(5-6), 208(5-6)		/	/	canonical	/	837	34	0.847981	1.28748							7	7	7	5	9	6	8	4	6		3	11	8	6	8	6	16	3	6	14
GRIN1	chr9:137161197-137161289	forward	known	201(10-11), 202(10-11), 203(9-10), 204(10-11), 205(10-11), 206(9-10), 207(10-11), 208(9-10), 211(9-10)		/	/	canonical	/	55091	35	1.23348	1.71518							151	97	81	127	439	100	145	218	135		104	129	148	116	116	123	164	185	228	153
GRIK1	chr21:29555302-29561624	reverse	known	201(15-16), 202(15-16), 203(14-15), 204(15-16), 205(14-15), 206(15-16), 207(14-15)		/	/	canonical	/	1667	35	1.22912	3.73417							20	20	16	23	37	21	31	14	32		18	21	27	10	14	40	36	9	6	67
GRIK2	chr6:101889863-101924601	forward	known	201(10-11), 203(10-11), 204(10-11), 205(11-12), 206(11-12), 207(11-12)		/	/	canonical	/	1216	34	0.592631	1.29747							9	19	20	14	67	30	28	26	31		15	19	31	9	10	16	36	22	31	24
GRIA3	chrX:123403519-123404708	forward	known	204(9-10), 207(9-10), 208(9-10), 209(9-10)		/	/	canonical	/	11609	35	2.02751	3.37609							257	267	265	414	702	386	411	445	352		309	308	414	231	179	352	504	188	433	461
GRIK4	chr11:120962681-120967195	forward	known	202(17-18), 205(18-19), 208(18-19)		/	/	canonical	/	878	34	0.889519	1.9143							2	7	5	9	11	5	9	26	7		7	8	2	5	16	9	15	9	11	7
GRIK1	chr21:29561849-29576964	reverse	known	201(14-15), 202(14-15), 203(13-14), 204(14-15), 205(13-14), 206(14-15), 207(13-14)		/	/	canonical	/	1839	35	1.35594	2.34243							17	35	20	34	59	28	23	14	65		20	26	36	22	11	35	37	13	4	66
GRIK3	chr1:36880891-36890920	reverse	known	201(2-3), 202(2-3)		/	/	canonical	/	1052	33	0.693261	1.50641								2	3	6	4		4	5	8		2	3	2	5	10	4	10	4	1	4
GRIK5	chr19:42062653-42062758	reverse	known	201(3-4), 202(3-4), 204(4-5), 205(4-5)		/	/	canonical	/	3221	32	0.693104	0.954338							1			4	5	1	3		4		2	3	6	2	4	3	2	2	5	6
GRIK1	chr21:29591225-29598830	reverse	known	203(8-9), 205(8-9), 207(8-9)		/	/	alternative	C	707	33	0.526042	3.35135	x	a	2	chr21:29591225-29596526	chr21:29596570-29598830		9	10	13	11	22	8	22	7	24		9	8	22	5	11	20	19	12	3	22					0.473118		0.93617		0.40678
GRID1	chr10:85729614-85854496	reverse	known	201(8-9), 202(8-9)		/	/	canonical	/	3343	35	1.06251	3.16576							29	20	14	23	46	13	20	30	29		23	20	23	15	12	16	23	19	47	34
GRID2	chr4:93207457-93216738	forward	known	201(5-6), 203(5-6), 204(4-5), 205(2-3), 208(3-4)		/	/	canonical	/	1379	35	1.15153	4							10	13	16	31	53	41	31	83	27		12	28	30	29	36	32	43	27	91	40
GRIA3	chrX:123253542-123326026	forward	known	204(3-4), 207(3-4), 208(3-4), 209(3-4)		/	/	canonical	/	6162	35	1.07619	2.46606							179	159	106	192	461	111	163	194	259		135	327	192	96	131	164	258	204	274	238
GRIA1	chr5:153794735-153802356	forward	known	201(14-15), 208(13-14), 209(14-15), 213(14-15)		/	/	canonical	/	4064	35	0.583651	1.5452							9	38	48	58	93	59	91	57	49		28	25	95	27	35	60	80	36	76	57
GRIN1	chr9:137148214-137149009	forward	known	201(4-5), 202(4-5), 204(4-5), 205(4-5), 207(4-5)		/	/	alternative	D	15934	35	0.716618	1.31792	x	c	1	chr9:137145902-137149009			55	72	17	62	211	18	41	23	40		39	85	81	52	32	27	34	74	42	41	0.632184	0.9		0.626263	1.01442	0.5625	0.445652	0.209091	0.454545
GRID2	chr4:93110953-93207404	forward	known	201(4-5), 203(4-5), 204(3-4), 208(2-3)		/	/	canonical	/	917	35	0.765741	1.43258							9	6	9	15	19	16	9	34	8		8	12	9	6	7	13	23	7	38	12
GRIN3A	chr9:101628401-101670060	reverse	known	201(3-4)		/	/	canonical	/	603	31	0.947555	2.85526							9	11	7	8	15	6	13	2	7		7	20	13	6	7	12	15	7		7
GRIK4	chr11:120575904-120576388	forward	known	203(1-2)		/	/	alternative	DA	89	26	0.253561	0.190476	x	a	3	chr11:120511887-120653685			3		2	1	1			2			2	1		2	3	2	3	2		2
GRIN1	chr9:137139744-137142013	forward	known	201(1-2), 202(1-2), 203(1-2), 204(1-2), 205(1-2), 206(1-2), 207(1-2), 208(1-2), 211(1-2)		/	/	canonical	/	30117	35	0.674314	2.52658							45	125	39	121	217	45	129	118	53		46	95	193	74	62	76	137	120	122	80
GRIK4	chr11:120875243-120898532	forward	known	202(10-11), 205(11-12), 207(11-12), 208(11-12)		/	/	canonical	/	925	33	0.937136	2.72352							1	4	1	1	3		5	7	4		1	2	2	1	5		3	3	2	5
GRIN1	chr9:137163904-137167774	forward	known	206(18-19), 207(19-20)		/	/	canonical	/	17541	35	0.39274	0.877774							33	21	7	27	64	11	15	8	16		29	21	17	15	32	19	18	27	10	15
GRID2	chr4:93455974-93490639	forward	known	201(11-12), 204(10-11), 208(9-10)		/	/	canonical	/	1638	34	1.36781	2.81223							18	15	16	19	36	31	28	53	25		19	26	22	17	16	32	29	22	72	37
GRIK2	chr6:101620263-101621949	forward	de novo			primary	D	alternative	D	97	16	0.0569249	0.243243	x	e	1	chr6:101399392-101621949						4		3	9		12			5	9		6	12	6		6					0.097561			0.157895		0.2
GRIA3	chrX:123465788-123482799	forward	known	204(14-15), 209(14-15)		/	/	alternative	D	1717	35	0.648169	1.22222	x	b	1	chrX:123480177-123482799			22	29	34	52	90	51	53	48	40		42	35	53	31	15	36	49	27	52	55	1.22222	0.707317	0.62963	0.666667	0.576923	0.64557	0.716216	0.813559	0.769231
GRIK4	chr11:120874218-120875139	forward	known	202(9-10), 205(10-11), 207(10-11), 208(10-11)		/	/	canonical	/	821	31	0.831771	1.28617							3	2		5	6	1	4	3	6		5	2	3	4	3		4		4	2
GRIA4	chr11:105933969-105945463	forward	known	215(1-2)		/	/	alternative	A	109	26	0.126597	0.0888889	x	f	1	chr11:105933969-105971914				3	3	2	8	4	4		6			7	5	2	10	7	5	4	1	3
GRIN3A	chr9:101573513-101577768	reverse	known	201(8-9)		/	/	canonical	/	944	31	1.4834	3.23445							2	5	1	8	9	6	9		7		6	5	9	2	2	12	5	4	2	8
GRIK2	chr6:101682606-101686180	forward	known	201(4-5), 202(5-6), 203(4-5), 204(4-5), 205(5-6), 206(5-6), 207(5-6)		/	/	canonical	/	2667	35	1.29979	2.26562							61	57	45	87	168	59	145	80	115		62	91	92	43	87	87	101	78	129	114
GRIK3	chr1:36860017-36869748	reverse	known	201(5-6), 202(5-6)		/	/	canonical	/	1331	32	0.87712	1.58986							2	2		2	5	4	8	1			4	4	4	2	6	3	3	2		2
GRIN2A	chr16:9764948-9768851	reverse	known	201(12-13), 202(13-14), 203(11-12), 204(1-2), 205(10-11), 206(12-13), 211(11-12)		/	/	canonical	/	4599	35	1.5116	3.38468							157	129	156	244	447	139	205	76	117		149	82	245	161	98	289	239	114	71	150
GRIN2A	chr16:9849961-9890986	reverse	known	201(4-5), 202(5-6), 203(3-4), 205(2-3), 206(4-5), 209(2-3), 211(3-4)		/	/	canonical	/	4169	35	1.37027	2.5							167	137	108	162	396	92	128	64	146		132	147	197	111	105	152	155	96	46	117
GRIA2	chr4:157360143-157361538	forward	known	202(13-14), 204(13-14), 205(12-13), 211(13-14), 213(2-3)		/	/	alternative	A	5604	35	0.65821	2.77273	x	b	1	chr4:157360143-157361010			50	60	65	99	166	143	145	74	67		92	75	85	55	41	71	117	46	175	91	0.649351	0.517241	0.5	0.596386	0.584507	0.94702	0.788043	0.347418	0.54918
GRIN2A	chr16:10182067-10182654	reverse	known	202(1-2)		/	/	canonical	/	1729	33	0.56829	1.80888							29	10	2	9	9		5		46		25	19	13	8	21	16	22	4	1	36
GRIN2C	chr17:74850371-74850556	reverse	known	201(5-6), 202(5-6), 204(2-3)		/	/	canonical	/	3254	34	1.0141	1.22139							6	4	3	8	5	2	2	2			3	2	2	3	6	1	6	2	6	4
GRIN2B	chr12:13567263-13569830	reverse	known	201(11-12), 203(4-5)		/	/	canonical	/	2313	32	0.945754	1.48097							86	77	64	76	186	107	64	127	96		72	73	111	70	60	88	175	47	141	107
GRIA1	chr5:153647167-153650330	forward	known	201(3-4), 202(3-4), 203(3-4), 205(3-4), 209(3-4), 210(3-4), 212(3-4), 213(3-4)		/	/	canonical	/	4828	35	0.693373	1.31827							28	46	52	102	95	68	114	74	57		73	37	99	49	39	126	177	35	102	97
GRIK4	chr11:120836844-120861959	forward	known	202(7-8), 205(8-9), 207(8-9), 208(8-9)		/	/	canonical	/	946	30	0.958411	2.46809							3		2		4		3	8	7		3	5	3		7	3	7	4	4	5
GRIN1	chr9:137156790-137156863	forward	known	202(6-7), 203(5-6), 204(6-7), 205(6-7), 206(5-6), 207(6-7), 208(5-6), 211(5-6)		/	/	canonical	/	41917	35	0.938514	1.49458							137	59	59	132	375	92	173	216	130		103	143	68	104	175	124	98	265	246	141
GRIK4	chr11:120956953-120960909	forward	known	202(15-16), 205(16-17), 207(16-17), 208(16-17)		/	/	canonical	/	1423	30	1.44167	2.90157							1	5	3		6	3	7	7	5			3	2	2	6	3	6	8
GRIK1	chr21:29596570-29598830	reverse	known	201(8-9), 202(8-9), 204(8-9), 206(8-9)		/	/	canonical	/	1131	34	0.833917	2.47423							27	19	29	23	46	19	25	7	56		15	18	38	30	18	32	35	19	4	54
GRIN3A	chr9:101577844-101579196	reverse	known	201(7-8)		/	/	canonical	/	967	34	1.51954	2.4086							7	13	6	11	19	23	15	3	12		6	18	28	17	11	13	18	13	1	8
GRID1	chr10:86206648-86363941	reverse	known	201(2-3), 202(2-3)		/	/	canonical	/	3297	35	1.04789	2.19551							11	5	7	4	17	6	16	14	6		8	12	12	6	6	8	5	5	25	21
GRIK3	chr1:36825826-36841736	reverse	known	201(10-11), 202(10-11)		/	/	canonical	/	1840	35	1.21255	2.39362							12	15	5	19	49	42	28	15	19		15	31	25	15	17	33	64	30	13	11
GRIK5	chr19:42003683-42005723	reverse	known	201(16-17), 202(16-17), 203(6-7), 204(17-18)		/	/	canonical	/	5794	35	1.24677	3.2853							28	12	7	23	61	18	20	48	23		7	23	17	17	39	18	43	60	56	42
GRIN1	chr9:137142147-137145726	forward	known	201(2-3), 202(2-3), 203(2-3), 204(2-3), 205(2-3), 206(2-3), 207(2-3), 208(2-3), 211(2-3)		/	/	canonical	/	42147	35	0.943663	1.25787							81	78	41	80	191	47	97	103	66		62	100	160	57	64	55	108	118	108	65
GRIK2	chr6:101928632-102035341	forward	known	201(12-13), 203(12-13), 204(12-13), 205(13-14), 206(13-14), 207(13-14), 210(1-2)		/	/	canonical	/	1649	34	0.803658	1.47476							28	23	18	32	56	24	37	34	38		17	33	47	21	21	35	42	28	56	40
GRIN2A	chr16:9840800-9840936	reverse	known	201(6-7), 202(7-8), 203(5-6), 205(4-5), 206(6-7), 211(5-6)		/	/	canonical	/	3076	35	1.01102	1.59149							67	68	81	124	279	60	112	58	89		68	93	144	73	41	88	109	67	27	101
GRIN2B	chr12:13615267-13615493	reverse	known	201(6-7)		/	/	canonical	/	1797	34	0.734769	1.73333							53	49	17	83	113	43	49	78	37		40	50	85	40	39	47	75	48	84	41
GRIA1	chr5:153770415-153794621	forward	known	201(13-14), 208(12-13), 209(13-14), 213(13-14)		/	/	canonical	/	3491	35	0.50136	1.26506							7	28	30	32	66	30	37	45	30		16	20	50	16	26	35	60	26	41	39
GRIA4	chr11:105945501-105965947	forward	known	215(2-3)		/	/	alternative	DA	139	25	0.16144	0.164609	x	e	3	chr11:105933969-105971914			2	4	7	5	5	1	3	1	1		8	2	6	2	2	4	4	3	1	3
GRIN1	chr9:137145902-137148152	forward	known	201(3-4), 202(3-4), 204(3-4), 205(3-4), 207(3-4)		/	/	alternative	A	11970	35	0.53834	1.21053	x	d	1	chr9:137145902-137149009			40	34	13	44	128	8	20	13	25		31	64	34	21	10	30	14	25	7	28	0.45977	0.425		0.444444	0.615385	0.25	0.217391	0.118182	0.284091
GRIA1	chr5:153490970-153493928	forward	known	201(1-2), 202(1-2), 204(1-2), 208(1-2), 211(2-3)		/	/	canonical	/	5328	35	0.76518	1.65992							82	104	59	130	244	126	170	131	133		92	145	125	81	97	129	173	132	226	190
GRIA1	chr5:153686329-153698044	forward	known	201(8-9), 202(8-9), 203(8-9), 205(8-9), 208(7-8), 209(8-9), 213(8-9)		/	/	canonical	/	7659	35	1.09995	2.18611							41	83	47	94	136	104	131	107	111		56	106	90	70	115	103	110	86	134	166
GRIA1	chr5:153706067-153764434	forward	known	201(11-12), 202(11-12), 203(11-12), 208(10-11), 209(11-12), 213(11-12)		/	/	canonical	/	4731	35	0.679442	1.3858							7	16	20	19	31	21	52	20	21		17	17	15	19	14	22	50	21	20	33
GRIN3A	chr9:101613527-101623318	reverse	known	201(5-6)		/	/	canonical	/	755	34	1.18641	2.3301							8	12	19	21	21	16	12	3	19		9	19	16	8	8	14	30	12	6	25
GRIK1	chr21:29589042-29591112	reverse	known	201(10-11), 202(10-11), 203(9-10), 204(10-11), 205(9-10), 206(10-11), 207(9-10)		/	/	canonical	/	1885	35	1.38986	3.44734							13	34	10	14	18	12	10	8	36		16	15	19	7	4	30	18	4	6	37
GRIK2	chr6:101859493-101889640	forward	known	201(9-10), 203(9-10), 204(9-10), 205(10-11), 206(10-11), 207(10-11), 208(2-3)		/	/	canonical	/	1598	34	0.778803	1.52324							36	47	32	33	69	23	47	54	47		29	62	50	20	30	30	26	55	52	54
GRIK5	chr19:42005948-42006645	reverse	known	201(15-16), 202(15-16), 203(5-6), 204(16-17)		/	/	canonical	/	5495	35	1.18243	3.13846							24	15	9	12	39	17	34	34	26		16	31	21	2	39	21	30	26	36	17
GRIA2	chr4:157317711-157321438	forward	known	201(5-6), 202(5-6), 203(5-6), 204(5-6), 205(5-6), 211(5-6), 215(5-6)		/	/	canonical	/	13275	35	1.0192	1.55881							304	441	360	532	797	432	529	442	377		458	447	522	279	219	442	452	233	472	467
GRIA4	chr11:105926939-105933722	forward	known	201(13-14), 203(13-14), 206(12-13), 212(12-13)		/	/	canonical	/	2169	35	0.490793	1.15663							44	34	48	61	100	39	52	21	36		41	38	66	39	54	51	55	33	23	22
GRIN2C	chr17:74846920-74847308	reverse	known	201(9-10), 202(9-10)		/	/	canonical	/	3770	34	1.17491	1.49487							3	2	9	6	10		11	13	4		5	6	8	6	10	5	13	4	5	3
GRIA3	chrX:123185990-123253303	forward	known	203(2-3), 204(2-3), 207(2-3), 208(2-3), 209(2-3)		/	/	canonical	/	1849	35	0.322928	1.42246							10	16	18	21	56	17	33	32	18		24	29	31	8	8	17	37	13	25	32
GRIA3	chrX:123326213-123354910	forward	known	204(4-5), 207(4-5), 208(4-5), 209(4-5)		/	/	canonical	/	6023	35	1.05192	2.69366							46	66	49	110	215	69	111	89	69		80	106	135	66	46	57	108	59	122	127
GRID1	chr10:86364096-86366314	reverse	known	201(1-2), 202(1-2)		/	/	canonical	/	3644	35	1.15817	2.47881							39	23	8	18	52	7	18	30	24		12	32	20	14	22	18	24	25	30	40
GRID2	chr4:93395708-93422771	forward	known	201(9-10), 204(8-9), 208(7-8)		/	/	canonical	/	1051	35	0.877637	1.56716							10	7	3	4	8	12	18	34	8		2	11	15	5	7	13	16	3	35	13
GRIK3	chr1:36891096-37033994	reverse	known	201(1-2), 202(1-2)		/	/	canonical	/	657	32	0.432958	0.71754								5	2	9	6	6	5	1	7		8	5	12		4	7	7	4	1	5
GRIA1	chr5:153674661-153676994	forward	known	201(6-7), 202(6-7), 203(6-7), 205(6-7), 208(5-6), 209(6-7), 213(6-7)		/	/	canonical	/	6205	35	0.89113	2.29733							18	22	35	30	61	61	54	41	49		39	27	37	19	25	53	73	31	61	75
GRIA1	chr5:153655872-153674500	forward	known	201(5-6), 202(5-6), 203(5-6), 205(5-6), 208(4-5), 209(5-6), 213(5-6)		/	/	canonical	/	9560	35	1.37296	1.89197							83	141	113	174	270	209	224	186	196		136	178	206	109	137	204	274	125	265	259
GRIK2	chr6:101686353-101744599	forward	known	202(6-7)		/	/	alternative	A	128	15	0.0703297	0.238095	x	d	1	chr6:101686353-101799648			7			6	15	7	9	9	9		6		5		8	5	12	10	9	11	0.162791			0.157895	0.151515	0.166667	0.140625	0.169811	0.12
GRID1	chr10:85854615-85856029	reverse	known	201(7-8), 202(7-8)		/	/	canonical	/	3363	34	1.06886	2.91203							29	23	15	36	58	14	29	48	44		33	36	23	13	24	33	32	25	41	48
GRIN2C	chr17:74844508-74846066	reverse	known	201(11-12), 202(11-12), 204(7-8)		/	/	canonical	/	4954	35	1.5439	2.25397							3	26	4	17	22	3	9	16	9		3	9	8	6	13	10	19	9	22	5
GRIA1	chr5:153490449-153493928	forward	de novo			primary	C	alternative	D	53	15	0.00994745	0.03207			1	chr5:153490970-153493928			1			2				4	4			2		2			2	2	7	2	0.0121951			0.0153846				0.0305344	0.0300752
GRIN2A	chr16:9822424-9829423	reverse	known	201(9-10), 202(10-11), 203(8-9), 205(7-8), 206(9-10), 211(8-9)		/	/	canonical	/	3875	35	1.27364	2.54378							96	120	54	185	358	47	118	55	92		127	83	189	84	44	90	122	96	58	94
GRIN2C	chr17:74846253-74846760	reverse	known	201(10-11), 202(10-11), 204(6-7)		/	/	canonical	/	3782	33	1.17865	1.36438							6		5	3	12	2	7	9	3		4	5	6		2	8	11	4	5	4
GRIK5	chr19:42062855-42065223	reverse	known	201(2-3), 202(2-3), 204(3-4)		/	/	canonical	/	4061	35	0.873858	1.47659							8	5	4	6	12	3	7	11	4		5	6	3	3	9	6	9	6	12	8
GRIN1	chr9:137162516-137162591	forward	known	201(14-15), 202(14-15), 203(13-14), 204(14-15), 205(14-15), 206(13-14), 207(14-15), 208(13-14), 211(13-14)		/	/	canonical	/	41318	35	0.925102	1.17639							72	23	13	46	172	19	72	92	51		35	36	20	34	51	40	51	75	101	59
GRIA3	chrX:123354963-123394968	forward	known	204(5-6), 207(5-6), 208(5-6), 209(5-6)		/	/	canonical	/	7016	35	1.22535	2.09257							111	172	165	239	438	196	236	236	195		209	214	321	136	121	209	259	104	236	258
GRIA4	chr11:105933969-105965947	forward	known	203(14-15), 206(13-14), 208(1-2)		/	/	alternative	A	790	32	0.917538	3	x	c	1	chr11:105933969-105971914			9	12	4	12	33	8	20	2	6		14	8	30	9	13	8	9	6	7	8
GRIA1	chr5:153650514-153655819	forward	known	201(4-5), 202(4-5), 203(4-5), 205(4-5), 208(3-4), 209(4-5), 212(4-5), 213(4-5)		/	/	canonical	/	7373	35	1.05887	1.45369							39	84	88	118	185	131	169	117	124		113	81	91	71	91	159	179	72	166	186
GRIA3	chrX:123395129-123398636	forward	known	204(6-7), 207(6-7), 208(6-7), 209(6-7)		/	/	canonical	/	5402	35	0.94346	1.69198							61	58	66	101	198	101	119	103	90		82	126	100	54	52	93	104	102	120	108
GRIN1	chr9:137158704-137161056	forward	known	201(9-10), 202(9-10), 203(8-9), 204(9-10), 205(9-10), 206(8-9), 207(9-10), 208(8-9), 211(8-9)		/	/	canonical	/	69171	35	1.54873	3.9983							87	61	32	76	196	28	77	96	56		65	74	87	49	76	64	80	91	92	50
GRIK1	chr21:29537385-29555052	reverse	known	203(15-16), 206(16-17)		/	/	canonical	/	1610	34	1.1871	2.96812							9	20	12	10	23	13	22	7	29		8	17	28	9	8	31	24	8	4	29
GRIA1	chr5:153494065-153646928	forward	known	201(2-3), 202(2-3), 203(2-3), 205(2-3), 209(2-3), 210(2-3), 213(2-3)		/	/	canonical	/	3328	34	0.47795	1.43449							16	16	24	19	54	40	37	26	27		36	16	37	20	9	30	29	20	54	38
GRIN2C	chr17:74851691-74852013	reverse	known	201(3-4), 202(3-4)		/	/	canonical	/	1582	24	0.493027	0.688573							1	3	1		3		5					3	3	1					1
GRIK1	chr21:29598937-29642826	reverse	known	201(7-8), 202(7-8), 203(7-8), 204(7-8), 205(7-8), 206(7-8), 207(7-8), 208(7-8)		/	/	canonical	/	1143	33	0.842765	1.17387							8	14	15	21	25	16	15	6	26		9	7	27	10	8	20	23	8		34
GRID1	chr10:85602701-85613407	reverse	known	201(15-16), 202(14-15)		/	/	canonical	/	2768	35	0.879754	1.12178							8	8	5	10	20	9	14	10	13		5	11	14	5	19	5	16	17	9	6
GRIA4	chr11:105972028-105974310	forward	known	201(15-16), 208(3-4), 212(14-15)		/	/	canonical	/	1174	34	0.265648	1.01523							6	8	18	10	39	13	15	7	10		11	10	10	11	7	24	13	12	5	13
GRIN1	chr9:137149109-137156669	forward	known	201(5-6), 202(5-6), 203(4-5), 204(5-6), 205(5-6), 206(4-5), 207(5-6), 208(4-5), 211(4-5)		/	/	canonical	/	42670	35	0.955373	1.24064							90	41	37	105	241	37	94	100	92		65	51	74	68	92	66	127	145	146	87
GRIK2	chr6:101626637-101676623	forward	known	201(2-3), 202(3-4), 203(2-3), 204(2-3), 205(3-4), 206(3-4), 207(3-4)		/	/	canonical	/	1354	35	0.659887	1.94366							30	20	10	22	39	31	29	30	45		15	33	11	17	31	27	38	27	42	47
GRIK3	chr1:36859251-36859844	reverse	known	201(6-7), 202(6-7)		/	/	canonical	/	1258	35	0.829013	1.23529							6	6	4	13	15	27	15	11	11		16	9	11	9	16	13	21	5	3	8
GRIK5	chr19:42006810-42021301	reverse	known	201(14-15), 202(14-15), 203(4-5), 204(15-16)		/	/	canonical	/	4480	35	0.964019	2.57419							25	8	4	16	63	9	20	33	31		10	12	10	15	32	15	28	28	33	24
GRIA1	chr5:153795590-153802356	forward	known	202(14-15), 203(14-15)		/	/	alternative	D	1369	31	0.33686	5.25	x	b	1	chr5:153794735-153802356				5	3	10	10	25	5	9			8	5	6	4		7	17	6	18	9		0.131579	0.0625	0.172414	0.107527	0.423729	0.0549451	0.157895
GRIA2	chr4:157220725-157221667	forward	known	204(1-2)		/	/	alternative	D	716	28	0.0603965	0.148148	x	e	1	chr4:157221130-157221667			21	45		35	70	20	25	23	23			41	76	17	14	56	47	18	22	27	0.0901288	0.122616		0.0551181	0.0730689	0.0332779	0.0342466	0.0366242	0.0784983
GRIA2	chr4:157221807-157303552	forward	known	201(2-3), 202(2-3), 203(2-3), 204(2-3), 205(2-3), 209(1-2), 210(2-3), 211(2-3), 212(3-4), 215(2-3)		/	/	canonical	/	6732	35	0.516855	1.19016							71	91	79	210	280	110	196	143	113		155	122	145	92	47	111	131	115	155	149
GRIK5	chr19:42022056-42022241	reverse	known	201(12-13), 202(12-13), 203(2-3), 204(13-14), 205(13-14)		/	/	canonical	/	2877	35	0.619081	1.68027							7	3	2	4	12	1	2	8	14		6	5	4	2	2	4	2	11	19	6
GRIK5	chr19:42053929-42054320	reverse	known	201(8-9), 202(8-9), 204(9-10), 205(9-10)		/	/	canonical	/	5123	35	1.10238	1.70838							13	5	2	8	25	11	11	17	22		4	8	12	10	17	7	12	21	16	24
GRIA4	chr11:105974557-105979575	forward	known	203(16-17), 206(15-16), 215(4-5)		/	/	alternative	D	577	31	0.396019	1.52632	x	d	1	chr11:105974444-105979575			10	23	11	19	43	9	29	4	4		18	17	34	10	8	17	24	11	8	6		1.27778		0.791667	0.955556		1.52632
GRIK2	chr6:101686353-101799648	forward	known	201(5-6), 203(5-6), 204(5-6), 205(6-7), 206(6-7), 207(6-7)		/	/	canonical	/	1820	35	0.886997	1.26582							43	34	18	38	99	42	64	53	75		29	43	45	23	45	55	63	42	61	54
GRIN2B	chr12:13571964-13608603	reverse	known	201(9-10), 203(2-3)		/	/	canonical	/	1257	34	0.51397	0.939597							28	24	15	29	95	29	42	54	20		28	26	43	20	13	25	62	41	37	31
GRID1	chr10:85602701-85613056	reverse	known	203(1-2)		/	/	alternative	D	330	24	0.11922	0.3	x	a	1	chr10:85602701-85613407			3			3	6		4	5				4			4	4				3
GRIN2C	chr17:74847977-74849780	reverse	known	201(7-8), 202(7-8), 204(4-5)		/	/	canonical	/	5654	35	1.76206	4.36975							7	2	3	4	5	1	9	9	7		6	5	6	6	9	1	5	4	5	4
GRIA1	chr5:153494065-153650330	forward	known	208(2-3)		/	/	alternative	C	53	23	0.0129966	0.0805369			2	chr5:153494065-153646928	chr5:153647167-153650330			3	1	2	6	2		1			3	2	2		2			1	3	1				0.0330579	0.0805369	0.037037		0.02
GRIN2A	chr16:9841104-9849756	reverse	known	201(5-6), 202(6-7), 203(4-5), 205(3-4), 206(5-6), 211(4-5)		/	/	canonical	/	3329	35	1.09418	1.67857							69	64	57	89	146	51	61	24	58		74	57	87	59	32	75	79	57	26	63
GRIN2B	chr12:13615664-13616455	reverse	known	201(5-6)		/	/	canonical	/	5313	34	2.17241	2.86982							160	156	121	217	402	180	216	330	192		152	185	251	124	145	225	280	181	306	236
GRIN2B	chr12:13616657-13675745	reverse	known	201(4-5)		/	/	canonical	/	4996	35	2.0428	3.65775							156	222	110	224	529	111	236	349	219		142	251	335	133	158	200	285	184	341	198
GRID2	chr4:93626435-93769210	forward	known	201(14-15), 204(13-14), 208(12-13)		/	/	canonical	/	920	33	0.768246	1.60199							3			2	6	1	9	11	4		2	8	3	4	5	8	5	2	14	2
GRID1	chr10:85723141-85724352	reverse	known	201(11-12), 202(11-12)		/	/	canonical	/	3648	33	1.15944	2.72116							6	6	3	3	11	6	7	1	11		4	9			4	4	5	7	7	6
GRIK1	chr21:29587589-29588839	reverse	known	201(11-12), 202(11-12), 203(10-11), 204(11-12), 205(10-11), 206(11-12), 207(10-11)		/	/	canonical	/	1403	34	1.03447	2.13333							28	32	16	19	36	12	21	7	39		23	20	51	12	14	22	28	20	7	60
GRIN1	chr9:137163904-137167411	forward	known	203(18-19), 205(19-20)		/	/	alternative	A	2761	33	0.157403	0.30303	x	f	1	chr9:137163904-137167774			10	2	4	2	19		6	2	4		2	5	3	2	4	6	4	8		7	0.30303				0.296875
GRIK3	chr1:36850424-36853615	reverse	known	201(8-9), 202(8-9), 203(2-3), 204(1-2)		/	/	canonical	/	1323	35	0.871848	1.5625							7	14	14	23	34	30	25	17	14		17	20	22	14	17	25	37	26	13	7
GRIA3	chrX:123417778-123427941	forward	known	204(11-12), 207(11-12), 208(11-12), 209(11-12)		/	/	canonical	/	2792	35	0.487623	1.83025							23	39	26	58	82	46	48	52	36		67	19	62	32	29	37	63	40	39	53
GRIK2	chr6:101818483-101859287	forward	known	201(8-9), 203(8-9), 204(8-9), 205(9-10), 206(9-10), 207(9-10), 208(1-2), 209(5-6)		/	/	canonical	/	895	33	0.436188	1.67814							5	8	7	18	25	3	20	9	15		13	13	12	10	5	15	17	7	10	14
GRIA2	chr4:157220725-157220908	forward	known	212(1-2)		/	/	alternative	DA	130	19	0.0109658	0.0857143			3	chr4:157221130-157221667				1		4	7	2		2	3				6	2		2			3			0.0027248		0.00629921	0.00730689	0.00332779		0.00318471	0.0102389
GRID2	chr4:92590286-93084995	forward	known	201(2-3), 203(2-3)		/	/	canonical	/	471	29	0.393308	1.52838							1	2	1	3	7			6	2		1	5				3	1	3	6
GRIA4	chr11:105918918-105924399	forward	known	201(11-12), 203(11-12), 206(10-11), 212(10-11)		/	/	canonical	/	1672	35	0.378334	0.970954							27	80	42	83	144	25	60	21	34		50	78	101	39	26	57	44	37	31	29
GRIK2	chr6:101676804-101682553	forward	known	201(3-4), 202(4-5), 203(3-4), 204(3-4), 205(4-5), 206(4-5), 207(4-5), 209(1-2)		/	/	canonical	/	2389	35	1.16431	3.45455							30	34	37	43	92	50	62	64	72		40	60	47	14	46	58	49	49	81	76
GRIK4	chr11:120905493-120940347	forward	known	202(12-13), 205(13-14), 207(13-14), 208(13-14)		/	/	canonical	/	1004	35	1.01717	1.25353							3	8	2	13	16	4	7	21	15		7	13	2	7	13	14	18	12	3	14
GRIK5	chr19:42065820-42069241	reverse	known	204(1-2)		/	/	canonical	/	1886	27	0.405835	0.667862							4	1			4			4				1			5	3	3	3	7	4
GRIN2A	chr16:9769089-9798277	reverse	known	201(11-12), 202(12-13), 203(10-11), 205(9-10), 206(11-12), 211(10-11)		/	/	canonical	/	6325	35	2.07891	3.2795							229	185	133	278	605	127	191	90	188		193	199	301	143	128	228	281	149	77	174
GRIN2B	chr12:13675859-13753317	reverse	known	201(3-4)		/	/	canonical	/	2524	34	1.03203	1.56194							74	69	52	96	224	108	145	162	90		88	114	143	75	40	89	131	105	171	101
GRIK2	chr6:102055580-102063962	forward	known	204(14-15), 206(15-16)		/	/	alternative	A	203	22	0.0775105	0.5	x	b	1	chr6:102055580-102068347			3				3	4	5						2		3			6	5						0.0447761		0.0961538
[truncated: 14 more columns]

## Sheet: B. Comparison local abundance
Supplementary Table S5. S5 Analysis of sex-specific splice junction differences
B. Comparison of local abundances
	Analysis of alternative splice junctions with local abundance information from at least 4 female and 4 male donors (ordered according to p value)
																* method: 1 - one canonical junction with identical splice site; 2 - two canonical junctions with identical splice sites; 3 - no identical splice site, normalization to closest canonical junction
junction				identification/origin				canonical/alternative		abundance				relevant alternative		normalization				read counts																				local abundance
																			sex	male donors										female donors										male donors
																			tissue	orbitofrontal cortex		prefrontal cortex3			anterior insula		nucleus accumbens	subiculum		orbitofrontal cortex			prefrontal cortex3	cingulate gyrus 25			anterior insula	nucleus accumbens	subiculum	orbitofrontal cortex		prefrontal cortex3			anterior insula		nucleus accumbens	subiculum
																			individual	1	4	6	7	1	6	11	11	1		2	3	5	8	9	10	5	9	3	2	1	4	6	7	1	6	11	11	1
gene	junction ID (hg38)	gene orientation	junction status	transcripts (Ensembl release 94)	description/synonyme	de novo identfication	new splice site	canonical/alternative	alternative splice site	total junction counts (in all 35 datasets)	# datasets	global abundance	max. local abundance	relevant	junction in Table 1-4	method *	corresponding canonical junction 1	corresponding canonical junction 2	dataset (run ID)	SRR5961826	SRR5961842	SRR5961844	SRR5961845	SRR5961874	SRR5961938	SRR5961971	SRR5962019	SRR5962061		SRR5961827	SRR5961828	SRR5961843	SRR5961868	SRR5961924	SRR5961925	SRR5961937	SRR5961972	SRR5962018	SRR5962062	SRR5961826	SRR5961842	SRR5961844	SRR5961845	SRR5961874	SRR5961938	SRR5961971	SRR5962019	SRR5962061
GRIA2	chr4:157360143-157361538	forward	known	202(13-14), 204(13-14), 205(12-13), 211(13-14), 213(2-3)		/	/	alternative	A	5604	35	0.65821	2.77273	x	b	1	chr4:157360143-157361010			50	60	65	99	166	143	145	74	67		92	75	85	55	41	71	117	46	175	91	0.649351	0.517241	0.5	0.596386	0.584507	0.94702	0.788043	0.347418	0.54918
GRIA4	chr11:105610428-105610938	forward	known	207(1-2), 214(1-2)		/	/	alternative	A	75	12	0.0378215	0.116883			1	chr11:105610428-105610908			5			9	16		8				3	3	7			4			5		0.111111			0.116883	0.102564		0.105263
GRIA3	chrX:123184219-123184518	forward	known	206(1-2)		/	/	alternative	DA	191	31	0.0251647	0.0955882			3	chrX:123184644-123185832			2	6	3	9	13	3	2		7		5	2	5	4		5	6	4	2	2	0.0289855	0.0740741	0.0588235	0.0873786	0.0714286	0.0447761	0.0217391		0.0636364
GRIA2	chr4:157361124-157361538	forward	known	203(15-16)	flop+flip	/	/	alternative	A	910	32	0.121027	0.30137	x	d	1	chr4:157361124-157362799			20	21	31	43	69	35	33	41	31		34	27	37	25	22	26	40	21	43	31	0.149254	0.101942	0.0996785	0.13871	0.138833	0.119863	0.106109	0.149635	0.234848
GRIA4	chr11:105910545-105911876	forward	known	202(10-11), 204(9-10)		/	/	alternative	A	5120	35	1.93939	11.4	x	a	1	chr11:105910545-105918712			61	88	135	157	297	128	199	39	36		75	60	95	114	19	86	59	58	45	48	2.03333	2.04651	1.8	1.82558	2.21642	1.85507	2.09474	0.906977	0.8
GRIA2	chr4:157360143-157360709	forward	known	203(13-14)		/	/	alternative	A	315	19	0.0369979	0.8125	x	f	1	chr4:157360143-157361010			31	10		8	22	17			19			23			26	20	18		11		0.402597	0.0862069		0.0481928	0.0774648	0.112583			0.155738
GRIA2	chr4:157221542-157221667	forward	known	203(1-2)		/	/	alternative	D	330	27	0.0278364	0.136691			1	chr4:157221130-157221667			9	7	17	27	31	18	21	7	8		11	8	7	8			6	9	12	15	0.0386266	0.0190736	0.0331384	0.0425197	0.0323591	0.0299501	0.0287671	0.0111465	0.0273038
GRIA2	chr4:157220725-157221667	forward	known	204(1-2)		/	/	alternative	D	716	28	0.0603965	0.148148	x	e	1	chr4:157221130-157221667			21	45		35	70	20	25	23	23			41	76	17	14	56	47	18	22	27	0.0901288	0.122616		0.0551181	0.0730689	0.0332779	0.0342466	0.0366242	0.0784983
GRIA2	chr4:157221011-157221667	forward	known	210(1-2)		/	/	alternative	D	2435	26	0.205399	1.77273	x	c	1	chr4:157221130-157221667			148	105		98	221	92	121	76	102		85	191	120	70	234	235	172	110	94	119	0.635193	0.286104		0.154331	0.230689	0.153078	0.165753	0.121019	0.348123
GRIN1	chr9:137163904-137165186	forward	known	202(19-20), 204(19-20), 208(18-19)		/	/	alternative	A	18846	35	1.0744	30.75	x	a	1	chr9:137163904-137167774			180	87	33	101	447	59	118	246	160		127	241	130	100	214	125	185	164	260	158	5.45455	4.14286	4.71429	3.74074	6.98438	5.36364	7.86667	30.75	10
GRIA2	chr4:157361652-157362799	forward	known	202(14-15), 203(16-17), 204(14-15), 205(13-14), 211(14-15), 213(3-4)		/	/	alternative	D	5259	35	0.699428	6.25	x	a	1	chr4:157361124-157362799			74	72	153	167	252	275	212	99	119		119	85	112	91	77	152	215	66	232	142	0.552239	0.349515	0.491961	0.53871	0.507042	0.941781	0.681672	0.361314	0.901515
GRIA3	chrX:123465788-123482799	forward	known	204(14-15), 209(14-15)		/	/	alternative	D	1717	35	0.648169	1.22222	x	b	1	chrX:123480177-123482799			22	29	34	52	90	51	53	48	40		42	35	53	31	15	36	49	27	52	55	1.22222	0.707317	0.62963	0.666667	0.576923	0.64557	0.716216	0.813559	0.769231
GRIN1	chr9:137145902-137148152	forward	known	201(3-4), 202(3-4), 204(3-4), 205(3-4), 207(3-4)		/	/	alternative	A	11970	35	0.53834	1.21053	x	d	1	chr9:137145902-137149009			40	34	13	44	128	8	20	13	25		31	64	34	21	10	30	14	25	7	28	0.45977	0.425		0.444444	0.615385	0.25	0.217391	0.118182	0.284091
GRIA2	chr4:157220366-157221667	forward	known	211(1-2)		/	/	alternative	D	118	23	0.00995361	0.115942			1	chr4:157221130-157221667			4	4	7	11	11	7	8	4	3		4		2	4		9	5		4		0.0171674	0.0108992	0.0136452	0.0173228	0.0114823	0.0116473	0.0109589	0.00636943	0.0102389
GRIN1	chr9:137148214-137149009	forward	known	201(4-5), 202(4-5), 204(4-5), 205(4-5), 207(4-5)		/	/	alternative	D	15934	35	0.716618	1.31792	x	c	1	chr9:137145902-137149009			55	72	17	62	211	18	41	23	40		39	85	81	52	32	27	34	74	42	41	0.632184	0.9		0.626263	1.01442	0.5625	0.445652	0.209091	0.454545
GRIA1	chr5:153795590-153802356	forward	known	202(14-15), 203(14-15)		/	/	alternative	D	1369	31	0.33686	5.25	x	b	1	chr5:153794735-153802356				5	3	10	10	25	5	9			8	5	6	4		7	17	6	18	9		0.131579	0.0625	0.172414	0.107527	0.423729	0.0549451	0.157895
GRIA1	chr5:153490449-153493928	forward	de novo			primary	C	alternative	D	53	15	0.00994745	0.03207			1	chr5:153490970-153493928			1			2				4	4			2		2			2	2	7	2	0.0121951			0.0153846				0.0305344	0.0300752
GRIA2	chr4:157220725-157220908	forward	known	212(1-2)		/	/	alternative	DA	130	19	0.0109658	0.0857143			3	chr4:157221130-157221667				1		4	7	2		2	3				6	2		2			3			0.0027248		0.00629921	0.00730689	0.00332779		0.00318471	0.0102389
GRIK2	chr6:101686353-101744599	forward	known	202(6-7)		/	/	alternative	A	128	15	0.0703297	0.238095	x	d	1	chr6:101686353-101799648			7			6	15	7	9	9	9		6		5		8	5	12	10	9	11	0.162791			0.157895	0.151515	0.166667	0.140625	0.169811	0.12
GRIA1	chr5:153770415-153795476	forward	known	202(13-14), 203(13-14)		/	/	alternative	A	2390	33	0.684618	13.6964	x	a	1	chr5:153770415-153794621			2	6	1	2	5	11	8	4	1			3	5	6	7	6	14	8	15	11					0.0757576	0.366667	0.216216	0.0888889
GRIN2A	chr16:9763428-9763772	reverse	known	203(12-13), 205(11-12), 206(13-14)		/	/	alternative	DA	1164	33	0.253098	1.49697	x	a	3	chr16:9764948-9768851			13	11		9	33	10	20	3	11		12	8	14	6	7	6	13	13	1	15	0.0828025	0.0852713		0.0368852	0.0738255	0.0719424	0.097561	0.0394737	0.0940171
GRIA3	chrX:123465112-123465674	forward	known	204(13-14), 208(13-14), 209(13-14)		/	/	alternative	A	2097	35	0.949298	2	x	a	1	chrX:123465112-123480063			22	40	26	45	53	28	31	48	41		36	20	59	28	12	30	44	26	18	52		2	0.666667	1.45161	0.768116	0.8	0.704545	1.6	1.17143
GRIN1	chr9:137156790-137156880	forward	known	201(6-7)		/	/	alternative	A	516	22	0.01231	0.0510204			1	chr9:137156790-137156863			1			2		1	3		4					2	2	2	5	3	3	2	0.00729927			0.0151515		0.0108696	0.017341		0.0307692
GRIN2B	chr12:13980356-13981342	reverse	known	204(2-3)		/	/	alternative	DA	958	31	0.269252	0.666667	x	a	3	chr12:13866226-13979928			33	21	14	33	79	20	38	48	57		17	31	37	15	14	21	46	54	64	33	0.284483	0.176471	0.164706	0.230769	0.263333	0.163934	0.234568	0.228571	0.508929
GRIN2B	chr12:13981576-13981916	reverse	known	204(1-2)		/	/	alternative	DA	386	30	0.108488	0.232143	x	b	3	chr12:13866226-13979928			21	8	8	24	27	12	23	18	10		11	15	10	14	8	12	30	7	16	16	0.181034	0.0672269	0.0941176	0.167832	0.09	0.0983607	0.141975	0.0857143	0.0892857
GRIA1	chr5:153494065-153650330	forward	known	208(2-3)		/	/	alternative	C	53	23	0.0129966	0.0805369			2	chr5:153494065-153646928	chr5:153647167-153650330			3	1	2	6	2		1			3	2	2		2			1	3	1				0.0330579	0.0805369	0.037037		0.02
GRIA4	chr11:105966061-105974310	forward	known	203(15-16), 206(14-15), 215(3-4)		/	/	alternative	D	1307	32	1.11329	6.1	x	b	1	chr11:105972028-105974310			28	44	49	47	89	31	53	7	16		26	22	61	33	12	41	41	29	14	19		5.5	2.72222	4.7	2.28205	2.38462	3.53333
[truncated: 14 more columns]
