# Supplementary material for: Splicing and editing of ionotropic glutamate receptors: a comprehensive analysis based on human RNA-Seq data
Source: Cell Mol Life Sci. 2021 Jun 8;78(14):5605–30. doi: 10.1007/s00018-021-03865-z (PMC8257547; doi:10.1007/s00018-021-03865-z)
Supplement: Supplementary file 5 — Supplementary file5 (XLSX 55 KB) [file 18_2021_3865_MOESM5_ESM.xlsx]

## Sheet: A. RNA-Seq datasets
Supplementary Table S6. Analysis of splice junctions in other species
A. RNA-Seq datasets
species		experiment	run IDs	BioProject	BioSample	study	tissue	individual	sequenced bases (Gbp)
									per experiment	total
chimpanzee	Pan troglodytes	SRX3434114	SRR6334903	PRJNA236446	SAMN02568931	Sousa et al., 2017	dorsolateral prefrontal cortex	1	3.1	59
chimpanzee	Pan troglodytes	SRX3434156	SRR6335016	PRJNA236446	SAMN06312823	Sousa et al., 2017	cerebellar cortex	1	3.42
chimpanzee	Pan troglodytes	SRX3434155	SRR6335017	PRJNA236446	SAMN06312824	Sousa et al., 2017	hippocampus	1	3.8
chimpanzee	Pan troglodytes	SRX3434113	SRR6334904	PRJNA236446	SAMN02568932	Sousa et al., 2017	dorsolateral prefrontal cortex	2	3.69
chimpanzee	Pan troglodytes	SRX3434129	SRR6335041	PRJNA236446	SAMN06312837	Sousa et al., 2017	cerebellar cortex	2	3.73
chimpanzee	Pan troglodytes	SRX3434130	SRR6335040	PRJNA236446	SAMN06312838	Sousa et al., 2017	hippocampus	2	3.72
chimpanzee	Pan troglodytes	SRX3434112	SRR6334905	PRJNA236446	SAMN02568933	Sousa et al., 2017	dorsolateral prefrontal cortex	3	3.74
chimpanzee	Pan troglodytes	SRX3434116	SRR6334901	PRJNA236446	SAMN06312851	Sousa et al., 2017	cerebellar cortex	3	3.86
chimpanzee	Pan troglodytes	SRX3434115	SRR6334902	PRJNA236446	SAMN06312852	Sousa et al., 2017	hippocampus	3	3.75
chimpanzee	Pan troglodytes	SRX3434111	SRR6334906	PRJNA236446	SAMN02568934	Sousa et al., 2017	dorsolateral prefrontal cortex	4	3.09
chimpanzee	Pan troglodytes	SRX3434081	SRR6334936	PRJNA236446	SAMN06312866	Sousa et al., 2017	cerebellar cortex	4	3.95
chimpanzee	Pan troglodytes	SRX3434080	SRR6334937	PRJNA236446	SAMN06312867	Sousa et al., 2017	hippocampus	4	4.12
chimpanzee	Pan troglodytes	SRX3434110	SRR6334907	PRJNA236446	SAMN02568935	Sousa et al., 2017	dorsolateral prefrontal cortex	5	2.04
chimpanzee	Pan troglodytes	SRX3434063	SRR6334954	PRJNA236446	SAMN06312881	Sousa et al., 2017	cerebellar cortex	5	2.51
chimpanzee	Pan troglodytes	SRX3434064	SRR6334953	PRJNA236446	SAMN06312882	Sousa et al., 2017	hippocampus	5	2.95
chimpanzee	Pan troglodytes	SRX3434099	SRR6334918	PRJNA236446	SAMN06312855	Sousa et al., 2017	primary motor cortex	3	3.79
chimpanzee	Pan troglodytes	SRX3434118	SRR6334899	PRJNA236446	SAMN06312847	Sousa et al., 2017	primary visual cortex	2	3.74
macaque	Macaca mulatta	SRX7044851	SRR10334471	PRJNA578504	SAMN13047308		global pallidum	1	11.1	90.1
macaque	Macaca mulatta	SRX7044845	SRR10334477	PRJNA578504	SAMN13047303		putamen	2	6.8
macaque	Macaca mulatta	SRX7044827	SRR10334495	PRJNA578504	SAMN13046991		dorsolateral prefrontal cortex	1	6.9
macaque	Macaca mulatta	SRX7044798	SRR10334524	PRJNA578504	SAMN13047261		visual cortex	3	5.9
macaque	Macaca mulatta	SRX7044783	SRR10334539	PRJNA578504	SAMN13047014		ventral lateral prefrontal lobe	4	4.7
macaque	Macaca mulatta	SRX7044759	SRR10334563	PRJNA578504	SAMN13047226		primary visual cortex	3	6.5
macaque	Macaca mulatta	SRX7044417	SRR10334315	PRJNA578504	SAMN13047420		cerebellum vermis	3	5.7
macaque	Macaca mulatta	SRX7044423	SRR10334309	PRJNA578504	SAMN13047426		cerebellum vermis	4	5.4
macaque	Macaca mulatta	SRX2405728	SRR5088736	PRJNA356749	SAMN06124885	Mohn et al., 2017	brain	5	2.3
macaque	Macaca mulatta	SRX2405722	SRR5088730	PRJNA356749	SAMN06124889	Mohn et al., 2017	brain	5	2.5
macaque	Macaca mulatta	ERX2613249	ERR2596964	PRJEB26956	SAMEA4688483		hindbrain	6	4
macaque	Macaca mulatta	ERX2613255	ERR2596970	PRJEB26956	SAMEA4688489		hindbrain	7	5.5
macaque	Macaca mulatta	ERX2613254	ERR2596969	PRJEB26956	SAMEA4688488		forebrain	7	3.3
macaque	Macaca mulatta	ERX2613130	ERR2596845	PRJEB26956	SAMEA4688364		forebrain	8	4.1
macaque	Macaca mulatta	ERX2613093	ERR2596808	PRJEB26956	SAMEA4688327		hindbrain	9	2.9
macaque	Macaca mulatta	ERX2613095	ERR2596810	PRJEB26956	SAMEA4688329		hindbrain	10	4.3
macaque	Macaca mulatta	ERX2613081	ERR2596796	PRJEB26956	SAMEA4688315		forebrain	10	4.6
macaque	Macaca mulatta	ERX2613082	ERR2596797	PRJEB26956	SAMEA4688316		forebrain	9	3.6
rat	Rattus norvegicus	SRX3489940	SRR6396740	PRJNA423245	SAMN08214039	Darbellay & Necsulea, 2020	cerebral cortex	1	4.9	92.4
rat	Rattus norvegicus	SRX3489942	SRR6396743	PRJNA423245	SAMN08214037	Darbellay & Necsulea, 2020	cerebral cortex	2	5.81
rat	Rattus norvegicus	SRX3489943	SRR6396744	PRJNA423245	SAMN08214036	Darbellay & Necsulea, 2020	cerebral cortex	3	5.1
rat	Rattus norvegicus	SRX3489945	SRR6396747, SRR6396748	PRJNA423245	SAMN08214034	Darbellay & Necsulea, 2020	cerebral cortex	4	4.5
rat	Rattus norvegicus	SRX3489948	SRR6396752	PRJNA423245	SAMN08214031	Darbellay & Necsulea, 2020	cerebral cortex	5	5.52
rat	Rattus norvegicus	SRX386100	SRR1041766	PRJNA218629	SAMN02429304	Cortez et al., 2014	frontal cortex	6	2.92
rat	Rattus norvegicus	SRX386101	SRR1041767	PRJNA218629	SAMN02429305	Cortez et al., 2014	frontal cortex	7	3.38
rat	Rattus norvegicus	SRX386102	SRR1041768	PRJNA218629	SAMN02429306	Cortez et al., 2014	cerebellum	6	1.85
rat	Rattus norvegicus	SRX386103	SRR1041769	PRJNA218629	SAMN02429307	Cortez et al., 2014	cerebellum	7	2.52
rat	Rattus norvegicus	ERX3544945	ERR3525301	PRJEB34456	SAMEA5961623		brain	8	1.69
rat	Rattus norvegicus	SRX4630573	SRR7775346	PRJNA488824	GSM3371617	Soula et al., 2018	olfactory bulb	9	12.04
rat	Rattus norvegicus	SRX4630576	SRR7775349	PRJNA488824	GSM3371620	Soula et al., 2018	cortex	9	10.83
rat	Rattus norvegicus	SRX4630579	SRR7775352	PRJNA488824	GSM3371623	Soula et al., 2018	hippocampus	9	8.33
rat	Rattus norvegicus	SRX4630582	SRR7775355	PRJNA488824	GSM3371626	Soula et al., 2018	striatum	9	3.74
rat	Rattus norvegicus	SRX4630585	SRR7775358	PRJNA488824	GSM3371629	Soula et al., 2018	spinal cord	9	3.62
rat	Rattus norvegicus	SRX4630580	SRR7775353	PRJNA488824	GSM3371624	Soula et al., 2018	hippocampus	10	10.99
rat	Rattus norvegicus	SRX4630581	SRR7775354	PRJNA488824	GSM3371625	Soula et al., 2018	hippocampus	11	4.66
mouse	Mus musculus	SRX3489901	SRR6396682	PRJNA423245	SAMN08214071	Darbellay & Necsulea, 2020	brain	1	5.18	103.15
mouse	Mus musculus	SRX3489898	SRR6396676, SRR6396677	PRJNA423245	SAMN08214074	Darbellay & Necsulea, 2020	brain	2	5.4
mouse	Mus musculus	SRX3489893	SRR6396672	PRJNA423245	SAMN08214091	Darbellay & Necsulea, 2020	brain	3	4.55
mouse	Mus musculus	SRX3489896	SRR6396674	PRJNA423245	SAMN08214078	Darbellay & Necsulea, 2020	brain	4	4.62
mouse	Mus musculus	SRX3489899	SRR6396678, SRR6396679, SRR6396680	PRJNA423245	SAMN08214073	Darbellay & Necsulea, 2020	brain	5	5.5
mouse	Mus musculus	SRX6907040	SRR10186430, SRR10186431	PRJNA574183	SAMN12846286	Avrampou et al., 2019	ventral posterolateral thalamic nuclei	6	7.1
mouse	Mus musculus	ERX3168618	ERR3139626, ERR3139627	PRJEB31082	SAMEA5315448		hippocampus	7	5.3
mouse	Mus musculus	SRX6853417	SRR10124076	PRJNA565729	SAMN12766700		frontal cortex	8	4.1
mouse	Mus musculus	SRX6794749	SRR10060855	PRJNA563673	SAMN12684822		cerebral cortex (S1BF)	9	8.8
mouse	Mus musculus	SRX7032738	SRR10321912	PRJNA578197	SAMN13053073		prefrontal cortex	10	8.1
mouse	Mus musculus	SRX7032739	SRR10321911	PRJNA578197	SAMN13053074		prefrontal cortex	11	8.4
mouse	Mus musculus	SRX7032742	SRR10321908	PRJNA578197	SAMN13053077		cerebellum	10	5.9
mouse	Mus musculus	SRX7032741	SRR10321909	PRJNA578197	SAMN13053076		striatum	11	8.3
mouse	Mus musculus	SRX7032737	SRR10321913	PRJNA578197	SAMN13053072		temporal lobe	10	7.4
mouse	Mus musculus	SRX7032736	SRR10321914	PRJNA578197	SAMN13053071		hippocampuses	11	5.5
mouse	Mus musculus	SRX7032723	SRR10321927	PRJNA578197	SAMN13053080		occipital lobe	11	9

## Sheet: B. BLAST queries
Supplementary Table S6. Analysis of splice junctions in other species
B. BLAST queries and counts
	* compare Main Table 1-4
species	gene	event junctions*	queried junction	homologous exon junction in humans*	query sequence (transcript)		read counts																		total counts	local abundance
						datasets	SRX3434118	SRX3434116	SRX3434115	SRX3434114	SRX3434113	SRX3434112	SRX3434111	SRX3434110	SRX3434099	SRX3434081	SRX3434080	SRX3434064	SRX3434063	SRX3434156	SRX3434155	SRX3434130	SRX3434129			SRX3434118	SRX3434116	SRX3434115	SRX3434114	SRX3434113	SRX3434112	SRX3434111	SRX3434110	SRX3434099	SRX3434081	SRX3434080	SRX3434064	SRX3434063	SRX3434156	SRX3434155	SRX3434130	SRX3434129
chimpanzee	GRIA4	a	canonical	e10-e11	TGGTTGTAACCACAATTATGGAATCCCCATATGTTATGTA	counts (BLAST hits)	1	16	1	6	7	8	0	1	2	27	5	0	13	6	2	5	15		115
chimpanzee	GRIA4	a	alternative	e10-ae	TGGTTGTAACCACAATTATGCCTCTGATGAAGAATCCTAT		18	40	8	40	15	4	19	13	7	26	11	6	13	41	8	6	43		318		2.5		6.66667						0.962963				6.83333			2.86667
chimpanzee	GRIK1	a	canonical	e8-e9	AAGAGGAAGGAACTGAAAAGGCTGCTGGCGAAGTGTCTAA		1	6	1	7	5	0	1	0	0	7	1	1	0	12	1	1	3		47
chimpanzee	GRIK1	a	canonical	e9-e10	TGTATAAAGTGTGGAAGAAGATTGGGATTTGGAATTCCAA		2	17	2	9	4	2	4	3	0	5	5	2	2	11	1	5	14		88
chimpanzee	GRIK1	a	alternative (skipping)	e8-e10	AAGAGGAAGGAACTGAAAAGATTGGGATTTGGAATTCCAA		0	1	2	4	0	0	3	0	0	3	2	2	3	5	4	5	5		39
chimpanzee	GRIK1	bcdf	canonical	e16-e17	AGAATAATGATATTGAACAGTGTCTCTCTTTCAACGCTAT		1	4	3	6	5	0	0	1	2	7	7	2	3	15	4	3	12		75
chimpanzee	GRIK1	b	alternative (cassette)	e16-ae(isoC)	AGAATAATGATATTGAACAGAAAGGAAAGTCATCAAGAAT		0	0	0	0	0	1	0	0	0	1	0	2	1	2	0	0	0		7
chimpanzee	GRIK1	c	alternative (cassette)	ae(isoC)-e17	AAAGCCTTGGTGTAGAGAAGTGTCTCTCTTTCAACGCTAT		1	0	0	0	0	1	1	0	0	1	0	1	1	1	5	1	0		13
chimpanzee	GRIK1	f	alternative	e16-ae(isoA)	AGAATAATGATATTGAACAGCATTACTGAAGTGTCCGTAT		0	0	0	0	0	0	0	0	0	0	0	0	0	0	0	0	0		0
chimpanzee	GRIK1	d	alternative	e16-ae(isoD_genomic)	AGAATAATGATATTGAACAGGCTTTTTGTTTCTTTTATGG		0	0	0	0	0	0	0	0	0	1	0	0	1	0	1	0	0		3
chimpanzee	GRIK1	d	alternative	e16-ae(isoD_edited)	AGAATAATGATATTGAACAGGTTTTTTGTTTCTTTTATGG		0	0	0	0	0	0	0	0	0	0	0	0	0	0	0	0	0		0
chimpanzee	GRIK2	bchg	canonical	e15-e16	AAAACGCTCAATTGGAAAAGAGGTCCTTCTGTAGTGCCAT		3	15	6	3	6	1	4	2	2	23	8	10	15	30	3	4	15		150
chimpanzee	GRIK2	b	alternative (isoB)	e15-ae	AAAACGCTCAATTGGAAAAGGAATCTTCTATTTGGTTAGT		1	0	1	0	0	0	0	0	0	1	0	0	0	1	2	2	1		9
chimpanzee	GRIK2	c	alternative (isoB)	ae-e16	AAAAGAGGTTTTTAATAATGAGGTCCTTCTGTAGTGCCAT		0	2	0	0	1	0	0	0	0	2	3	0	0	3	1	0	0		12
chimpanzee	GRIK2	h	alternative (isoC)	e15-ae	AAAACGCTCAATTGGAAAAGAGAGCCAAGACTAAGTTACC		0	0	0	0	0	0	0	0	1	0	0	0	0	0	0	0	0		1
chimpanzee	GRIK2	g	alternative (isoC)	ae-e16	CTTAATAAGTACATCTAATAAGGTCCTTCTGTAGTGCCAT		0	0	1	0	0	0	0	0	0	0	0	0	0	0	0	0	0		1
chimpanzee	GRIK3	a	canonical	e15-e16	AAACAGCAGAGAGAGAGCAGCGTTCCTTCTGCAGCACCGT		19	6	6	0	5	8	8	7	3	8	4	9	8	2	0	5	10		108
chimpanzee	GRIK3	a	alternative	e15-i15	AAACAGCAGAGAGAGAGCAGGTAAGCCTTAGAGCTTGGAG		0	0	0	0	0	1	0	0	0	0	0	0	0	0	0	0	0		1
chimpanzee	GRIK3	a	alternative	e15(prolonged;isoB_rat)-e16	CCTGCACAGGATGGGAAATGCGTTCCTTCTGCAGCACCGT		0	0	0	0	0	0	0	0	0	0	0	0	0	0	0	0	0		0
chimpanzee	GRIK4	e	canonical	e8-e9	CATACATCTTCACTAATCTGGAGTTCTCACTCCAGAGAAT		7	10	11	3	5	10	2	6	4	8	18	12	4	1	6	19	11		137
chimpanzee	GRIK4	e	canonical	e9-e10	TGCCCTTCACTGGGCCTGCGCTCTCCTCGGCCCTGCTGTT		4	5	15	4	5	1	5	5	6	7	10	7	1	6	6	17	7		111
chimpanzee	GRIK4	e	alternative (skipping)	e8-e10	CATACATCTTCACTAATCTGCTCTCCTCGGCCCTGCTGTT		0	0	0	0	0	0	0	0	1	1	0	0	0	0	0	0	0		2
chimpanzee	GRIK5	c	canonical	e19-e20	GGTCAGCTGAGTCCGAGGAGGTGTCGGTGTGCCAGGAGAT		32	40	87	31	33	44	32	36	20	36	57	50	34	41	43	38	20		674
chimpanzee	GRIK5	c	alternative	e19-ae(isoB)	GGTCAGCTGAGTCCGAGGAGACCCCAGCTCTGCATCCAGC		0	0	0	0	0	0	0	0	0	0	0	0	0	0	0	0	1		1		0	0			0					0	0		0	0
chimpanzee	GRID1	ab	canonical	e15-e16	ACCAGGAGACCCCCAAGGAGGACAAAGAAGTGAACTTGGA		17	16	25	11	19	38	36	10	37	12	24	23	12	9	14	17	11		331
chimpanzee	GRID1	b	alternative (cassette)	e15-ae	ACCAGGAGACCCCCAAGGAGAGCAGGTACAGCGTGGGCAG		2	1	6	1	0	2	1	1	2	2	2	1	0	1	2	1	2		27						0.0526316
chimpanzee	GRID1	a	alternative (cassette)	ae-e16	CTGGAGAGACCACCTGTAGGGACAAAGAAGTGAACTTGGA		0	1	5	1	2	5	3	0	2	5	1	1	2	2	3	2	0		35						0.131579
chimpanzee	GRIN1	abef	canonical	e18-e19	TGTGGAGGAAGAACCTGCAGCAGTACCATCCCACTGATAT		131	50	35	61	81	68	151	90	69	71	77	53	35	31	42	37	31		1113
chimpanzee	GRIN1	b	alternative (N1-1)	ae-e19b	GTAGGTCCTCCAAAGACACGAGCACCGGGGGTGGACGCGG		70	21	126	99	74	58	96	55	61	23	93	98	12	27	90	106	15		1124	0.534351	0.42	3.6	1.62295	0.91358	0.852941	0.635762	0.611111	0.884058	0.323944	1.20779	1.84906	0.342857	0.870968	2.14286	2.86486	0.483871
chimpanzee	GRIN1	e	alternative (N1-3)	ae-e19	GTAGGTCCTCCAAAGACACGCAGTACCATCCCACTGATAT		37	21	29	43	31	38	80	24	25	11	30	20	16	10	21	16	16		468	0.282443	0.42	0.828571	0.704918	0.382716	0.558824	0.529801	0.266667	0.362319	0.15493	0.38961	0.377358	0.457143	0.322581	0.5	0.432432	0.516129
chimpanzee	GRIN1	f	alternative (N1-2)	e18-e19b	TGTGGAGGAAGAACCTGCAGAGCACCGGGGGTGGACGCGG		12	8	5	7	4	11	15	8	9	6	5	7	4	1	7	4	1		114	0.0916031	0.16	0.142857	0.114754	0.0493827	0.161765	0.0993377	0.0888889	0.130435	0.084507	0.0649351	0.132075			0.166667	0.108108
chimpanzee	GRIN1	a	alternative (N1-1, N1-3)	e18-ae	TGTGGAGGAAGAACCTGCAGGATAGAAAGAGTGGTAGAGC		154	39	170	218	139	136	138	118	99	43	166	217	37	63	150	205	48		2140	1.17557	0.78	4.85714	3.57377	1.71605	2	0.913907	1.31111	1.43478	0.605634	2.15584	4.09434	1.05714	2.03226	3.57143	5.54054	1.54839
chimpanzee	GRIN2A	a	canonical	e15(5ss)	CCAGATGCTTCAGGAGACAGGTAACCCAGCCACCGGGGAG		38	4	25	11	14	22	14	17	1	15	30	24	13	0	9	26	8		271
chimpanzee	GRIN2A	a	canonical	e15(3ss)	CCTTTCCTCCACTCCCACAGGGATGACCAACGCTTGGTTA		53	18	47	12	21	24	37	27	11	14	67	30	22	10	15	52	8		468
chimpanzee	GRIN2A	a	alternative (exitron)	e15(exitron)	CCAGATGCTTCAGGAGACAGGGATGACCAACGCTTGGTTA		26	8	23	2	14	25	12	13	2	7	23	18	1	1	2	24	6		207	0.571429		0.638889			1.08696					0.474227	0.666667				0.615385
chimpanzee	GRIN2C	fg	canonical	e9-e10	CGGGCCTCAGTGACAAGAAGTTTCAGCGGCCTCAAGATCA		15	81	18	7	17	12	5	6	17	77	10	13	91	47	14	23	78		531
chimpanzee	GRIN2C	g	alternative (cassette)	e9-ae	CGGGCCTCAGTGACAAGAAGAGTCTCCATTTGGAAAACAC		1	1	0	0	0	2	0	0	0	1	0	0	0	1	0	0	1		7		0.0123457								0.012987			0	0.0212766			0.0128205
chimpanzee	GRIN2C	f	alternative (cassette)	ae-e10	AGACCTTCTGCTCTGACTATTTTCAGCGGCCTCAAGATCA		0	2	0	0	0	0	0	0	0	3	0	0	2	0	0	0	2		9		0.0246914								0.038961			0.021978	0			0.025641
chimpanzee	GRIN2D	exitron in last Exon (Ishii et al., 1993)	canonical	e12-e13	TCCTGCTGGCCTTCTCCAGGGGCATGTACAGCTGCTGCAG		1	3	1	2	0	4	15	8	0	1	3	4	5	4	0	2	4		57
chimpanzee	GRIN2D	exitron in last Exon (Ishii et al., 1993)	alternative (exitron)	exitron	GAGGACCTCAGCTCGTGCCCCCGCTGCCCACAGCTTCCAC		0	0	0	0	0	0	0	0	0	0	0	0	0	0	0	0	0		0
						datasets	ERX2613081	ERX2613082	ERX2613093	ERX2613095	ERX2613130	ERX2613249	ERX2613254	ERX2613255	SRX7044423	SRX7044417	SRX7044851	SRX7044845	SRX7044827	SRX7044798	SRX7044783	SRX7044759	SRX2405722	SRX2405728		ERX2613081	ERX2613082	ERX2613093	ERX2613095	ERX2613130	ERX2613249	ERX2613254	ERX2613255	SRX7044423	SRX7044417	SRX7044851	SRX7044845	SRX7044827	SRX7044798	SRX7044783	SRX7044759	SRX2405722	SRX2405728
macaque	GRIA4	a	canonical	e10-e11	TGGTTGTAACCACAATTATGGAATCCCCATATGTTATGTA	counts (BLAST hits)	40	34	44	99	25	16	7	12	17	34	14	1	6	4	7	2	9	1	372
macaque	GRIA4	a	alternative	e10-ae	TGGTTGTAACCACAATTATGCCTCTGATGAAGAATCCTAT		21	26	23	42	22	33	14	14	14	27	7	9	16	4	8	11	11	1	303	0.525	0.764706	0.522727	0.424242	0.88	2.0625				0.794118
macaque	GRIK1	a	canonical	e8-e9	AAGAGGAAGGAACTGAAAAGGCTGCTGGCGAAGTGTCTAA		14	20	14	17	5	9	2	12	9	6	0	1	15	3	20	2	2	0	151
macaque	GRIK1	a	canonical	e9-e10	TGTATAAAGTGTGGAAGAAGATTGGGATTTGGAATTCCAA		39	47	31	41	16	21	13	30	6	9	0	1	11	4	16	2	3	1	291
macaque	GRIK1	a	alternative (cassette)	e8-e10	AAGAGGAAGGAACTGAAAAGATTGGGATTTGGAATTCCAA		6	7	1	7	6	2	1	4	2	4	1	1	1	0	0	1	0	0	44		0.208955
macaque	GRIK1	bcdf	canonical	e16-e17	AGAATAATGATATTGAACAGTGTCTCTCTTTCAACGCCAT		40	58	38	39	17	29	13	38	7	10	1	0	12	10	12	5	1	1	331
macaque	GRIK1	b	alternative (cassette)	e16-ae(isoC)	AGAATAATGATATTGAACAGAAAGGAAAGTCATCAAGAAT		12	13	6	6	4	8	8	14	3	3	0	0	10	1	0	1	1	2	92	0.3	0.224138	0.157895	0.153846				0.368421
macaque	GRIK1	c	alternative (cassette)	ae(isoC)-e17	AAAGCCTTGGTGTAGAGAAGTGTCTCTCTTTCAACGCCAT		13	21	12	9	6	4	6	7	1	3	0	2	5	1	2	0	0	0	92	0.325	0.362069	0.315789	0.230769				0.184211
macaque	GRIK1	f	alternative	e16-ae(isoA)	AGAATAATGATATTGAACAGCATTACTGAAGTGTCCGTAT		0	0	0	0	0	0	0	0	0	0	0	0	0	0	0	0	0	0	0	0	0
macaque	GRIK1	d	alternative	e16-ae(isoD_genomic)	AGAATAATGATATTGAACAGGCTTTTTGTTTCTTTTATGG		1	0	1	1	0	0	1	0	0	0	0	0	0	1	0	0	0	0	5	0.025	0		0.025641
macaque	GRIK1	d	alternative	e16-ae(isoD_edited)	AGAATAATGATATTGAACAGGTTTTTTGTTTCTTTTATGG		0	0	0	0	0	0	0	0	0	0	0	0	0	0	0	0	0	0	0
macaque	GRIK2	bchg	canonical	e15-e16	AAAACGCTCAGTTGGAAAAGAGGTCCTTCTGTAGTGCCAT		59	75	74	136	50	87	32	93	42	61	26	16	31	28	26	18	11	12	877
macaque	GRIK2	b	alternative (isoB)	e15-ae	AAAACGCTCAGTTGGAAAAGGAATCTTCTATTTGGTTAGT		3	2	7	11	2	1	0	2	0	0	2	0	0	0	2	0	2	2	36	0.0508475	0.0266667	0.0945946	0.0808824	0.04	0.0114943		0.0215054	0	0
macaque	GRIK2	c	alternative (isoB)	ae-e16	AAAAGAGGTTTTTAATAATGAGGTCCTTCTGTAGTGCCAT		5	14	12	8	3	8	0	7	2	3	5	0	1	1	2	0	1	3	75	0.0847458	0.186667	0.162162	0.0588235	0.06	0.091954		0.0752688	0.047619	0.0491803
macaque	GRIK2	h	alternative (isoC)	e15-ae	AAAACGCTCAGTTGGAAAAGAGAGCCAAGACTAAGTTACC		0	0	0	1	0	0	0	0	0	0	0	0	0	0	0	0	0	0	1	0	0	0	0.00735294	0	0		0	0	0
macaque	GRIK2	g	alternative (isoC)	ae-e16	CTTAATAAGTACACCTAATAAGGTCCTTCTGTAGTGCCAT		0	0	1	1	0	0	0	0	0	0	2	1	0	0	0	0	0	0	5	0	0	0.0135135	0.00735294	0	0		0	0	0
macaque	GRIK3	a	canonical	e15-e16	AAACAGCAGAGAGAGAGCAGCGTTCCTTCTGCAGCACCGT		27	13	2	12	18	2	13	2	15	27	14	22	16	14	13	6	4	5	225
macaque	GRIK3	a	alternative	e15-intron15(K3b)	AAACAGCAGAGAGAGAGCAGGTAAGCCTTAGAGCTTGGAG		0	0	0	0	0	0	1	0	0	0	0	0	0	1	0	0	0	0	2
macaque	GRIK3	a	alternative	K3b-e16	GCCTGCACAGGACGTGGAAGCGTTCCTTCTGCAGCACCGT		0	0	0	0	0	0	0	0	0	0	0	0	0	0	0	0	0	0	0
macaque	GRIK4	e	canonical	e8-e9	CATACATCTTCACTAATCTGGAGTTCTCACTCCAGAGAAT		12	6	4	6	10	4	8	2	3	1	24	6	23	9	6	9	1	0	134
macaque	GRIK4	e	canonical	e9-e10	TGCCCTTCACTGGGCCTGCGCTCTCCTCGGCCCTGCTGTT		11	8	3	5	6	3	6	2	6	3	12	4	13	8	3	4	0	0	97
macaque	GRIK4	e	alternative (skipping)	e8-e10	CATACATCTTCACTAATCTGCTCTCCTCGGCCCTGCTGTT		0	0	0	0	0	0	0	0	0	0	0	0	0	0	0	1	0	0	1
macaque	GRIK5	c	canonical	e19-e20	GGTCAGCAGAGTCCGAGGAGGTGTCGGTGTGCCAGGAGAT		92	44	68	68	36	52	36	20	13	18	55	50	44	6	15	10	4	14	645
macaque	GRIK5	c	alternative	e19-isoB	GGTCAGCAGAGTCCGAGGAGACCCTGGCTCTGCATCCAGC		0	0	0	0	0	0	0	0	1	0	0	0	0	0	0	0	0	0	1	0	0	0	0		0					0	0	0
macaque	GRID1	ab	canonical	e15-e16	ACCAGGAGACCCCCAAGGAGGACAAAGAAGTGAACTTGGA		32	6	6	5	27	13	16	23	25	17	114	64	30	41	19	19	3	8	468
macaque	GRID1	b	alternative (cassette)	e15-ae	ACCAGGAGACCCCCAAGGAGAGCAGGTACAGCGTGGGCAG		0	0	0	0	1	1	1	1	4	11	16	15	7	5	0	2	0	0	64											0.140351	0.234375		0.121951
macaque	GRID1	a	alternative (cassette)	ae-e16	CTGGAGAGACCACCTGTAGGGACAAAGAAGTGAACTTGGA		2	2	0	0	3	2	0	0	1	5	14	5	8	3	1	3	0	1	50											0.122807	0.078125		0.0731707
macaque	GRIN1	abef	canonical	e18-e19	TGTGGAGGAAGAACCTGCAGCAGTACCATCCCACTGATAT		43	26	41	29	58	101	120	127	110	99	152	39	213	386	140	201	14	4	1903
macaque	GRIN1	b	alternative (N1-1)	ae-e19b	GTAGGTCCTCCAAAGACACGAGCACCGGGGGTGGACGCGG		432	207	135	163	360	116	120	189	76	52	112	582	372	222	124	100	4	40	3406	10.0465	7.96154	3.29268	5.62069	6.2069	1.14851	1	1.48819	0.690909	0.525253	0.736842	14.9231	1.74648	0.57513	0.885714	0.497512		10
macaque	GRIN1	e	alternative (N1-3)	ae-e19	GTAGGTCCTCCAAAGACACGCAGTACCATCCCACTGATAT		63	48	49	60	79	79	56	97	35	31	35	137	145	174	47	81	2	10	1228	1.46512	1.84615	1.19512	2.06897	1.36207	0.782178	0.466667	0.76378	0.318182	0.313131	0.230263	3.51282	0.680751	0.450777	0.335714	0.402985
macaque	GRIN1	f	alternative (N1-2)	e18-e19b	TGTGGAGGAAGAACCTGCAGAGCACCGGGGGTGGACGCGG		22	1	4	11	11	5	20	21	10	4	26	3	23	31	13	14	0	1	220	0.511628		0.097561	0.37931	0.189655	0.049505	0.166667	0.165354	0.0909091	0.040404	0.171053	0.0769231	0.107981	0.0803109	0.0928571	0.0696517
macaque	GRIN1	a	alternative (N1-1, N1-3)	e18-ae	TGTGGAGGAAGAACCTGCAGGATAGAAAGAGTGGTAGAGC		464	298	110	163	438	108	145	118	92	46	133	754	451	166	211	127	13	67	3904	10.7907	11.4615	2.68293	5.62069	7.55172	1.06931	1.20833	0.929134	0.836364	0.464646	0.875	19.3333	2.11737	0.430052	1.50714	0.631841		16.75
macaque	GRIN2A	a	canonical	e15(5ss)	CCAGATGCTTCAGGAGACAGGTAACCCAGCCACCCGGGAG		53	24	1	6	44	1	25	3	16	8	5	9	22	41	23	47	2	3	333
macaque	GRIN2A	a	canonical	e15(3ss)	CCTTTCCTCCACTCCCACAGGGATGACCAACGCTTGGTTA		51	29	0	6	44	1	22	1	19	7	8	17	35	63	26	43	10	0	382
macaque	GRIN2A	a	alternative (exitron)	e15(exitron)	CCAGATGCTTCAGGAGACAGGGATGACCAACGCTTGGTTA		26	5	0	5	21	0	4	1	4	2	0	3	28	16	14	30	0	2	161	0.5				0.477273								0.982456	0.307692		0.666667
macaque	GRIN2C	fg	canonical	e9-e10	CGGGCCTCAGTGACAAGAAGTTTCAGCGGCCTCAAGATCA		12	6	123	249	3	115	6	116	305	293	95	53	49	17	18	8	64	4	1536
macaque	GRIN2C	g	alternative (cassette)	e9-ae	CGGGCCTCAGTGACAAGAAGAGTCTCCATTTGGAAAACAC		0	0	0	1	0	0	0	0	2	0	1	0	0	1	0	0	0	0	5			0	0.00401606		0		0	0.00655738	0	0.0105263	0	0				0
macaque	GRIN2C	f	alternative (cassette)	ae-e10	AGACCTTCTGCTCTGACTATTTTCAGCGGCCTCAAGATCA		0	0	0	0	0	0	0	0	5	0	4	0	0	0	0	0	1	0	10			0	0		0		0	0.0163934	0	0.0421053	0	0				0.015625
macaque	GRIN2D	exitron in last Exon (Ishii et al., 1993)	canonical	e12-e13	TCCTGCTGGCCTTCTCCAGGGGCATGTACAGCTGCTGCAG		0	0	2	4	4	0	0	0	10	3	4	1	9	3	8	1	2	0	51
macaque	GRIN2D	exitron in last Exon (Ishii et al., 1993)	alternative (exitron)	exitron	GAGGACCTCAGCTCGTGCCCCCGCTGCCCACAGCTTCCCA		0	0	0	0	0	0	0	0	0	0	0	0	0	0	0	0	0	0	0
						datasets	ERX3544945	SRX386100	SRX386101	SRX386102	SRX386103	SRX3489940	SRX3489942	SRX3489943	SRX3489945	SRX3489948	SRX4630573	SRX4630576	SRX4630579	SRX4630580	SRX4630581	SRX4630582	SRX4630585			ERX3544945	SRX386100	SRX386101	SRX386102	SRX386103	SRX3489940	SRX3489942	SRX3489943	SRX3489945	SRX3489948	SRX4630573	SRX4630576	SRX4630579	SRX4630580	SRX4630581	SRX4630582	SRX4630585
rat	GRIA4	a	canonical	e10-e11	TGGTTGTAACCACAATTATGGAATCTCCCTATGTTATGTA	counts (BLAST hits)	8	13	10	16	65	21	26	13	15	16	62	44	30	29	15	11	19		413
rat	GRIA4	a	alternative	e10-ae	TGGTTGTAACCACAATTATGCCTCTGATGAAGAATCCTAT		8	48	92	38	132	103	153	8	19	57	75	58	38	45	27	18	30		949		3.69231	9.2	2.375	2.03077	4.90476	5.88462			3.5625	1.20968	1.31818	1.26667	1.55172	1.8		1.57895
rat	GRIK1	a	canonical	e8-e9	AAGAGGAAGGAACTGAAAAGGCCTCTGGTGAAGTGTCTAA		0	0	1	0	1	2	5	0	1	10	3	4	5	11	1	0	1		45
rat	GRIK1	a	canonical	e9-e10	TGTATAAAGTGTGGAAGAAGATTGGGATTTGGAACTCCAA		0	3	2	2	4	6	8	0	4	15	1	7	5	18	0	0	2		77
rat	GRIK1	a	alternative (cassette)	e8-e10	AAGAGGAAGGAACTGAAAAGATTGGGATTTGGAACTCCAA		0	5	2	3	10	6	8	2	1	9	10	1	3	6	1	2	0		69
rat	GRIK1	bcdf	canonical	e16-e17	AGAACAATGACGTTGAGCAGTGTCTCTCTTTCAATGCCAT		1	5	4	3	2	8	10	2	4	8	22	8	15	14	12	13	5		136
rat	GRIK1	b	alternative (cassette)	e16-ae(isoC)	AGAACAATGACGTTGAGCAGAAAGGAAAGTCATCAAGACT		0	3	2	0	0	1	3	0	0	4	9	3	4	7	1	0	3		40
rat	GRIK1	c	alternative (cassette)	ae(isoC)-e17	AGAGCCTTGGTGTAGAGAAGTGTCTCTCTTTCAATGCCAT		0	1	1	1	0	0	2	1	2	5	7	5	2	8	0	0	7		42
rat	GRIK1	f	alternative	e16-ae(isoA)	AGAACAATGACGTTGAGCAGCATTACTGAAGTGTCGTATG		0	0	0	0	0	0	0	0	0	1	0	0	0	1	0	0	0		2
rat	GRIK1	d	alternative	e16-ae(isoD_genomic)	AGAACAATGACGTTGAGCAGGCTTTTTGTTTCTTTTATGG		0	0	2	0	0	0	0	0	2	0	2	0	0	0	1	0	0		7
rat	GRIK1	d	alternative	e16-ae(isoD_edited)	AGAACAATGACGTTGAGCAGGTTTTTTGTTTCTTTTATGG		0	0	0	0	0	0	0	0	0	0	0	0	0	0	0	0	0		0
rat	GRIK2	bchg	canonical	e15-e16	AAAACGCTCAATTGGAAAAGAGGTCCTTCTGTAGTGCTAT		3	11	19	9	24	15	19	15	20	40	120	41	128	122	51	56	5		698
rat	GRIK2	b	alternative (isoB)	e15-ae	AAAACGCTCAATTGGAAAAGGAATCTTCTATTTGGTTAGT		2	3	1	0	0	1	0	3	1	4	12	0	14	4	5	12	0		62										0.1	0.1	0	0.109375	0.0327869	0.0980392	0.214286
rat	GRIK2	c	alternative (isoB)	ae-e16	AAAAGAGGTTTTTAATgATGAGGTCCTTCTGTAGTGCTAT		3	5	8	0	0	4	2	0	5	5	21	5	31	3	8	12	0		112										0.125	0.175	0.121951	0.242188	0.0245902	0.156863	0.214286
rat	GRIK2	h	alternative (isoC)	e15-ae	AAAACGCTCAATTGGAAAAGAAAGTCAAGACTATCTTACC		3	1	1	1	0	0	2	2	4	2	7	2	1	1	0	2	1		30										0.05	0.0583333	0.0487805	0.0078125	0.00819672	0	0.0357143
rat	GRIK2	g	alternative (isoC)	ae-e16	ATAAATACATCTAATAGAAGAGGTCCTTCTGTAGTGCTAT		1	0	0	0	1	3	3	5	1	1	13	5	9	8	3	8	9		70										0.025	0.108333	0.121951	0.0703125	0.0655738	0.0588235	0.142857
rat	GRIK3	a	canonical	e15-e16	AGACAGCGGAACGGGAGCAGCGCTCTTTCTGCAGCACAGT		0	7	0	3	4	25	28	25	61	38	28	29	18	10	5	9	6		296
rat	GRIK3	a	alternative	e15-intron15(K3b)	AGACAGCGGAACGGGAGCAGGTGAGGCCCTGGAGGAGGCT		0	1	0	0	0	1	2	1	5	2	2	5	3	0	2	2	0		26									0.0819672	0.0526316
rat	GRIK3	a	alternative	K3b-e16	GCGTTGGACAGGGAAGGAAGCGCTCTTTCTGCAGCACAGT		0	1	1	0	1	0	1	2	4	4	6	2	3	2	3	1	0		31									0.0655738	0.105263
rat	GRIK4	e	canonical	e8-e9	CCTACATCTTCACCAATCTGGAGTTCTCCCTCCAGAGAAT		5	24	11	23	7	16	27	7	17	29	13	58	85	134	65	15	49		585
rat	GRIK4	e	canonical	e9-e10	TGCCCTTCACCGGCCCTGCGTTGTCCTCAGCCCTACTGTT		1	9	5	7	3	14	19	3	7	10	13	31	53	78	36	11	27		327
rat	GRIK4	e	alternative (skipping)	e8-e10	CCTACATCTTCACCAATCTGTTGTCCTCAGCCCTACTGTT		0	0	0	0	0	0	1	0	0	0	0	0	0	0	0	0	0		1												0	0	0	0
rat	GRIK5	c	canonical	e19-e20	/
rat	GRIK5	c	alternative	e19-isoB	/
rat	GRID1	ab	canonical	e15-e16	ACCAGGAGACCCCCAAAGAGGACAAAGAAGTGAATCTGGA		1	11	25	16	12	65	65	21	18	45	25	48	40	63	25	14	31		525
rat	GRID1	b	alternative (cassette)	e15-ae	ACCAGGAGACCCCCAAAGAGAGCAGGTACAGCATGGGCAG		0	6	5	2	1	4	3	2	1	5	1	0	5	5	1	1	3		45						0.0615385	0.0461538			0.111111		0	0.125	0.0793651
rat	GRID1	a	alternative (cassette)	ae-e16	CTGGAGAGACCACCTGTAGGGACAAAGAAGTGAATCTGGA		0	1	0	2	3	5	7	0	1	4	5	4	7	8	1	5	4		57						0.0769231	0.107692			0.0888889		0.0833333	0.175	0.126984
rat	GRIN1	abef	canonical	e18-e19	TGTGGAGGAAGAACCTGCAGCAGTACCATCCCACTGATAT		2	41	56	68	75	109	155	2	7	24	47	78	79	115	56	22	35		971
rat	GRIN1	b	alternative (N1-1)	ae-e19b	GTAGGTCCTCCAAAGACACGAGCACCGGGGGTGGACGCGG		7	129	204	6	12	278	274	8	23	114	288	270	249	294	88	101	4		2349		3.14634	3.64286	0.0882353	0.16	2.55046	1.76774			4.75	6.12766	3.46154	3.1519	2.55652	1.57143	4.59091
rat	GRIN1	e	alternative (N1-3)	ae-e19	GTAGGTCCTCCAAAGACACGCAGTACCATCCCACTGATAT		2	32	51	3	6	32	70	1	4	9	18	35	38	32	21	5	2		361		0.780488	0.910714	0.0441176	0.08	0.293578	0.451613				0.382979	0.448718	0.481013	0.278261	0.375
rat	GRIN1	f	alternative (N1-2)	e18-e19b	TGTGGAGGAAGAACCTGCAGAGCACCGGGGGTGGACGCGG		1	19	15	27	39	52	44	4	3	27	89	66	48	81	25	7	21		568		0.463415	0.267857	0.397059	0.52	0.477064	0.283871			1.125	1.89362	0.846154	0.607595	0.704348	0.446429		0.6
rat	GRIN1	a	alternative (N1-1, N1-3)	e18-ae	TGTGGAGGAAGAACCTGCAGGATAGAAAGAGTGGTAGAGC		17	190	253	8	38	272	320	8	16	112	671	588	477	509	195	193	6		3873		4.63415	4.51786	0.117647	0.506667	2.49541	2.06452			4.66667	14.2766	7.53846	6.03797	4.42609	3.48214	8.77273	0.171429
rat	GRIN2A	a	canonical	e15(5ss)	/
rat	GRIN2A	a	canonical	e15(3ss)	/
rat	GRIN2A	a	alternative (exitron)	e15(exitron)	/
rat	GRIN2C	fg	canonical	e9-e10	/
rat	GRIN2C	g	alternative (cassette)	e9-ae	/
rat	GRIN2C	f	alternative (cassette)	ae-e10	/
rat	GRIN2D	exitron in last Exon (Ishii et al., 1993)	canonical	e12-e13	TCCTACTGGCCTTCTCCAGGGGTATGTACAGCTGCTGCAG		0	6	4	10	0	2	4	3	9	19	16	5	12	9	1	3	6		109
rat	GRIN2D	exitron in last Exon (Ishii et al., 1993)	alternative (exitron)	exitron	GAGGACCTGAGCTCCTGCCCCCCCTGCCCACCGCATCGCA		0	0	0	0	0	0	0	0	0	0	0	0	0	0	0	0	0		0
						datasets	ERX3168618	SRX6794749	SRX6853417	SRX6907040	SRX7032742	SRX7032741	SRX7032739	SRX7032738	SRX7032737	SRX7032736	SRX7032723	SRX3489893	SRX3489896	SRX3489898	SRX3489899	SRX3489901				ERX3168618	SRX6794749	SRX6853417	SRX6907040	SRX7032742	SRX7032741	SRX7032739	SRX7032738	SRX7032737	SRX7032736	SRX7032723	SRX3489893	SRX3489896	SRX3489898	SRX3489899	SRX3489901
mouse	GRIA4	a	canonical	e10-e11	TGGTTGTAACCACAATTATGGAATCCCCCTACGTTATGTA	counts (BLAST hits)	22	50	4	24	221	56	39	104	31	32	46	20	28	16	33	14			740
mouse	GRIA4	a	alternative	e10-ae	TGGTTGTAACCACAATTATGCCTCTGATGAAGAATCCTAT		33	68	18	22	70	46	60	81	56	36	71	31	30	11	27	18			678	1.5	1.36		0.916667	0.316742	0.821429	1.53846	0.778846	1.80645	1.125	1.54348	1.55	1.07143		0.818182
mouse	GRIK1	a	canonical	e8-e9	AAGAGGAAGGAACTGAAAAGGCCTCTGGTGAAGTGTCTAA		2	15	7	4	10	15	7	18	10	5	6	6	4	2	4	0			115
mouse	GRIK1	a	canonical	e9-e10	TGTATAAAGTGTGGAAGAAGATTGGGATTTGGAACTCCAA		4	11	7	6	13	9	10	14	8	5	5	3	5	2	3	4			109
mouse	GRIK1	a	alternative (cassette)	e8-e10	AAGAGGAAGGAACTGAAAAGATTGGGATTTGGAACTCCAA		7	16	4	7	23	19	3	19	8	10	6	5	7	9	11	10			164
mouse	GRIK1	bcdf	canonical	e16-e17	AGAACAATGACATTGAGCAGTGTCTCTCTTTCAATGCCAT		9	16	10	8	38	33	7	37	15	15	16	3	8	3	9	3			230
mouse	GRIK1	b	alternative (cassette)	e16-ae(isoC)	AGAACAATGACATTGAGCAGAAAGGAAAGTCATCAAGACT		2	15	5	7	5	12	6	6	8	3	9	6	8	1	2	6			101					0.131579	0.363636		0.162162
mouse	GRIK1	c	alternative (cassette)	ae(isoC)-e17	AAAGCCTTGGTGTAGAGAAGTGTCTCTCTTTCAATGCCAT		2	19	2	3	5	7	4	9	7	3	10	4	2	1	3	3			84					0.131579	0.212121		0.243243
mouse	GRIK1	f	alternative	e16-ae(isoA)	AGAACAATGACATTGAGCAGCATTACTGAAGTGTCGTATG		0	0	0	0	0	0	0	0	0	0	0	0	0	0	0	1			1
mouse	GRIK1	d	alternative	e16-ae(isoD_genomic)	AGAACAATGACATTGAGCAGGCTTTTTGTTTCTTTTATGG		0	0	0	0	0	2	0	0	1	0	0	0	1	3	0	1			8
mouse	GRIK1	d	alternative	e16-ae(isoD_edited)	AGAACAATGACATTGAGCAGGTTTTTTGTTTCTTTTATGG		0	0	0	0	0	0	0	0	0	0	0	0	0	0	0	0			0
mouse	GRIK2	bchg	canonical	e15-e16	AAAACGCTCAATTGGAAAAGAGGTCCTTCTGTAGCGCCAT		35	108	23	17	97	153	83	33	80	63	121	21	27	23	29	43			956
mouse	GRIK2	b	alternative (isoB)	e15-ae	AAAACGCTCAATTGGAAAAGGAATCTTCTATTTGGTTAGT		9	13	1	0	2	21	2	1	7	5	23	0	3	8	6	3			104	0.257143	0.12037			0.0206186	0.137255	0.0240964		0.0875	0.0793651	0.190083					0.0697674
mouse	GRIK2	c	alternative (isoB)	ae-e16	AAAAGAGGTTTTTAATGATGAGGTCCTTCTGTAGCGCCAT		3	15	1	2	0	25	5	1	10	4	25	1	4	1	5	2			104		0.138889			0	0.163399	0.060241		0.125	0.0634921	0.206612					0.0465116
mouse	GRIK2	h	alternative (isoC)	e15-ae	AAAACGCTCAATTGGAAAAGAAAGTCAAGACTATCTTACC		0	5	0	2	5	9	1	4	2	1	0	0	2	12	1	4			48		0.0462963			0.0515464	0.0588235	0.0120482		0.025	0.015873	0					0.0930233
mouse	GRIK2	g	alternative (isoC)	ae-e16	ATAAATACATCTAATAGAAGAGGTCCTTCTGTAGCGCCAT		1	3	0	0	7	3	0	4	1	0	2	1	1	6	7	2			38		0.0277778			0.0721649	0.0196078	0		0.0125	0	0.0165289					0.0465116
mouse	GRIK3	a	canonical	e15-e16	AGACAGCGGAGCGGGAGCAGCGCTCCTTCTGCAGCACAGT		5	82	27	14	54	76	86	33	43	30	79	40	26	65	80	68			808
mouse	GRIK3	a	alternative	e15-intron15(K3b)	AGACAGCGGAGCGGGAGCAGGTGAGGCCCTGGAGGAGGCT		0	6	1	0	0	2	4	2	0	3	0	0	1	2	9	2			32		0.0731707			0	0.0263158	0.0465116		0		0	0		0.0307692	0.1125	0.0294118
mouse	GRIK3	a	alternative	K3b-e16	GCGTTGGACAGGGAAGGAAGCGCTCCTTCTGCAGCACAGT		1	3	0	0	4	3	3	0	6	2	0	0	1	2	7	5			37		0.0365854			0.0740741	0.0394737	0.0348837		0.139535		0	0		0.0307692	0.0875	0.0735294
mouse	GRIK4	e	canonical	e8-e9	CATACATCTTCACCAATCTGGAGTTCTCCCTCCAGAGAAT		45	28	36	19	12	28	31	30	36	32	23	37	32	12	9	33			443
mouse	GRIK4	e	canonical	e9-e10	TGCCCTTCACCGGCCCTGCGTTGTCCTCAGCCCTGCTGTT		42	11	15	17	11	22	26	36	33	39	28	19	7	7	12	14			339
mouse	GRIK4	e	alternative (skipping)	e8-e10	CATACATCTTCACCAATCTGTTGTCCTCAGCCCTGCTGTT		1	0	0	1	0	1	4	0	0	2	0	0	0	0	0	0			9	0.0229885
mouse	GRIK5	c	canonical	e19-e20	/
mouse	GRIK5	c	alternative	e19-isoB	/
mouse	GRID1	ab	canonical	e15-e16	ACCAGGAGACCCCCAAAGAGGACAAAGAAGTGAATCTGGA		67	65	24	27	14	116	52	55	63	40	79	58	59	30	32	77			858
mouse	GRID1	b	alternative (cassette)	e15-ae	ACCAGGAGACCCCCAAAGAGAGCAGGTACGGCGTGGGCAG		1	4	4	2	3	4	5	3	6	0	5	5	2	3	1	3			51	0.0149254	0.0615385				0.0344828	0.0961538	0.0545455	0.0952381	0	0.0632911	0.0862069	0.0338983			0.038961
mouse	GRID1	a	alternative (cassette)	ae-e16	CTGGAGAGACCACCTGTAGGGACAAAGAAGTGAATCTGGA		2	6	2	1	4	7	6	0	9	1	12	4	6	0	1	7			68	0.0298507	0.0923077				0.0603448	0.115385	0	0.142857	0.025	0.151899	0.0689655	0.101695			0.0909091
mouse	GRIN1	abef	canonical	e18-e19	TGTGGAGGAAGAACCTGCAGCAGTACCATCCCACTGATAT		107	295	183	118	145	177	155	441	154	143	165	77	97	6	6	12			2281
mouse	GRIN1	b	alternative (N1-1)	ae-e19b	GTAGGTCCTCCAAAGACACGAGCACCGGGGGTGGACGCGG		130	677	141	4	24	143	198	7	178	153	357	207	216	8	43	92			2578	1.21495	2.29492	0.770492	0.0338983	0.165517	0.80791	1.27742	0.015873	1.15584	1.06993	2.16364	2.68831	2.2268		7.16667	7.66667
mouse	GRIN1	e	alternative (N1-3)	ae-e19	GTAGGTCCTCCAAAGACACGCAGTACCATCCCACTGATAT		30	129	72	5	20	39	61	11	80	34	87	52	47	5	3	2			677	0.280374	0.437288	0.393443	0.0423729	0.137931	0.220339	0.393548	0.0249433	0.519481	0.237762	0.527273	0.675325	0.484536
mouse	GRIN1	f	alternative (N1-2)	e18-e19b	TGTGGAGGAAGAACCTGCAGAGCACCGGGGGTGGACGCGG		68	374	34	10	68	115	102	138	94	105	126	55	71	5	8	47			1420	0.635514	1.2678	0.185792	0.0847458	0.468966	0.649718	0.658065	0.312925	0.61039	0.734266	0.763636	0.714286	0.731959			3.91667
mouse	GRIN1	a	alternative (N1-1, N1-3)	e18-ae	TGTGGAGGAAGAACCTGCAGGATAGAAAGAGTGGTAGAGC		263	726	398	30	56	208	315	18	317	189	497	245	235	18	46	115			3676	2.45794	2.46102	2.17486	0.254237	0.386207	1.17514	2.03226	0.0408163	2.05844	1.32168	3.01212	3.18182	2.42268		7.66667	9.58333
mouse	GRIN2A	a	canonical	e15(5ss)	/
mouse	GRIN2A	a	canonical	e15(3ss)	/
mouse	GRIN2A	a	alternative (exitron)	e15(exitron)	/
mouse	GRIN2C	fg	canonical	e9-e10	/
mouse	GRIN2C	g	alternative (cassette)	e9-ae	/
mouse	GRIN2C	f	alternative (cassette)	ae-e10	/
mouse	GRIN2D	exitron in last Exon (Ishii et al., 1993)	canonical	e12-e13	TCCTACTGGCCTTCTCCAGGGGTATGTACAGCTGCTGCAG		2	70	11	17	16	56	27	67	15	14	23	8	3	4	7	8			348
mouse	GRIN2D	exitron in last Exon (Ishii et al., 1993)	alternative (exitron)	exitron	GAGGACCTGAGCTCCTGCCCCCCCTGCCCACCGCATCTCA		0	0	0	0	0	0	0	0	0	0	0	0	0	0	0	0			0		0				0		0
