# Supplementary material for: Splicing and editing of ionotropic glutamate receptors: a comprehensive analysis based on human RNA-Seq data
Source: Cell Mol Life Sci. 2021 Jun 8;78(14):5605–30. doi: 10.1007/s00018-021-03865-z (PMC8257547; doi:10.1007/s00018-021-03865-z)
Supplement: Supplementary file 6 — Supplementary file6 (XLSX 378 KB) [file 18_2021_3865_MOESM6_ESM.xlsx]

## Sheet: A. Mismatch positions
Supplementary Table S7. Analysis of potential editing sites in human iGluR transcripts
A. Identified mismatch positions
						* criterion: compare SI Methods 'Identification of potential editing sites'
mismatch position			total counts		# of datasets meeting criteria for selection of potential editing sites				potential editing site (0 = no; 1 = yes)	gene of potential editing site (compare Table B)
position (hg38)	genomic base	gene region	genomic	mismatches	> 3 reads	one predominant mismatch *	A-to-I or C-to-U	# of datasets meeting all 3 criteria
chr5:153490367	t	exonic	58	1	6	1	0	0	0	/
chr5:153490445	a	exonic	140	8	19	6	1	0	0	/
chr5:153490447	a	exonic	152	48	22	10	1	0	0	/
chr5:153490503	g	exonic	96	1	6	1	0	0	0	/
chr5:153490551	a	exonic	104	2	9	2	1	1	0	/
chr5:153491156	g	not exonic	28	1	3	1	0	0	0	/
chr5:153491158	g	not exonic	27	1	3	1	0	0	0	/
chr5:153491197	c	exonic	41	1	6	1	0	0	0	/
chr5:153491402	t	not exonic	41	2	6	2	0	0	0	/
chr5:153491407	g	not exonic	36	1	5	1	0	0	0	/
chr5:153491428	g	not exonic	18	5	3	4	0	0	0	/
chr5:153491624	c	not exonic	23	72	13	23	0	0	0	/
chr5:153493358	g	not exonic	32	2	3	2	0	0	0	/
chr5:153493420	t	not exonic	4	9	0	8	0	0	0	/
chr5:153493709	a	not exonic	62	10	12	5	6	2	0	/
chr5:153493710	g	not exonic	67	2	12	2	0	0	0	/
chr5:153493750	t	not exonic	14	1	1	1	0	0	0	/
chr5:153493943	a	exonic	2503	86	35	12	14	9	0	/
chr5:153493949	a	exonic	2317	35	35	15	3	3	0	/
chr5:153494012	t	exonic	3143	194	34	15	0	0	0	/
chr5:153494089	a	exonic	90	20	13	9	9	4	0	/
chr5:153494224	t	exonic	56	8	11	6	0	0	0	/
chr5:153494473	t	not exonic	373	37	22	10	0	0	0	/
chr5:153494502	t	not exonic	235	43	23	16	0	0	0	/
chr5:153494503	a	not exonic	259	15	23	8	8	7	0	/
chr5:153509974	g	not exonic	87	5	13	5	0	0	0	/
chr5:153509975	t	not exonic	76	7	12	6	0	0	0	/
chr5:153524919	t	not exonic	68	8	14	6	0	0	0	/
chr5:153524971	g	not exonic	84	6	16	5	0	0	0	/
chr5:153525121	t	not exonic	55	18	11	10	0	0	0	/
chr5:153525287	a	exonic	63	2	10	2	2	1	0	/
chr5:153525339	t	exonic	119	8	23	7	0	0	0	/
chr5:153525446	a	exonic	116	20	18	12	12	9	1	iGluR
chr5:153525523	a	not exonic	65	8	11	5	0	0	0	/
chr5:153525556	t	not exonic	61	3	10	3	0	0	0	/
chr5:153525661	t	not exonic	77	26	16	10	0	0	0	/
chr5:153525679	t	not exonic	71	9	12	8	0	0	0	/
chr5:153547881	a	not exonic	151	8	21	4	4	3	0	/
chr5:153547916	t	not exonic	101	20	16	10	0	0	0	/
chr5:153547961	t	not exonic	39	2	5	2	0	0	0	/
chr5:153548175	c	not exonic	65	15	10	10	0	0	0	/
chr5:153548471	t	not exonic	35	2	7	2	0	0	0	/
chr5:153557559	t	not exonic	22	1	1	1	0	0	0	/
chr5:153557567	c	not exonic	12	10	2	8	8	2	0	/
chr5:153557666	a	not exonic	39	5	6	4	3	2	0	/
chr5:153557679	a	not exonic	29	2	4	1	1	0	0	/
chr5:153557707	g	not exonic	24	6	4	3	0	0	0	/
chr5:153557766	c	not exonic	11	30	7	12	12	6	1	iGluR
chr5:153557858	c	exonic	32	38	6	10	10	4	0	/
chr5:153557920	t	exonic	41	1	5	1	0	0	0	/
chr5:153558122	t	not exonic	76	9	13	5	0	0	0	/
chr5:153558123	g	not exonic	84	4	12	4	0	0	0	/
chr5:153558124	g	not exonic	85	4	13	4	0	0	0	/
chr5:153558189	a	not exonic	62	6	11	3	4	2	0	/
chr5:153558190	t	not exonic	56	12	11	7	0	0	0	/
chr5:153558200	a	not exonic	22	1	3	1	1	0	0	/
chr5:153572935	c	not exonic	68	1	8	1	1	0	0	/
chr5:153573052	g	not exonic	73	2	11	2	0	0	0	/
chr5:153573239	t	exonic	84	3	12	3	0	0	0	/
chr5:153573274	t	not exonic	60	3	11	3	0	0	0	/
chr5:153573393	t	not exonic	141	10	19	5	0	0	0	/
chr5:153573406	t	not exonic	67	11	16	9	0	0	0	/
chr5:153573512	g	not exonic	0	189	21	27	0	0	0	/
chr5:153573540	t	not exonic	103	3	16	3	0	0	0	/
chr5:153574054	t	not exonic	107	7	18	5	0	0	0	/
chr5:153574079	t	not exonic	39	2	4	2	0	0	0	/
chr5:153574082	c	not exonic	47	1	5	1	0	0	0	/
chr5:153574129	t	not exonic	52	13	11	6	0	0	0	/
chr5:153574189	t	not exonic	39	1	4	1	0	0	0	/
chr5:153574235	t	not exonic	78	7	15	6	0	0	0	/
chr5:153574236	a	not exonic	80	8	16	4	2	2	0	/
chr5:153574360	t	exonic	224	21	22	6	0	0	0	/
chr5:153574378	g	exonic	271	19	21	5	0	0	0	/
chr5:153574427	t	not exonic	97	20	16	5	0	0	0	/
chr5:153574428	t	not exonic	104	13	16	7	0	0	0	/
chr5:153574505	a	not exonic	74	6	14	4	2	1	0	/
chr5:153574509	g	not exonic	63	4	11	4	0	0	0	/
chr5:153574519	a	not exonic	45	2	8	2	0	0	0	/
chr5:153574536	g	not exonic	44	2	9	2	0	0	0	/
chr5:153574577	t	not exonic	52	1	9	1	0	0	0	/
chr5:153574627	t	not exonic	33	1	4	1	0	0	0	/
chr5:153646669	t	not exonic	48	4	9	3	0	0	0	/
chr5:153646670	t	not exonic	52	2	9	2	0	0	0	/
chr5:153646793	a	not exonic	104	11	18	7	5	4	0	/
chr5:153646794	t	not exonic	101	10	19	6	0	0	0	/
chr5:153646831	a	not exonic	48	2	9	1	0	0	0	/
chr5:153646832	t	not exonic	39	5	6	3	0	0	0	/
chr5:153646845	t	not exonic	21	1	3	1	0	0	0	/
chr5:153647131	t	exonic	2691	75	34	13	0	0	0	/
chr5:153650400	t	exonic	4201	1418	33	27	0	0	0	/
chr5:153650507	t	exonic	5913	1041	35	2	0	0	0	/
chr5:153650545	t	not exonic	44	1	7	1	0	0	0	/
chr5:153650619	t	not exonic	32	1	2	1	0	0	0	/
chr5:153650677	t	not exonic	26	1	0	1	0	0	0	/
chr5:153650678	c	not exonic	27	1	0	1	1	0	0	/
chr5:153655562	a	not exonic	21	1	3	1	1	0	0	/
chr5:153655585	g	not exonic	26	1	5	1	0	0	0	/
chr5:153655618	t	not exonic	13	1	0	1	0	0	0	/
chr5:153655756	t	not exonic	34	1	2	1	0	0	0	/
chr5:153655829	t	exonic	3775	127	35	5	0	0	0	/
chr5:153655965	a	not exonic	33	14	8	8	8	5	0	/
chr5:153656077	t	not exonic	75	1	12	1	0	0	0	/
chr5:153656081	t	not exonic	64	2	10	2	0	0	0	/
chr5:153656082	t	not exonic	52	12	10	5	0	0	0	/
chr5:153674356	t	not exonic	15	1	2	1	0	0	0	/
chr5:153674457	c	not exonic	47	2	6	2	2	1	0	/
chr5:153674528	t	exonic	4291	199	35	4	0	0	0	/
chr5:153674653	a	exonic	3497	25	35	13	4	3	0	/
chr5:153674688	a	not exonic	21	5	4	4	2	1	0	/
chr5:153674766	g	not exonic	17	3	2	3	0	0	0	/
chr5:153674817	g	not exonic	16	1	2	1	0	0	0	/
chr5:153676778	a	not exonic	15	1	0	1	1	0	0	/
chr5:153676785	t	not exonic	12	1	0	1	0	0	0	/
chr5:153676949	t	not exonic	30	1	3	1	0	0	0	/
chr5:153676985	t	not exonic	23	1	3	1	0	0	0	/
chr5:153677179	t	not exonic	32	1	6	1	0	0	0	/
chr5:153677188	t	not exonic	38	1	8	1	0	0	0	/
chr5:153677337	a	not exonic	35	1	6	1	1	0	0	/
chr5:153677346	t	not exonic	25	19	7	11	0	0	0	/
chr5:153677432	t	not exonic	15	1	1	1	0	0	0	/
chr5:153686016	t	not exonic	29	1	4	1	0	0	0	/
chr5:153686157	a	not exonic	34	2	6	2	2	0	0	/
chr5:153686175	a	not exonic	27	1	3	1	1	0	0	/
chr5:153686181	a	not exonic	22	1	1	1	1	0	0	/
chr5:153686186	a	not exonic	18	8	3	5	5	1	0	/
chr5:153686353	t	not exonic	59	4	9	3	0	0	0	/
chr5:153686354	c	not exonic	55	8	9	7	5	5	0	/
chr5:153686355	t	not exonic	58	4	9	2	0	0	0	/
chr5:153686419	t	not exonic	19	3	2	3	0	0	0	/
chr5:153686455	t	not exonic	23	5	4	4	0	0	0	/
chr5:153686566	t	not exonic	90	1	12	1	0	0	0	/
chr5:153686588	t	not exonic	75	1	9	1	0	0	0	/
chr5:153686590	c	not exonic	72	6	10	4	3	3	0	/
chr5:153686592	a	not exonic	53	3	7	3	1	1	0	/
chr5:153697847	c	not exonic	21	1	3	1	0	0	0	/
chr5:153697848	t	not exonic	20	2	4	1	0	0	0	/
chr5:153699089	g	not exonic	34	1	6	1	0	0	0	/
chr5:153699102	a	not exonic	24	1	3	1	1	0	0	/
chr5:153705411	a	not exonic	39	1	7	1	1	0	0	/
chr5:153705415	a	not exonic	39	1	7	1	1	0	0	/
chr5:153705497	t	not exonic	28	4	3	2	0	0	0	/
chr5:153705509	g	not exonic	22	2	2	1	0	0	0	/
chr5:153705546	t	not exonic	19	1	1	1	0	0	0	/
chr5:153705610	t	not exonic	16	2	2	1	0	0	0	/
chr5:153705738	c	exonic	3423	277	34	3	11	1	0	/
chr5:153705937	t	exonic	3602	158	35	8	0	0	0	/
chr5:153706074	c	exonic	52	1	7	1	1	0	0	/
chr5:153706097	t	exonic	42	1	4	1	0	0	0	/
chr5:153706208	t	not exonic	47	1	7	1	0	0	0	/
chr5:153706227	t	not exonic	54	1	9	1	0	0	0	/
chr5:153706273	c	not exonic	76	17	15	6	0	0	0	/
chr5:153706427	a	not exonic	35	1	5	1	1	0	0	/
chr5:153706437	t	not exonic	39	1	4	1	0	0	0	/
chr5:153764302	g	not exonic	30	7	4	3	0	0	0	/
chr5:153764303	c	not exonic	32	2	2	2	0	0	0	/
chr5:153764304	t	not exonic	29	1	2	1	0	0	0	/
chr5:153764306	a	not exonic	29	1	2	1	1	0	0	/
chr5:153764656	a	not exonic	24	13	4	9	9	2	0	/
chr5:153764680	a	not exonic	27	1	4	1	1	0	0	/
chr5:153769873	t	not exonic	19	3	2	3	0	0	0	/
chr5:153770118	a	not exonic	26	1	5	1	1	0	0	/
chr5:153770187	t	exonic	9446	792	35	0	0	0	0	/
chr5:153770188	t	exonic	9785	582	35	4	0	0	0	/
chr5:153770322	t	exonic	5944	102	35	14	0	0	0	/
chr5:153770566	c	not exonic	184	18	25	11	6	5	0	/
chr5:153794334	a	not exonic	272	15	24	8	1	1	0	/
chr5:153794434	t	not exonic	107	3	12	3	0	0	0	/
chr5:153794494	a	not exonic	121	5	12	4	4	1	0	/
chr5:153794838	a	not exonic	237	11	26	9	3	3	0	/
chr5:153794873	t	not exonic	136	14	16	10	0	0	0	/
chr5:153794876	t	not exonic	137	3	17	3	0	0	0	/
chr5:153795219	a	not exonic	162	14	20	8	8	7	0	/
chr5:153795220	g	not exonic	169	7	20	5	0	0	0	/
chr5:153795283	a	not exonic	143	3	16	3	2	1	0	/
chr5:153795310	g	not exonic	63	6	8	5	0	0	0	/
chr5:153795318	t	not exonic	59	4	9	1	0	0	0	/
chr5:153795326	t	not exonic	78	1	9	1	0	0	0	/
chr5:153795603	c	not exonic	257	21	22	7	1	1	0	/
chr5:153795634	t	not exonic	116	7	15	2	0	0	0	/
chr5:153800763	a	not exonic	249	4	22	4	2	1	0	/
chr5:153800831	g	not exonic	261	14	25	9	0	0	0	/
chr5:153800832	a	not exonic	249	13	24	9	5	5	0	/
chr5:153801115	t	not exonic	237	4	21	3	0	0	0	/
chr5:153802129	t	not exonic	368	20	30	9	0	0	0	/
chr5:153802354	a	not exonic	321	18	27	12	11	11	1	iGluR
chr5:153802713	t	not exonic	335	90	27	19	0	0	0	/
chr5:153802773	c	not exonic	400	67	29	12	11	11	1	iGluR
chr5:153803165	t	not exonic	149	68	26	16	0	0	0	/
chr5:153810784	t	not exonic	244	27	30	11	0	0	0	/
chr5:153810926	a	not exonic	228	7	17	3	1	0	0	/
chr5:153811227	t	exonic	3470	195	35	4	0	0	0	/
chr5:153811340	a	exonic	4253	149	34	14	20	14	1	iGluR
chr5:153811539	t	exonic	3196	61	34	18	0	0	0	/
chr5:153812168	c	exonic	3837	251	35	5	10	3	0	/
chr5:153812319	t	exonic	4951	390	35	4	0	0	0	/
chr5:153812320	t	exonic	5022	320	35	1	0	0	0	/
chr5:153812321	t	exonic	4998	333	35	8	0	0	0	/
chr5:153812467	t	exonic	7195	468	35	2	0	0	0	/
chr5:153812520	t	exonic	6815	441	35	1	0	0	0	/
chr5:153812529	a	exonic	5491	104	35	12	17	10	0	/
chr5:153812530	t	exonic	5422	133	35	8	0	0	0	/
chr5:153812693	t	exonic	5230	48	35	14	0	0	0	/
chr5:153812701	t	exonic	4212	43	35	16	0	0	0	/
chr5:153813508	t	exonic	6209	368	34	3	0	0	0	/
chr5:153813593	t	exonic	3316	76	34	16	0	0	0	/
chr5:153813795	t	exonic	1075	50	33	15	0	0	0	/
chr5:153814103	g	not exonic	55	12	9	5	0	0	0	/
chr5:153814112	t	not exonic	67	1	10	1	0	0	0	/
chr4:157219647	c	not exonic	23	1	3	1	1	0	0	/
chr4:157219668	t	not exonic	22	1	3	1	0	0	0	/
chr4:157219744	g	not exonic	24	2	3	2	0	0	0	/
chr4:157219926	a	exonic	39	1	3	1	0	0	0	/
chr4:157219939	g	exonic	40	1	4	1	0	0	0	/
chr4:157220010	t	exonic	41	3	8	3	0	0	0	/
chr4:157220011	g	exonic	43	3	8	1	0	0	0	/
chr4:157220062	a	exonic	34	5	7	3	1	0	0	/
chr4:157220187	c	exonic	118	8	20	5	3	3	0	/
chr4:157220319	t	exonic	71	2	10	2	0	0	0	/
chr4:157220356	g	exonic	83	1	9	1	0	0	0	/
chr4:157220723	a	exonic	1411	86	33	11	12	9	0	/
chr4:157221044	t	exonic	3533	873	34	0	0	0	0	/
chr4:157221188	t	not exonic	30	1	4	1	0	0	0	/
chr4:157221217	t	not exonic	26	2	5	1	0	0	0	/
chr4:157221239	t	not exonic	29	2	4	1	0	0	0	/
chr4:157221321	t	exonic	50	1	7	1	0	0	0	/
chr4:157221435	t	exonic	104	12	16	7	0	0	0	/
chr4:157221458	g	exonic	11	60	10	21	0	0	0	/
chr4:157221537	c	exonic	110	3	14	3	1	1	0	/
chr4:157221539	g	exonic	130	11	16	8	0	0	0	/
chr4:157221588	t	not exonic	27	4	5	3	0	0	0	/
chr4:157221668	g	exonic	6398	871	35	6	0	0	0	/
chr4:157221687	g	exonic	5251	402	34	6	0	0	0	/
chr4:157221940	a	not exonic	47	220	29	32	32	29	1	iGluR
chr4:157222018	a	not exonic	137	7	18	5	0	0	0	/
chr4:157222211	t	not exonic	65	1	8	1	0	0	0	/
chr4:157223354	t	not exonic	285	23	23	13	0	0	0	/
chr4:157223408	a	not exonic	130	6	20	4	2	1	0	/
chr4:157223486	t	not exonic	92	1	10	1	0	0	0	/
chr4:157223542	t	not exonic	148	12	23	9	0	0	0	/
chr4:157223722	t	not exonic	154	12	21	7	0	0	0	/
chr4:157223770	t	not exonic	68	4	12	3	0	0	0	/
chr4:157249196	c	not exonic	175	25	22	12	10	7	0	/
chr4:157249234	t	not exonic	50	2	6	2	0	0	0	/
chr4:157249507	a	exonic	142	10	17	7	5	3	0	/
chr4:157249531	t	not exonic	62	8	10	3	0	0	0	/
chr4:157249568	c	not exonic	33	1	4	1	1	0	0	/
chr4:157249584	t	not exonic	37	1	5	1	0	0	0	/
chr4:157249815	a	exonic	157	13	20	9	9	9	1	iGluR
chr4:157249830	t	exonic	86	5	19	3	0	0	0	/
chr4:157249853	g	exonic	45	2	6	2	0	0	0	/
chr4:157250143	g	not exonic	184	15	22	9	0	0	0	/
chr4:157303261	t	not exonic	22	1	2	1	0	0	0	/
chr4:157303670	c	exonic	7623	587	35	0	5	0	0	/
chr4:157303821	t	not exonic	81	13	16	6	0	0	0	/
chr4:157303871	t	not exonic	74	2	12	2	0	0	0	/
chr4:157304004	t	not exonic	102	20	22	13	0	0	0	/
chr4:157312394	t	not exonic	30	1	6	1	0	0	0	/
chr4:157312521	t	not exonic	41	4	9	4	0	0	0	/
chr4:157312522	g	not exonic	38	3	8	3	0	0	0	/
chr4:157312626	t	not exonic	32	2	4	2	0	0	0	/
chr4:157312997	a	not exonic	170	21	23	8	8	7	0	/
chr4:157313000	c	not exonic	171	13	23	10	5	4	0	/
chr4:157313001	a	not exonic	149	16	24	6	6	5	0	/
chr4:157317430	t	not exonic	38	1	4	1	0	0	0	/
chr4:157317433	t	not exonic	37	3	4	3	0	0	0	/
chr4:157317550	c	not exonic	58	4	10	4	2	2	0	/
chr4:157317552	t	not exonic	56	4	11	4	0	0	0	/
chr4:157317579	t	not exonic	57	6	10	4	0	0	0	/
chr4:157317580	g	not exonic	61	4	10	2	0	0	0	/
chr4:157317581	a	not exonic	58	3	9	2	1	1	0	/
chr4:157317678	t	exonic	2105	5777	35	34	0	0	0	/
chr4:157317779	t	not exonic	131	15	19	10	0	0	0	/
chr4:157317827	t	not exonic	119	10	19	4	0	0	0	/
chr4:157317828	t	not exonic	125	10	20	5	0	0	0	/
chr4:157317898	t	not exonic	104	10	17	7	0	0	0	/
chr4:157317945	c	not exonic	38	5	5	4	1	0	0	/
chr4:157321360	t	not exonic	53	20	9	4	0	0	0	/
chr4:157321388	g	not exonic	31	64	14	21	0	0	0	/
chr4:157321688	a	not exonic	244	35	30	12	2	1	0	/
chr4:157321692	g	not exonic	137	5	21	5	0	0	0	/
chr4:157321889	t	not exonic	172	10	25	8	0	0	0	/
chr4:157332615	t	not exonic	315	18	25	10	0	0	0	/
chr4:157332616	t	not exonic	306	20	25	10	0	0	0	/
chr4:157333114	a	not exonic	504	39	31	13	7	4	0	/
chr4:157333115	a	not exonic	494	47	31	11	8	4	0	/
chr4:157333116	a	not exonic	503	40	31	8	6	4	0	/
chr4:157333283	t	exonic	11778	1950	34	1	0	0	0	/
chr4:157333284	t	exonic	13081	1281	34	0	0	0	0	/
chr4:157333386	g	not exonic	666	89	28	10	0	0	0	/
chr4:157333963	t	not exonic	127	6	20	4	0	0	0	/
chr4:157334174	t	exonic	2413	329	34	1	0	0	0	/
chr4:157334272	t	exonic	2604	1196	33	0	0	0	0	/
chr4:157334333	t	exonic	577	33	32	12	0	0	0	/
chr4:157334659	t	exonic	2740	344	33	0	0	0	0	/
chr4:157334660	t	exonic	2821	279	33	0	0	0	0	/
chr4:157334854	a	exonic	1512	177	34	5	16	4	0	/
chr4:157334855	t	exonic	1319	255	34	2	0	0	0	/
chr4:157335626	t	exonic	1282	150	33	10	0	0	0	/
chr4:157335711	t	exonic	11245	1395	34	3	0	0	0	/
chr4:157335712	t	exonic	11685	1005	34	3	0	0	0	/
chr4:157335850	t	exonic	13761	1007	35	1	0	0	0	/
chr4:157335874	t	exonic	9590	577	35	5	0	0	0	/
chr4:157336156	t	not exonic	1798	90	33	10	0	0	0	/
chr4:157336377	a	exonic	10683	608	35	12	26	12	1	iGluR
chr4:157336632	t	exonic	6166	483	35	0	0	0	0	/
chr4:157336633	t	exonic	6397	473	35	1	0	0	0	/
chr4:157336723	a	exonic	172	3158	35	35	35	35	1	iGluR
chr4:157336727	a	exonic	3134	372	35	29	29	29	1	iGluR
chr4:157336783	a	not exonic	220	172	23	27	27	21	1	iGluR
chr4:157336984	a	not exonic	129	282	28	33	33	28	1	iGluR
chr4:157336985	a	not exonic	257	155	28	30	30	27	1	iGluR
chr4:157337091	a	not exonic	1485	114	34	27	27	27	1	iGluR
chr4:157341038	t	not exonic	643	48	33	10	0	0	0	/
chr4:157341457	t	exonic	8400	480	35	2	0	0	0	/
chr4:157341458	t	exonic	8800	733	35	0	0	0	0	/
chr4:157341587	t	not exonic	257	22	27	5	0	0	0	/
chr4:157342159	t	not exonic	138	8	23	8	0	0	0	/
chr4:157342160	a	not exonic	138	4	23	4	3	2	0	/
chr4:157342161	a	not exonic	129	3	20	3	2	1	0	/
chr4:157342311	a	not exonic	134	4	18	3	3	1	0	/
chr4:157359770	a	not exonic	82	14	15	10	9	7	0	/
chr4:157359771	a	not exonic	92	2	16	2	0	0	0	/
chr4:157360038	t	exonic	13592	716	35	1	0	0	0	/
chr4:157360142	a	exonic	4271	4746	35	35	35	35	1	iGluR
chr4:157360219	c	not exonic	1009	59	31	9	0	0	0	/
chr4:157360371	t	not exonic	248	84	20	15	0	0	0	/
chr4:157360611	t	not exonic	2148	174	33	18	0	0	0	/
chr4:157360706	t	exonic	979	60	33	16	0	0	0	/
chr4:157361247	t	not exonic	1365	40	32	11	0	0	0	/
chr4:157361314	t	not exonic	1006	25	34	11	0	0	0	/
chr4:157362216	t	not exonic	2087	108	33	8	0	0	0	/
chr4:157362302	t	not exonic	1801	129	33	4	0	0	0	/
chr4:157362303	t	not exonic	1813	114	33	7	0	0	0	/
chr4:157362648	t	not exonic	804	51	34	18	0	0	0	/
chr4:157362935	t	exonic	9600	556	35	6	0	0	0	/
chr4:157363122	t	exonic	1012	16	31	9	0	0	0	/
chr4:157363225	t	not exonic	846	57	33	13	0	0	0	/
chr4:157363488	t	exonic	5334	87	35	13	0	0	0	/
chr4:157364154	a	exonic	7051	1264	35	0	19	0	0	/
chr4:157364155	a	exonic	6822	1306	35	1	18	1	0	/
chr4:157364445	t	exonic	2001	3742	34	33	0	0	0	/
chr4:157365071	t	exonic	7884	753	35	7	0	0	0	/
chr4:157365247	t	exonic	6311	599	35	2	0	0	0	/
chr4:157365445	t	exonic	7670	391	34	17	0	0	0	/
chr4:157365463	a	exonic	4600	389	34	17	1	1	0	/
chr4:157365781	t	exonic	4104	234	35	10	0	0	0	/
chr4:157366000	t	exonic	3226	127	35	14	0	0	0	/
chr4:157366069	a	exonic	1301	93	34	9	9	4	0	/
chr4:157366207	a	not exonic	569	38	29	12	9	8	0	/
chr4:157366362	a	not exonic	423	30	29	14	13	13	1	iGluR
chr4:157366363	c	not exonic	429	24	29	8	6	4	0	/
chrX:123183689	a	not exonic	13	2	0	1	0	0	0	/
chrX:123183692	g	not exonic	16	1	1	1	0	0	0	/
chrX:123184137	t	not exonic	38	1	6	1	0	0	0	/
chrX:123184331	a	exonic	317	4	21	4	2	0	0	/
chrX:123185624	g	not exonic	19	1	2	1	0	0	0	/
chrX:123185677	t	not exonic	33	1	5	1	0	0	0	/
chrX:123185780	t	not exonic	41	1	6	1	0	0	0	/
chrX:123185941	c	exonic	2235	120	35	10	12	7	0	/
chrX:123186021	a	not exonic	44	1	7	1	0	0	0	/
chrX:123186065	t	not exonic	77	25	17	12	0	0	0	/
chrX:123202347	a	not exonic	44	1	4	1	1	0	0	/
chrX:123202398	c	not exonic	58	4	12	2	2	1	0	/
chrX:123202415	a	not exonic	35	8	6	5	4	3	0	/
chrX:123202416	a	not exonic	39	3	5	3	1	1	0	/
chrX:123202511	t	not exonic	33	1	3	1	0	0	0	/
chrX:123202532	a	not exonic	25	1	2	1	1	0	0	/
chrX:123202596	t	not exonic	43	16	8	8	0	0	0	/
chrX:123202628	c	not exonic	30	7	6	6	2	1	0	/
chrX:123202637	t	exonic	64	1	8	1	0	0	0	/
chrX:123202688	t	exonic	78	6	12	3	0	0	0	/
chrX:123202708	g	exonic	94	3	13	3	0	0	0	/
chrX:123202904	c	not exonic	71	5	12	4	3	2	0	/
chrX:123202905	a	not exonic	74	3	13	2	1	1	0	/
chrX:123203075	a	not exonic	49	1	10	1	0	0	0	/
chrX:123203082	a	not exonic	39	1	7	1	1	0	0	/
chrX:123203104	a	not exonic	31	1	5	1	1	0	0	/
chrX:123203141	t	not exonic	19	6	3	5	0	0	0	/
chrX:123203199	a	not exonic	81	4	13	2	3	1	0	/
chrX:123204173	t	not exonic	17	1	1	1	0	0	0	/
chrX:123204229	c	not exonic	50	3	9	3	1	1	0	/
chrX:123204243	t	not exonic	28	2	3	2	0	0	0	/
chrX:123204354	t	not exonic	44	9	7	5	0	0	0	/
chrX:123204424	a	exonic	112	5	12	5	4	2	0	/
chrX:123204425	g	exonic	112	3	13	3	0	0	0	/
chrX:123204486	a	exonic	170	35	27	2	2	2	0	/
chrX:123204564	a	exonic	225	26	29	10	10	9	0	/
chrX:123204616	t	exonic	188	14	26	8	0	0	0	/
chrX:123204732	g	not exonic	45	5	7	4	0	0	0	/
chrX:123253308	t	exonic	1292	67	35	20	0	0	0	/
chrX:123253427	t	exonic	1886	45	35	12	0	0	0	/
chrX:123253642	t	exonic	39	2	7	1	0	0	0	/
chrX:123253755	a	not exonic	27	1	5	1	1	0	0	/
chrX:123253791	a	not exonic	6	17	3	7	0	0	0	/
chrX:123253834	t	not exonic	28	1	3	1	0	0	0	/
chrX:123253868	t	not exonic	29	1	3	1	0	0	0	/
chrX:123253885	t	not exonic	23	1	4	1	0	0	0	/
chrX:123253893	t	not exonic	3	16	2	11	0	0	0	/
chrX:123325727	t	not exonic	19	1	2	1	0	0	0	/
chrX:123325728	t	not exonic	16	5	2	4	0	0	0	/
chrX:123325729	c	not exonic	20	1	2	1	0	0	0	/
chrX:123326206	t	exonic	4372	319	35	4	0	0	0	/
chrX:123326299	g	not exonic	59	8	7	6	0	0	0	/
chrX:123326315	t	not exonic	40	1	3	1	0	0	0	/
chrX:123326362	g	not exonic	30	1	4	1	0	0	0	/
chrX:123326443	t	not exonic	39	3	5	3	0	0	0	/
chrX:123326444	c	not exonic	40	1	5	1	0	0	0	/
chrX:123326494	a	not exonic	36	1	6	1	0	0	0	/
chrX:123326507	a	not exonic	35	1	6	1	1	0	0	/
chrX:123355093	t	not exonic	15	1	1	1	0	0	0	/
chrX:123358142	a	not exonic	177	13	20	10	0	0	0	/
chrX:123358148	a	not exonic	92	6	17	4	3	2	0	/
chrX:123358350	c	exonic	43	1	8	1	1	0	0	/
chrX:123358535	c	exonic	226	7	19	4	1	1	0	/
chrX:123358569	a	exonic	104	9	18	9	8	8	1	iGluR
chrX:123358706	a	exonic	48	1	12	1	0	0	0	/
chrX:123358768	t	exonic	42	3	7	2	0	0	0	/
chrX:123358799	t	exonic	122	5	18	5	0	0	0	/
chrX:123359096	t	not exonic	132	25	21	14	0	0	0	/
chrX:123359097	a	not exonic	134	10	18	7	6	4	0	/
chrX:123361062	a	not exonic	105	13	17	8	3	3	0	/
chrX:123361066	g	not exonic	146	4	17	4	0	0	0	/
chrX:123361111	c	not exonic	68	50	13	17	17	10	1	iGluR
chrX:123361157	t	not exonic	37	4	4	3	0	0	0	/
chrX:123361348	c	not exonic	23	2	3	2	1	0	0	/
chrX:123361349	t	not exonic	20	6	3	4	0	0	0	/
chrX:123361365	a	not exonic	13	1	0	1	1	0	0	/
chrX:123361472	c	not exonic	23	1	2	1	0	0	0	/
chrX:123361489	t	not exonic	26	1	3	1	0	0	0	/
chrX:123361599	a	not exonic	25	1	2	1	1	0	0	/
chrX:123361600	g	not exonic	26	2	2	2	0	0	0	/
chrX:123394765	t	not exonic	37	1	8	1	0	0	0	/
chrX:123394869	t	not exonic	38	3	7	3	0	0	0	/
chrX:123394901	t	not exonic	17	3	3	3	0	0	0	/
chrX:123394903	t	not exonic	20	1	3	1	0	0	0	/
chrX:123395003	t	exonic	2801	465	35	4	0	0	0	/
chrX:123395317	a	not exonic	98	7	13	6	6	5	0	/
chrX:123395349	a	not exonic	78	1	9	1	1	0	0	/
chrX:123398717	t	exonic	3417	173	34	5	0	0	0	/
chrX:123398986	t	not exonic	105	10	17	7	0	0	0	/
chrX:123399029	t	not exonic	57	1	9	1	0	0	0	/
chrX:123399031	g	not exonic	49	1	7	1	0	0	0	/
chrX:123402732	a	not exonic	50	2	9	2	1	0	0	/
chrX:123402765	a	not exonic	34	2	3	2	1	0	0	/
chrX:123402766	g	not exonic	33	1	4	1	0	0	0	/
chrX:123402854	t	not exonic	20	1	2	1	0	0	0	/
chrX:123402857	a	not exonic	19	1	1	1	1	0	0	/
chrX:123402858	t	not exonic	23	1	3	1	0	0	0	/
chrX:123402915	t	not exonic	33	1	2	1	0	0	0	/
chrX:123403204	a	not exonic	116	6	20	6	4	3	0	/
chrX:123403285	c	not exonic	79	11	18	7	3	3	0	/
chrX:123403426	t	exonic	3445	5251	35	32	0	0	0	/
chrX:123403484	t	exonic	6606	980	35	2	0	0	0	/
chrX:123403567	c	not exonic	7	14	2	9	9	1	0	/
chrX:123403633	c	not exonic	31	2	4	1	0	0	0	/
chrX:123403701	a	not exonic	24	1	4	1	1	0	0	/
chrX:123404663	a	not exonic	23	4	4	1	1	1	0	/
chrX:123404667	t	not exonic	25	1	4	1	0	0	0	/
chrX:123404669	t	not exonic	24	1	4	1	0	0	0	/
chrX:123404704	a	not exonic	20	1	2	1	0	0	0	/
chrX:123405131	t	not exonic	37	2	4	2	0	0	0	/
chrX:123417144	a	not exonic	63	5	12	5	4	1	0	/
chrX:123417176	t	not exonic	39	3	4	2	0	0	0	/
chrX:123417317	c	not exonic	26	3	4	3	2	0	0	/
chrX:123417332	a	not exonic	24	1	3	1	1	0	0	/
chrX:123417398	t	not exonic	15	1	2	1	0	0	0	/
chrX:123417438	t	exonic	2621	135	35	7	0	0	0	/
chrX:123417439	t	exonic	2581	198	35	6	0	0	0	/
chrX:123417442	t	exonic	2311	121	35	12	0	0	0	/
chrX:123417642	t	exonic	2721	195	34	14	0	0	0	/
chrX:123427713	t	not exonic	96	10	16	5	0	0	0	/
chrX:123427769	a	not exonic	57	2	6	2	1	0	0	/
chrX:123428134	t	exonic	5051	331	35	2	0	0	0	/
chrX:123428135	t	exonic	4945	439	35	2	0	0	0	/
chrX:123428246	t	not exonic	72	5	14	3	0	0	0	/
chrX:123428251	a	not exonic	73	4	11	4	0	0	0	/
chrX:123428297	c	not exonic	16	33	5	13	13	4	0	/
chrX:123464881	t	exonic	3757	223	34	8	0	0	0	/
chrX:123464939	a	exonic	2685	142	35	11	18	10	0	/
chrX:123464940	a	exonic	2613	134	35	7	6	2	0	/
chrX:123465111	a	exonic	346	2816	35	35	35	35	1	iGluR
chrX:123465147	a	not exonic	86	39	12	11	11	8	1	iGluR
chrX:123465467	t	not exonic	576	35	33	6	0	0	0	/
chrX:123465858	t	not exonic	615	112	28	8	0	0	0	/
chrX:123465859	t	not exonic	631	84	28	8	0	0	0	/
chrX:123479810	c	not exonic	150	2	12	1	1	0	0	/
chrX:123479863	a	not exonic	186	3	18	2	2	1	0	/
chrX:123479864	t	not exonic	187	5	18	5	0	0	0	/
chrX:123480166	t	exonic	1975	112	35	9	0	0	0	/
chrX:123482476	a	not exonic	920	54	31	20	20	20	1	iGluR
chrX:123482480	a	not exonic	368	604	31	32	32	30	1	iGluR
chrX:123482666	a	not exonic	484	82	33	20	20	20	1	iGluR
chrX:123482763	t	exonic	647	41	31	12	0	0	0	/
chrX:123482800	a	exonic	2835	168	35	22	0	0	0	/
chrX:123483089	t	not exonic	52	1	10	1	0	0	0	/
chrX:123483202	t	not exonic	86	14	15	7	0	0	0	/
chrX:123483311	a	not exonic	130	12	20	5	4	4	0	/
chrX:123483312	g	not exonic	139	12	21	7	0	0	0	/
chrX:123488628	t	not exonic	232	21	29	10	0	0	0	/
chrX:123488632	c	not exonic	215	8	26	4	3	2	0	/
chrX:123488778	t	exonic	2032	93	35	15	0	0	0	/
chrX:123489741	c	exonic	3081	78	34	9	12	7	0	/
chrX:123489759	g	exonic	2764	27	33	11	0	0	0	/
chrX:123490596	t	exonic	2094	186	35	3	0	0	0	/
chrX:123490832	t	exonic	1665	87	34	12	0	0	0	/
chrX:123490902	t	exonic	222	25	26	10	0	0	0	/
chr11:105609867	c	not exonic	18	1	1	1	1	0	0	/
chr11:105609869	a	not exonic	21	2	2	2	2	0	0	/
chr11:105609921	a	not exonic	0	45	6	21	0	0	0	/
chr11:105610407	t	exonic	758	24	28	10	0	0	0	/
chr11:105610648	a	not exonic	238	10	15	7	6	2	0	/
chr11:105611124	g	not exonic	30	1	5	1	0	0	0	/
chr11:105611144	a	not exonic	30	1	4	1	1	0	0	/
chr11:105612042	g	not exonic	44	1	6	1	0	0	0	/
chr11:105612045	c	not exonic	38	1	5	1	0	0	0	/
chr11:105612129	g	not exonic	23	1	3	1	0	0	0	/
chr11:105612292	a	exonic	6178	622	35	1	16	1	0	/
chr11:105612293	a	exonic	6053	762	35	2	5	1	0	/
chr11:105612294	a	exonic	6243	417	35	5	9	1	0	/
chr11:105612296	a	exonic	6345	185	35	9	3	2	0	/
chr11:105612298	a	exonic	4999	300	34	5	2	1	0	/
chr11:105612934	a	exonic	387	162	30	17	17	15	1	iGluR
chr11:105612953	c	exonic	613	9	26	8	5	3	0	/
chr11:105613325	t	exonic	417	6	25	4	0	0	0	/
chr11:105613609	t	exonic	258	13	31	10	0	0	0	/
chr11:105613749	a	exonic	513	23	33	11	12	10	0	/
chr11:105613934	c	exonic	136	168	27	28	0	0	0	/
chr11:105614117	t	exonic	116	163	29	25	0	0	0	/
chr11:105614223	g	exonic	393	34	28	11	0	0	0	/
chr11:105614224	t	exonic	340	56	28	10	0	0	0	/
chr11:105614259	a	exonic	178	11	20	8	5	4	0	/
chr11:105614318	t	exonic	164	2	17	2	0	0	0	/
chr11:105614500	a	not exonic	191	9	21	4	4	3	0	/
chr11:105614695	t	not exonic	112	29	23	8	0	0	0	/
chr11:105719960	t	not exonic	31	3	4	3	0	0	0	/
chr11:105720373	a	not exonic	56	4	8	4	4	0	0	/
chr11:105752862	c	not exonic	24	1	1	1	1	0	0	/
chr11:105752863	t	not exonic	26	1	1	1	0	0	0	/
chr11:105752864	c	not exonic	26	3	3	3	2	0	0	/
chr11:105752866	t	not exonic	27	2	3	0	0	0	0	/
chr11:105753366	t	not exonic	223	23	22	8	0	0	0	/
chr11:105797677	c	not exonic	62	1	8	1	1	0	0	/
chr11:105797727	a	exonic	111	4	18	2	1	0	0	/
chr11:105797728	c	exonic	98	7	18	6	0	0	0	/
chr11:105797749	t	exonic	77	6	9	5	0	0	0	/
chr11:105797791	c	exonic	42	1	2	1	1	0	0	/
chr11:105797842	g	exonic	61	1	8	1	0	0	0	/
chr11:105797844	g	exonic	59	2	8	2	0	0	0	/
chr11:105798000	a	not exonic	32	50	9	17	17	9	1	iGluR
chr11:105798076	a	not exonic	274	14	26	9	5	5	0	/
chr11:105798115	t	not exonic	233	18	25	8	0	0	0	/
chr11:105842563	t	not exonic	29	1	5	1	0	0	0	/
chr11:105842631	t	not exonic	73	6	14	5	0	0	0	/
chr11:105842659	t	not exonic	41	1	6	1	0	0	0	/
chr11:105842715	t	not exonic	84	2	14	2	0	0	0	/
chr11:105842726	t	not exonic	56	4	9	4	0	0	0	/
chr11:105842761	t	not exonic	30	5	3	2	0	0	0	/
chr11:105842863	c	exonic	49	1	7	1	0	0	0	/
chr11:105842902	t	exonic	42	1	5	1	0	0	0	/
chr11:105842950	t	not exonic	53	2	6	2	0	0	0	/
chr11:105843010	t	not exonic	49	1	8	1	0	0	0	/
chr11:105843046	c	not exonic	36	1	7	1	1	0	0	/
chr11:105843075	c	not exonic	32	1	7	1	1	0	0	/
chr11:105861779	g	not exonic	98	5	19	3	0	0	0	/
chr11:105861780	t	not exonic	84	8	18	6	0	0	0	/
chr11:105861807	g	not exonic	52	1	8	1	0	0	0	/
chr11:105861953	g	not exonic	33	1	3	1	0	0	0	/
chr11:105861961	c	not exonic	26	4	3	3	3	0	0	/
chr11:105862005	c	not exonic	23	2	3	1	1	0	0	/
chr11:105862201	t	exonic	4340	617	34	1	0	0	0	/
chr11:105862202	a	exonic	4707	260	34	5	11	3	0	/
chr11:105862361	a	exonic	14	1	0	1	1	0	0	/
chr11:105862483	t	exonic	32	1	4	1	0	0	0	/
chr11:105862498	g	exonic	21	9	3	5	0	0	0	/
chr11:105862511	t	exonic	25	1	2	1	0	0	0	/
chr11:105862526	a	exonic	26	1	2	1	1	0	0	/
chr11:105862571	t	exonic	40	1	5	1	0	0	0	/
chr11:105862626	c	exonic	56	7	11	1	1	1	0	/
chr11:105862643	a	exonic	50	9	9	6	2	2	0	/
chr11:105862648	a	exonic	28	2	2	2	2	0	0	/
chr11:105862767	t	not exonic	112	5	16	5	0	0	0	/
chr11:105884056	t	not exonic	150	24	19	7	0	0	0	/
chr11:105884063	g	not exonic	31	3	6	2	0	0	0	/
chr11:105884091	t	not exonic	16	1	2	1	0	0	0	/
chr11:105884243	c	not exonic	29	1	4	1	1	0	0	/
chr11:105884246	a	not exonic	20	1	2	1	0	0	0	/
chr11:105884292	a	not exonic	53	4	9	2	1	0	0	/
chr11:105884312	t	not exonic	40	1	4	1	0	0	0	/
chr11:105884616	a	not exonic	22	1	1	1	1	0	0	/
chr11:105884617	t	not exonic	20	2	1	2	0	0	0	/
chr11:105884633	c	not exonic	14	1	1	1	0	0	0	/
chr11:105887518	g	not exonic	26	3	3	3	0	0	0	/
chr11:105887520	t	exonic	3384	98	34	8	0	0	0	/
chr11:105887521	t	exonic	3465	135	34	9	0	0	0	/
chr11:105887523	t	exonic	3401	121	34	9	0	0	0	/
chr11:105887527	t	exonic	3025	62	34	9	0	0	0	/
chr11:105898001	a	not exonic	20	1	2	1	1	0	0	/
chr11:105898201	t	not exonic	13	3	0	3	0	0	0	/
chr11:105898202	g	not exonic	16	1	0	1	0	0	0	/
chr11:105898203	t	not exonic	15	2	0	2	0	0	0	/
chr11:105898391	t	exonic	3459	106	34	11	0	0	0	/
chr11:105903608	a	not exonic	36	1	5	1	1	0	0	/
chr11:105903610	t	not exonic	35	3	5	3	0	0	0	/
chr11:105903744	g	not exonic	23	1	3	1	0	0	0	/
chr11:105903807	t	not exonic	35	5	4	4	0	0	0	/
chr11:105904061	c	not exonic	24	1	2	1	1	0	0	/
chr11:105904920	t	not exonic	27	3	5	3	0	0	0	/
chr11:105905370	t	not exonic	59	4	10	4	0	0	0	/
chr11:105910229	t	not exonic	159	8	21	6	0	0	0	/
chr11:105910268	t	not exonic	73	11	13	7	0	0	0	/
chr11:105910269	g	not exonic	76	5	12	4	0	0	0	/
chr11:105910382	a	not exonic	43	1	7	1	1	0	0	/
chr11:105910682	g	not exonic	202	47	23	9	0	0	0	/
chr11:105910771	t	not exonic	214	7	25	5	0	0	0	/
chr11:105911589	t	not exonic	263	26	28	14	0	0	0	/
chr11:105911756	t	not exonic	120	8	17	6	0	0	0	/
chr11:105911928	c	exonic	2239	197	34	13	13	13	1	iGluR
chr11:105912078	c	exonic	1251	108	33	10	10	10	0	/
chr11:105912222	a	exonic	823	14	29	6	7	6	0	/
chr11:105912223	a	exonic	815	20	30	7	4	4	0	/
chr11:105912451	t	exonic	830	56	30	13	0	0	0	/
chr11:105912510	t	exonic	117	4	11	2	0	0	0	/
chr11:105912533	a	exonic	56	1	5	1	0	0	0	/
chr11:105912588	t	exonic	324	3	17	3	0	0	0	/
chr11:105912894	c	exonic	3396	189	34	4	14	3	0	/
chr11:105912954	a	exonic	2667	96	34	8	7	3	0	/
chr11:105912973	g	exonic	955	87	23	7	0	0	0	/
chr11:105913297	t	not exonic	114	1	8	1	0	0	0	/
chr11:105913304	t	not exonic	109	1	10	1	0	0	0	/
chr11:105913306	a	not exonic	105	1	10	1	1	0	0	/
chr11:105918485	t	not exonic	21	1	3	1	0	0	0	/
chr11:105918518	t	not exonic	16	1	1	1	0	0	0	/
chr11:105918541	a	not exonic	22	2	3	2	1	0	0	/
chr11:105918618	c	not exonic	19	1	2	1	1	0	0	/
chr11:105918709	t	not exonic	32	1	4	1	0	0	0	/
chr11:105919018	t	not exonic	92	9	15	4	0	0	0	/
chr11:105919024	a	not exonic	81	8	15	4	0	0	0	/
chr11:105919109	t	not exonic	81	16	17	8	0	0	0	/
chr11:105919137	a	not exonic	23	1	3	1	1	0	0	/
chr11:105919206	t	not exonic	27	1	3	1	0	0	0	/
chr11:105924153	c	not exonic	21	1	2	1	1	0	0	/
chr11:105924154	t	not exonic	21	1	2	1	0	0	0	/
chr11:105924156	t	not exonic	25	2	3	2	0	0	0	/
chr11:105924169	t	not exonic	33	2	6	2	0	0	0	/
chr11:105924177	a	not exonic	31	2	5	1	0	0	0	/
chr11:105924339	t	not exonic	30	2	4	2	0	0	0	/
chr11:105924443	a	exonic	981	46	33	8	7	4	0	/
chr11:105924762	t	exonic	989	27	32	13	0	0	0	/
chr11:105924852	t	not exonic	73	7	13	5	0	0	0	/
chr11:105924915	t	not exonic	45	4	7	3	0	0	0	/
chr11:105924965	t	not exonic	54	6	10	4	0	0	0	/
chr11:105926562	a	not exonic	53	3	14	3	2	2	0	/
chr11:105926604	t	not exonic	25	3	4	3	0	0	0	/
chr11:105926605	t	not exonic	30	1	5	1	0	0	0	/
chr11:105926915	a	exonic	1790	133	33	7	5	5	0	/
chr11:105926934	t	exonic	1828	88	33	6	0	0	0	/
chr11:105926935	t	exonic	1801	97	33	7	0	0	0	/
chr11:105927133	t	not exonic	51	3	8	3	0	0	0	/
chr11:105933598	t	not exonic	173	13	20	9	0	0	0	/
chr11:105933658	t	not exonic	64	1	5	1	0	0	0	/
chr11:105933659	c	not exonic	68	1	5	1	1	0	0	/
chr11:105933716	c	not exonic	91	7	16	5	1	1	0	/
chr11:105933717	t	not exonic	87	11	16	8	0	0	0	/
chr11:105933758	t	exonic	1518	44	34	15	0	0	0	/
chr11:105933762	t	exonic	1470	69	34	14	0	0	0	/
chr11:105933968	a	exonic	552	903	32	31	31	30	1	iGluR
chr11:105934007	a	not exonic	104	15	18	8	8	7	0	/
chr11:105934121	t	not exonic	146	2	14	2	0	0	0	/
chr11:105934130	t	not exonic	116	15	15	5	0	0	0	/
chr11:105945246	t	not exonic	122	6	17	4	0	0	0	/
chr11:105945336	a	not exonic	117	8	21	8	7	7	0	/
chr11:105945372	a	not exonic	82	4	13	4	4	2	0	/
chr11:105945383	a	not exonic	74	5	14	4	4	2	0	/
chr11:105945389	t	not exonic	78	3	12	1	0	0	0	/
chr11:105945402	a	not exonic	41	24	8	13	13	6	1	iGluR
chr11:105945418	a	not exonic	48	22	10	10	10	7	1	iGluR
chr11:105945433	a	not exonic	34	31	8	14	14	8	1	iGluR
chr11:105945441	a	not exonic	55	2	5	2	2	0	0	/
chr11:105945464	a	exonic	161	14	24	8	4	4	0	/
chr11:105945500	a	exonic	323	12	24	5	5	4	0	/
chr11:105945504	a	not exonic	107	112	21	22	22	20	1	iGluR
chr11:105945505	a	not exonic	179	41	21	15	15	15	1	iGluR
chr11:105945526	a	not exonic	160	7	19	6	6	6	0	/
chr11:105945609	c	not exonic	315	35	27	11	6	2	0	/
chr11:105965710	g	not exonic	64	35	13	15	0	0	0	/
chr11:105965731	t	not exonic	98	2	10	2	0	0	0	/
chr11:105965733	t	not exonic	136	2	13	2	0	0	0	/
chr11:105965853	t	not exonic	159	13	21	5	0	0	0	/
chr11:105966196	g	not exonic	0	109	12	21	0	0	0	/
chr11:105966233	a	not exonic	92	25	12	10	10	6	0	/
chr11:105966253	a	not exonic	142	31	21	3	3	3	0	/
chr11:105966299	t	not exonic	130	10	16	7	0	0	0	/
chr11:105966317	t	not exonic	23	102	17	22	0	0	0	/
chr11:105971667	a	not exonic	124	7	17	7	7	5	0	/
chr11:105971780	t	not exonic	144	5	17	5	0	0	0	/
chr11:105971828	a	not exonic	125	4	13	2	1	0	0	/
chr11:105971914	a	exonic	826	13	26	9	8	7	0	/
chr11:105972189	c	not exonic	0	90	6	20	20	6	1	iGluR
chr11:105972321	t	not exonic	91	3	11	3	0	0	0	/
chr11:105974196	c	not exonic	73	69	17	22	0	0	0	/
chr11:105974308	a	not exonic	316	16	27	13	6	6	0	/
chr11:105974446	t	exonic	589	30	30	14	0	0	0	/
chr11:105974629	a	not exonic	126	6	15	5	1	1	0	/
chr11:105974677	t	not exonic	185	23	20	8	0	0	0	/
chr11:105974694	c	not exonic	65	117	16	24	24	16	1	iGluR
chr11:105974831	t	not exonic	166	5	15	5	0	0	0	/
chr11:105974835	g	not exonic	91	65	16	19	0	0	0	/
chr11:105979363	a	not exonic	114	65	13	11	11	7	0	/
chr11:105979620	a	exonic	1383	48	34	10	13	9	0	/
chr11:105979843	t	exonic	1396	24	30	9	0	0	0	/
chr11:105979942	t	exonic	708	9	24	6	0	0	0	/
chr11:105979970	t	exonic	296	5	20	5	0	0	0	/
chr11:105980342	t	exonic	1470	26	33	9	0	0	0	/
chr11:105980690	a	exonic	1477	102	33	16	19	16	1	iGluR
chr11:105980691	a	exonic	1511	65	33	12	12	9	0	/
chr11:105980739	t	exonic	571	195	30	10	0	0	0	/
chr11:105980774	t	exonic	648	23	31	12	0	0	0	/
chr11:105980888	c	exonic	17	722	13	25	25	13	1	iGluR
chr11:105981069	t	exonic	851	95	33	7	0	0	0	/
chr11:105981618	t	exonic	1428	74	34	10	0	0	0	/
chr11:105982126	a	not exonic	47	1	5	1	0	0	0	/
chr11:105982151	a	not exonic	41	2	4	2	1	0	0	/
chr11:105982192	a	not exonic	47	2	3	1	1	0	0	/
chr11:105982213	a	not exonic	43	1	6	1	0	0	0	/
chr11:105982380	a	not exonic	23	21	5	12	12	4	0	/
chr11:105982388	t	not exonic	45	4	6	4	0	0	0	/
chr10:85599298	a	not exonic	57	4	9	3	0	0	0	/
chr10:85599325	c	not exonic	80	4	15	4	0	0	0	/
chr10:85599326	t	not exonic	82	9	17	8	5	4	0	/
chr10:85599584	a	exonic	135	2	15	2	0	0	0	/
chr10:85599981	t	exonic	401	5	25	5	0	0	0	/
chr10:85599983	t	exonic	417	12	29	5	2	1	0	/
chr10:85600069	a	exonic	243	252	25	30	0	0	0	/
chr10:85600370	a	exonic	678	11	32	10	0	0	0	/
chr10:85600736	a	exonic	356	5	20	5	0	0	0	/
chr10:85600955	g	exonic	286	332	23	22	0	0	0	/
chr10:85600966	a	exonic	215	360	22	21	0	0	0	/
chr10:85601123	a	exonic	887	28	30	12	0	0	0	/
chr10:85601124	a	exonic	887	26	30	7	0	0	0	/
chr10:85601205	a	exonic	1154	15	31	9	0	0	0	/
chr10:85601441	a	exonic	108	2	11	2	0	0	0	/
chr10:85601660	a	exonic	403	1	14	1	0	0	0	/
chr10:85601799	c	exonic	242	1	13	1	0	0	0	/
chr10:85601964	g	exonic	153	1	13	1	1	0	0	/
chr10:85601988	a	exonic	219	1	15	1	0	0	0	/
chr10:85602204	g	exonic	340	193	33	27	27	27	1	iGluR
chr10:85602239	g	exonic	257	10	24	9	1	0	0	/
chr10:85602403	t	exonic	1720	3	16	3	3	1	0	/
chr10:85602404	t	exonic	1765	2	15	2	0	0	0	/
chr10:85602655	a	exonic	1989	18	32	9	0	0	0	/
chr10:85602822	t	not exonic	53	9	8	3	0	0	0	/
chr10:85602830	a	not exonic	74	2	8	1	0	0	0	/
chr10:85602849	t	not exonic	79	1	11	1	0	0	0	/
chr10:85602907	a	not exonic	68	1	9	1	0	0	0	/
chr10:85602958	t	not exonic	93	1	11	1	0	0	0	/
chr10:85613014	a	not exonic	60	1	9	1	0	0	0	/
chr10:85613057	c	exonic	259	2	15	2	0	0	0	/
chr10:85613272	a	not exonic	59	3	9	3	0	0	0	/
chr10:85613327	a	not exonic	41	1	8	1	0	0	0	/
chr10:85613354	t	not exonic	24	1	4	1	0	0	0	/
chr10:85613602	c	exonic	1930	5	14	4	0	0	0	/
chr10:85613608	c	exonic	1790	6	17	4	0	0	0	/
chr10:85613609	a	exonic	1783	7	17	5	0	0	0	/
chr10:85613684	c	not exonic	115	1	11	1	0	0	0	/
chr10:85613723	a	not exonic	109	2	12	2	0	0	0	/
chr10:85613938	a	not exonic	45	1	5	1	0	0	0	/
chr10:85619602	t	not exonic	114	7	19	5	5	4	0	/
chr10:85619780	t	not exonic	54	1	7	1	1	0	0	/
chr10:85620020	t	exonic	1821	22	25	12	7	5	0	/
chr10:85620021	t	exonic	1930	27	32	15	10	6	0	/
chr10:85620054	t	not exonic	16	1	1	1	1	0	0	/
chr10:85620324	c	not exonic	28	1	3	1	0	0	0	/
chr10:85634704	c	not exonic	26	1	3	1	0	0	0	/
chr10:85634705	c	not exonic	27	1	4	1	0	0	0	/
chr10:85634708	a	not exonic	31	1	4	1	0	0	0	/
chr10:85634734	a	not exonic	48	1	7	1	0	0	0	/
chr10:85634775	a	not exonic	14	3	2	3	0	0	0	/
chr10:85634794	t	not exonic	16	1	1	1	1	0	0	/
chr10:85634817	a	not exonic	19	3	2	2	0	0	0	/
chr10:85634903	a	not exonic	18	1	1	1	0	0	0	/
chr10:85634921	g	not exonic	16	1	0	1	0	0	0	/
chr10:85634923	c	not exonic	23	2	1	2	0	0	0	/
chr10:85634968	a	not exonic	45	3	5	3	0	0	0	/
chr10:85634969	c	not exonic	44	5	5	3	0	0	0	/
chr10:85635137	c	not exonic	46	1	6	1	0	0	0	/
chr10:85635190	a	not exonic	40	1	6	1	0	0	0	/
chr10:85635263	t	not exonic	27	1	3	1	0	0	0	/
chr10:85647201	c	not exonic	22	1	3	1	0	0	0	/
chr10:85647260	a	exonic	2458	39	33	12	0	0	0	/
chr10:85647403	a	not exonic	14	1	0	1	0	0	0	/
chr10:85647606	c	not exonic	8	7	0	6	0	0	0	/
chr10:85722869	a	not exonic	116	9	18	4	0	0	0	/
chr10:85722870	c	not exonic	120	6	18	3	0	0	0	/
chr10:85722926	a	not exonic	99	5	18	3	0	0	0	/
chr10:85723280	g	not exonic	24	1	3	1	0	0	0	/
chr10:85723288	a	not exonic	23	3	5	1	0	0	0	/
chr10:85723296	c	not exonic	31	2	5	2	0	0	0	/
chr10:85723335	a	not exonic	34	1	5	1	0	0	0	/
chr10:85723377	t	not exonic	46	2	8	2	2	0	0	/
chr10:85723378	t	not exonic	42	4	7	2	2	1	0	/
chr10:85723386	t	not exonic	45	1	7	1	1	0	0	/
chr10:85723389	g	not exonic	47	3	9	1	1	1	0	/
chr10:85724514	a	exonic	2364	4	18	4	0	0	0	/
chr10:85724854	c	not exonic	64	1	9	1	0	0	0	/
chr10:85724855	t	not exonic	62	1	9	1	1	0	0	/
chr10:85724937	c	not exonic	58	1	10	1	0	0	0	/
chr10:85724949	a	not exonic	86	11	21	7	0	0	0	/
chr10:85727609	t	not exonic	77	21	11	6	7	5	0	/
chr10:85727781	a	not exonic	78	6	9	3	0	0	0	/
chr10:85728033	a	exonic	1621	15	22	10	0	0	0	/
chr10:85728193	t	not exonic	126	3	19	3	0	0	0	/
chr10:85728304	t	not exonic	54	1	8	1	1	0	0	/
chr10:85728312	a	not exonic	81	5	13	5	0	0	0	/
chr10:85729308	g	not exonic	29	1	6	1	0	0	0	/
chr10:85729329	c	not exonic	30	1	6	1	0	0	0	/
chr10:85729330	a	not exonic	29	1	6	1	0	0	0	/
chr10:85729349	t	not exonic	20	1	2	1	1	0	0	/
chr10:85729412	a	not exonic	37	2	5	2	0	0	0	/
chr10:85729413	a	not exonic	34	4	5	4	0	0	0	/
chr10:85729427	c	not exonic	53	3	9	3	0	0	0	/
chr10:85729429	a	not exonic	59	2	9	2	0	0	0	/
chr10:85729430	a	not exonic	58	2	9	2	0	0	0	/
chr10:85729481	a	not exonic	35	3	5	2	0	0	0	/
chr10:85729492	a	not exonic	41	2	6	2	0	0	0	/
chr10:85729494	a	not exonic	38	1	6	1	0	0	0	/
chr10:85729599	a	exonic	2106	31	32	19	0	0	0	/
chr10:85729663	a	not exonic	79	3	10	2	0	0	0	/
chr10:85729818	t	not exonic	110	5	16	3	3	2	0	/
chr10:85791338	a	not exonic	39	4	8	4	0	0	0	/
chr10:85791694	a	not exonic	58	1	7	1	0	0	0	/
chr10:85791735	g	not exonic	82	4	10	2	1	0	0	/
chr10:85854262	c	not exonic	85	6	9	1	0	0	0	/
chr10:85854281	t	not exonic	85	1	10	1	1	0	0	/
chr10:85854366	c	not exonic	112	1	8	1	0	0	0	/
chr10:85854397	c	not exonic	140	2	9	2	0	0	0	/
chr10:85854399	a	not exonic	131	11	9	9	0	0	0	/
chr10:85854514	a	exonic	3061	64	34	14	0	0	0	/
chr10:85854587	a	exonic	2291	30	34	8	0	0	0	/
chr10:85854590	a	exonic	1813	48	33	13	0	0	0	/
chr10:85854654	a	not exonic	16	1	1	1	0	0	0	/
chr10:85856356	a	not exonic	37	2	6	2	0	0	0	/
chr10:85856389	c	not exonic	25	1	2	1	0	0	0	/
chr10:85856391	c	not exonic	27	3	5	2	0	0	0	/
chr10:85856392	t	not exonic	25	3	4	2	1	1	0	/
chr10:85856401	a	not exonic	24	1	3	1	0	0	0	/
chr10:85856402	a	not exonic	25	1	4	1	0	0	0	/
chr10:85868983	a	not exonic	22	1	4	1	0	0	0	/
chr10:85915894	t	not exonic	38	1	6	1	1	0	0	/
chr10:85915905	g	not exonic	36	1	5	1	0	0	0	/
chr10:85915919	a	not exonic	43	2	6	1	0	0	0	/
chr10:85915938	a	not exonic	45	2	8	2	0	0	0	/
chr10:85915959	a	not exonic	53	2	8	2	0	0	0	/
chr10:85916008	a	not exonic	66	1	12	1	0	0	0	/
chr10:85916054	t	not exonic	50	1	8	1	1	0	0	/
chr10:85916238	g	exonic	1500	13	27	11	6	5	0	/
chr10:85916246	a	not exonic	17	1	1	1	0	0	0	/
chr10:85916427	g	not exonic	23	1	4	1	0	0	0	/
chr10:85916448	g	not exonic	26	1	5	1	1	0	0	/
chr10:86134197	a	not exonic	257	1	13	1	0	0	0	/
chr10:86134307	a	not exonic	351	3	15	3	0	0	0	/
chr10:86134319	a	not exonic	446	20	30	8	0	0	0	/
chr10:86134531	t	not exonic	106	17	11	8	8	7	1	iGluR
chr10:86134647	a	not exonic	98	3	10	3	0	0	0	/
chr10:86134728	g	not exonic	228	5	21	5	2	0	0	/
chr10:86138552	a	not exonic	85	9	16	5	0	0	0	/
chr10:86138592	c	not exonic	55	9	9	6	0	0	0	/
chr10:86138742	c	not exonic	78	2	8	2	0	0	0	/
chr10:86138955	a	exonic	1897	72	34	13	0	0	0	/
chr10:86138972	g	exonic	2107	213	33	15	15	15	1	iGluR
chr10:86139166	a	not exonic	13	2	1	1	0	0	0	/
chr10:86202501	t	not exonic	32	1	4	1	0	0	0	/
chr10:86202508	g	not exonic	40	1	7	1	1	0	0	/
chr10:86202509	a	not exonic	42	2	6	2	0	0	0	/
chr10:86202523	t	not exonic	39	2	5	2	2	0	0	/
chr10:86202551	a	not exonic	67	5	10	3	0	0	0	/
chr10:86202552	a	not exonic	69	2	10	2	0	0	0	/
chr10:86202666	c	not exonic	91	2	14	2	0	0	0	/
chr10:86202673	t	not exonic	91	4	16	4	1	1	0	/
chr10:86202744	g	not exonic	55	1	8	1	1	0	0	/
chr10:86206187	g	not exonic	29	1	5	1	0	0	0	/
chr10:86206189	g	not exonic	28	1	5	1	0	0	0	/
chr10:86206218	a	not exonic	43	6	9	5	0	0	0	/
chr10:86206219	a	not exonic	38	7	8	5	0	0	0	/
chr10:86206224	g	not exonic	56	1	10	1	0	0	0	/
chr10:86206271	t	not exonic	27	11	6	6	6	5	1	iGluR
chr10:86206309	g	not exonic	42	1	6	1	1	0	0	/
chr10:86206317	c	not exonic	36	1	4	1	0	0	0	/
chr10:86206487	t	exonic	2593	16	34	10	11	10	0	/
chr10:86206955	a	not exonic	19	4	1	3	0	0	0	/
chr10:86207011	t	not exonic	36	1	7	1	1	0	0	/
chr10:86207118	a	not exonic	47	1	6	1	0	0	0	/
chr10:86207207	t	not exonic	26	2	3	1	0	0	0	/
chr10:86364111	g	not exonic	43	1	4	1	1	0	0	/
chr10:86364194	g	not exonic	34	12	6	5	5	5	1	iGluR
chr10:86364231	g	not exonic	48	1	5	1	0	0	0	/
chr10:86364259	c	not exonic	67	1	7	1	0	0	0	/
chr10:86364260	c	not exonic	65	4	9	2	0	0	0	/
chr10:86364261	t	not exonic	63	7	9	5	5	2	0	/
chr10:86366315	g	exonic	2172	496	34	19	19	19	1	iGluR
chr10:86366358	a	exonic	1781	24	27	10	0	0	0	/
chr10:86366359	t	exonic	1707	8	25	3	4	2	0	/
chr4:92303788	g	exonic	105	1	5	1	0	0	0	/
chr4:92304010	t	exonic	217	3	10	3	0	0	0	/
chr4:92304162	t	exonic	182	7	15	2	0	0	0	/
chr4:92304230	g	exonic	45	1	3	1	0	0	0	/
chr4:92304323	t	exonic	229	2	13	2	0	0	0	/
chr4:92304923	c	not exonic	72	3	7	3	0	0	0	/
chr4:92590203	a	exonic	699	35	34	11	10	8	0	/
chr4:92590204	t	exonic	662	56	34	9	0	0	0	/
chr4:92590330	g	not exonic	146	45	21	20	0	0	0	/
chr4:92590399	g	not exonic	132	20	17	5	0	0	0	/
chr4:92590413	t	not exonic	91	10	12	4	0	0	0	/
chr4:92590460	a	not exonic	100	31	18	13	7	5	0	/
chr4:92590461	a	not exonic	111	22	18	7	2	1	0	/
chr4:92822655	g	not exonic	99	5	15	4	0	0	0	/
chr4:92822657	t	not exonic	91	3	14	3	0	0	0	/
chr4:92822663	a	not exonic	70	2	9	2	1	0	0	/
chr4:92822702	t	not exonic	50	1	4	1	0	0	0	/
chr4:92822726	t	not exonic	30	1	2	1	0	0	0	/
chr4:92822792	t	not exonic	29	1	3	1	0	0	0	/
chr4:92822799	t	not exonic	33	1	4	1	0	0	0	/
chr4:92822801	c	not exonic	39	1	4	1	1	0	0	/
chr4:92822916	c	not exonic	61	16	11	7	1	1	0	/
chr4:92822926	g	not exonic	65	12	11	5	0	0	0	/
chr4:92823118	t	not exonic	144	5	18	5	0	0	0	/
chr4:92823121	t	not exonic	126	17	17	9	0	0	0	/
chr4:92823148	t	not exonic	82	3	13	3	0	0	0	/
chr4:92823199	t	not exonic	115	12	15	10	0	0	0	/
chr4:92823201	t	not exonic	105	7	14	5	0	0	0	/
chr4:92827605	t	not exonic	91	4	12	4	0	0	0	/
chr4:92827747	a	not exonic	120	20	17	11	8	6	0	/
chr4:92827748	t	not exonic	100	17	16	11	0	0	0	/
chr4:92827982	a	not exonic	42	4	7	3	1	1	0	/
chr4:92827983	t	not exonic	37	4	8	4	0	0	0	/
chr4:92828013	t	not exonic	24	2	5	1	0	0	0	/
chr4:92850518	t	not exonic	151	12	17	6	0	0	0	/
chr4:92850554	a	not exonic	98	6	17	6	6	5	0	/
chr4:92850555	a	not exonic	94	10	17	7	5	5	0	/
chr4:92850579	c	not exonic	56	1	7	1	0	0	0	/
chr4:92850782	g	not exonic	141	6	19	6	0	0	0	/
chr4:92851532	a	not exonic	28	1	3	1	1	0	0	/
chr4:92851533	t	not exonic	22	5	3	5	0	0	0	/
chr4:92851589	t	not exonic	28	1	3	1	0	0	0	/
chr4:92851622	t	not exonic	40	2	6	1	0	0	0	/
chr4:92851647	a	not exonic	37	1	3	1	0	0	0	/
chr4:92851750	t	not exonic	58	1	8	1	0	0	0	/
chr4:92851760	g	not exonic	40	1	5	1	0	0	0	/
chr4:92851776	c	not exonic	45	1	4	1	0	0	0	/
chr4:92851792	a	not exonic	49	1	5	1	0	0	0	/
chr4:92851906	g	not exonic	105	10	21	7	0	0	0	/
chr4:92852017	t	not exonic	107	8	19	6	0	0	0	/
chr4:93110858	a	exonic	1143	64	33	9	10	7	0	/
chr4:93110961	a	not exonic	33	1	4	1	1	0	0	/
chr4:93110974	g	not exonic	38	9	6	7	0	0	0	/
chr4:93111019	c	not exonic	72	8	14	6	3	3	0	/
chr4:93111035	t	not exonic	43	1	5	1	0	0	0	/
chr4:93111079	t	not exonic	26	2	2	2	0	0	0	/
chr4:93111149	t	not exonic	24	14	7	8	0	0	0	/
chr4:93111238	c	not exonic	35	14	7	9	2	1	0	/
chr4:93111239	t	not exonic	38	11	7	8	0	0	0	/
chr4:93111721	a	not exonic	24	3	3	2	2	1	0	/
chr4:93111723	t	not exonic	24	1	2	1	0	0	0	/
chr4:93111728	g	not exonic	17	2	1	2	0	0	0	/
chr4:93111729	a	not exonic	16	1	1	1	1	0	0	/
chr4:93111883	a	not exonic	16	2	0	2	2	0	0	/
chr4:93111884	a	not exonic	18	1	1	1	1	0	0	/
chr4:93111895	a	not exonic	15	1	1	1	1	0	0	/
chr4:93111898	t	not exonic	18	1	2	1	0	0	0	/
chr4:93111961	a	exonic	13	2	1	2	0	0	0	/
chr4:93112123	g	exonic	18	1	2	1	0	0	0	/
chr4:93112175	a	exonic	25	1	4	1	0	0	0	/
chr4:93112211	t	exonic	18	1	3	1	0	0	0	/
chr4:93112382	a	not exonic	21	1	3	1	1	0	0	/
chr4:93112388	g	not exonic	19	4	3	1	0	0	0	/
chr4:93112392	a	not exonic	20	2	2	2	2	0	0	/
chr4:93164460	c	not exonic	14	1	1	1	1	0	0	/
chr4:93164461	t	not exonic	13	1	1	1	0	0	0	/
chr4:93164823	g	exonic	17	1	1	1	0	0	0	/
chr4:93164907	g	not exonic	32	1	4	1	0	0	0	/
chr4:93165043	t	not exonic	22	2	4	2	0	0	0	/
chr4:93165044	c	not exonic	19	5	4	2	0	0	0	/
chr4:93165278	t	not exonic	31	1	5	1	0	0	0	/
chr4:93165300	c	not exonic	24	8	5	5	2	0	0	/
chr4:93165301	t	not exonic	30	4	5	3	0	0	0	/
chr4:93165348	t	not exonic	29	1	4	1	0	0	0	/
chr4:93165775	g	not exonic	24	2	2	2	0	0	0	/
chr4:93165801	c	not exonic	30	2	5	2	0	0	0	/
chr4:93165806	a	not exonic	24	1	5	1	0	0	0	/
chr4:93165850	g	not exonic	26	1	4	1	0	0	0	/
chr4:93166074	a	exonic	14	1	0	1	0	0	0	/
chr4:93204084	g	exonic	20	2	2	2	0	0	0	/
chr4:93216777	t	exonic	558	33	33	12	0	0	0	/
chr4:93216905	t	exonic	660	12	30	6	0	0	0	/
chr4:93224735	c	exonic	798	39	30	10	9	7	0	/
chr4:93238386	t	exonic	1073	75	32	9	0	0	0	/
chr4:93238406	t	exonic	1134	63	32	13	0	0	0	/
chr4:93238507	t	not exonic	16	5	3	3	0	0	0	/
chr4:93238619	a	not exonic	6	15	1	10	10	1	0	/
chr4:93242064	a	not exonic	63	2	10	2	2	1	0	/
chr4:93242120	t	not exonic	79	3	11	3	0	0	0	/
chr4:93242158	t	not exonic	76	4	10	3	0	0	0	/
chr4:93242159	t	not exonic	70	9	12	5	0	0	0	/
chr4:93242171	a	not exonic	57	3	7	3	0	0	0	/
chr4:93242309	t	not exonic	29	2	3	2	0	0	0	/
chr4:93242338	g	not exonic	17	3	3	2	0	0	0	/
chr4:93258855	a	not exonic	38	2	5	2	2	0	0	/
chr4:93258896	a	exonic	41	3	5	3	2	0	0	/
chr4:93258897	a	exonic	42	3	5	3	0	0	0	/
chr4:93258898	t	exonic	35	7	6	4	0	0	0	/
chr4:93258994	a	not exonic	30	2	4	1	0	0	0	/
chr4:93259008	a	not exonic	4	16	2	8	8	2	0	/
chr4:93259112	t	not exonic	35	1	6	1	0	0	0	/
chr4:93259189	g	not exonic	17	5	3	4	0	0	0	/
chr4:93282177	a	not exonic	26	4	4	2	2	1	0	/
chr4:93282302	a	not exonic	23	1	2	1	1	0	0	/
chr4:93282329	t	not exonic	37	3	6	3	0	0	0	/
chr4:93282330	a	not exonic	40	3	6	3	1	1	0	/
chr4:93282338	t	not exonic	37	1	5	1	0	0	0	/
chr4:93282438	a	not exonic	40	1	4	1	1	0	0	/
chr4:93282654	a	not exonic	44	1	5	1	0	0	0	/
chr4:93302763	c	not exonic	32	3	6	2	1	1	0	/
chr4:93302764	t	not exonic	24	6	5	6	0	0	0	/
chr4:93305954	a	not exonic	47	1	7	1	1	0	0	/
chr4:93306040	t	not exonic	43	2	5	2	0	0	0	/
chr4:93306170	a	exonic	49	1	8	1	1	0	0	/
chr4:93306181	a	exonic	39	2	8	2	1	1	0	/
chr4:93306182	g	exonic	38	2	8	2	0	0	0	/
chr4:93306261	t	exonic	17	3	2	2	0	0	0	/
chr4:93306276	t	exonic	19	1	1	1	0	0	0	/
chr4:93306297	t	exonic	16	1	1	1	0	0	0	/
chr4:93306315	t	exonic	13	1	1	1	0	0	0	/
chr4:93306504	a	not exonic	66	6	9	5	4	3	0	/
chr4:93306505	g	not exonic	67	5	9	2	0	0	0	/
chr4:93306529	t	not exonic	44	4	7	4	0	0	0	/
chr4:93395612	t	exonic	359	519	32	30	0	0	0	/
chr4:93395665	a	exonic	714	5	32	3	0	0	0	/
chr4:93422805	t	exonic	829	26	31	7	0	0	0	/
chr4:93422891	g	exonic	874	46	30	9	0	0	0	/
chr4:93422938	g	exonic	793	19	31	9	0	0	0	/
chr4:93422939	a	exonic	777	26	30	14	0	0	0	/
chr4:93423097	a	not exonic	24	1	3	1	0	0	0	/
chr4:93423098	g	not exonic	24	1	3	1	0	0	0	/
chr4:93455588	a	not exonic	19	2	2	2	2	0	0	/
chr4:93455697	t	exonic	683	33	31	12	0	0	0	/
chr4:93456221	t	not exonic	29	3	5	2	0	0	0	/
chr4:93490642	g	exonic	957	24	33	7	0	0	0	/
chr4:93490940	t	not exonic	19	1	3	1	0	0	0	/
chr4:93515257	g	exonic	808	10	30	8	0	0	0	/
chr4:93515361	a	exonic	1119	17	32	8	4	3	0	/
chr4:93515392	c	exonic	940	13	25	6	2	2	0	/
chr4:93515546	a	not exonic	7	7	1	7	0	0	0	/
chr4:93515671	a	not exonic	14	1	0	1	1	0	0	/
chr4:93626375	a	exonic	794	9	27	6	3	2	0	/
chr4:93626459	a	not exonic	100	7	15	3	1	0	0	/
chr4:93626461	g	not exonic	78	5	12	4	0	0	0	/
chr4:93626599	a	not exonic	29	1	3	1	1	0	0	/
chr4:93626604	t	not exonic	35	1	3	1	0	0	0	/
chr4:93768949	t	not exonic	20	1	3	1	0	0	0	/
chr4:93769186	c	not exonic	46	1	4	1	1	0	0	/
chr4:93769203	t	not exonic	40	2	5	2	0	0	0	/
chr4:93769236	a	exonic	654	5	20	4	2	1	0	/
chr4:93769398	t	exonic	551	7	24	4	0	0	0	/
chr4:93769599	t	not exonic	41	1	6	1	0	0	0	/
chr4:93769600	t	not exonic	44	2	8	2	0	0	0	/
chr4:93769633	a	not exonic	24	4	2	3	1	0	0	/
chr4:93772029	a	not exonic	41	1	4	1	1	0	0	/
chr4:93772030	a	not exonic	41	1	5	1	0	0	0	/
chr4:93772275	c	exonic	885	17	27	12	9	6	0	/
chr4:93772276	a	exonic	890	13	27	9	6	4	0	/
chr4:93772281	a	exonic	788	3	18	3	2	1	0	/
chr4:93772731	t	exonic	702	18	25	5	0	0	0	/
chr4:93773069	t	exonic	383	25	27	14	0	0	0	/
chr4:93773071	t	exonic	366	26	24	7	0	0	0	/
chr4:93773181	t	exonic	289	1	7	1	0	0	0	/
chr4:93773183	t	exonic	296	2	7	2	0	0	0	/
chr4:93773348	g	exonic	270	4	11	3	0	0	0	/
chr4:93773693	t	exonic	467	12	21	7	0	0	0	/
chr4:93773694	t	exonic	474	9	21	7	0	0	0	/
chr4:93773824	t	exonic	534	14	26	9	0	0	0	/
chr4:93773975	t	exonic	660	19	27	7	0	0	0	/
chr4:93774087	t	exonic	429	4	16	4	0	0	0	/
chr4:93774579	c	not exonic	89	1	7	1	1	0	0	/
chr4:93774609	t	not exonic	81	11	7	6	0	0	0	/
chr4:93774611	t	not exonic	92	2	7	2	0	0	0	/
chr4:93774644	t	not exonic	75	1	2	1	0	0	0	/
chr4:93774683	t	not exonic	88	1	4	1	0	0	0	/
chr4:93774831	t	not exonic	75	3	10	3	0	0	0	/
chr4:93806741	a	exonic	37	1	4	1	1	0	0	/
chr4:93806745	t	exonic	41	1	4	1	0	0	0	/
chr4:93806841	t	exonic	32	1	4	1	0	0	0	/
chr4:93807011	c	exonic	27	2	4	1	0	0	0	/
chr4:93807033	a	exonic	35	1	5	1	1	0	0	/
chr4:93807049	c	exonic	41	2	5	1	0	0	0	/
chr4:93807166	t	exonic	53	1	4	1	0	0	0	/
chr4:93807289	g	exonic	45	2	6	1	0	0	0	/
chr4:93807301	g	exonic	49	1	6	1	0	0	0	/
chr4:93807332	a	exonic	43	1	4	1	1	0	0	/
chr4:93807502	g	exonic	26	1	2	1	0	0	0	/
chr4:93807638	t	exonic	34	9	6	6	0	0	0	/
chr4:93807929	g	exonic	21	26	4	9	0	0	0	/
chr4:93808021	t	exonic	54	1	7	1	0	0	0	/
chr4:93808027	a	exonic	46	1	4	1	1	0	0	/
chr4:93808053	a	exonic	35	1	3	1	1	0	0	/
chr4:93808058	c	exonic	27	1	2	1	1	0	0	/
chr4:93808770	c	exonic	32	1	3	1	0	0	0	/
chr4:93808857	g	exonic	39	2	4	2	0	0	0	/
chr4:93808971	a	exonic	56	2	7	2	1	0	0	/
chr4:93808984	g	exonic	38	20	10	7	0	0	0	/
chr4:93809058	g	exonic	70	4	8	4	0	0	0	/
chr4:93809482	t	exonic	33	23	6	8	0	0	0	/
chr4:93809492	c	exonic	56	1	6	1	1	0	0	/
chr4:93809622	a	exonic	35	1	2	1	1	0	0	/
chr4:93809625	a	exonic	33	1	2	1	0	0	0	/
chr4:93809626	a	exonic	32	1	2	1	0	0	0	/
chr4:93810051	a	exonic	111	2	9	2	2	0	0	/
chr4:93810114	t	exonic	79	6	6	4	0	0	0	/
chr4:93810247	g	not exonic	24	1	3	1	0	0	0	/
chr21:29536931	t	not exonic	25	1	2	1	1	0	0	/
chr21:29537061	a	exonic	797	10	29	7	0	0	0	/
chr21:29537062	a	exonic	793	18	30	9	0	0	0	/
chr21:29537254	a	exonic	1539	89	34	13	0	0	0	/
chr21:29537513	g	not exonic	244	2	11	2	1	0	0	/
chr21:29537831	a	exonic	440	27	27	13	0	0	0	/
chr21:29538126	c	not exonic	174	3	17	3	0	0	0	/
chr21:29553117	c	not exonic	159	16	22	7	0	0	0	/
chr21:29553186	g	not exonic	69	5	10	4	0	0	0	/
chr21:29553225	c	not exonic	276	27	21	9	0	0	0	/
chr21:29553226	t	not exonic	289	31	21	9	10	6	0	/
chr21:29553399	a	exonic	125	8	20	5	0	0	0	/
chr21:29553528	a	exonic	75	8	15	6	0	0	0	/
chr21:29553600	t	exonic	87	7	15	5	2	1	0	/
chr21:29553702	a	exonic	85	53	16	16	0	0	0	/
chr21:29553703	g	exonic	99	41	18	14	12	11	1	iGluR
chr21:29553921	t	not exonic	93	7	14	3	1	0	0	/
chr21:29553923	t	not exonic	96	6	15	5	3	3	0	/
chr21:29554927	a	not exonic	284	25	23	9	0	0	0	/
chr21:29555339	t	not exonic	17	1	2	1	1	0	0	/
chr21:29555384	a	not exonic	24	2	2	2	0	0	0	/
chr21:29555430	t	not exonic	23	2	2	2	0	0	0	/
chr21:29555431	g	not exonic	24	1	2	1	0	0	0	/
chr21:29555458	a	not exonic	17	2	1	2	0	0	0	/
chr21:29555481	g	not exonic	23	1	2	1	0	0	0	/
chr21:29555482	a	not exonic	24	1	2	1	0	0	0	/
chr21:29555518	c	not exonic	22	1	0	1	0	0	0	/
chr21:29555527	t	not exonic	28	1	1	1	1	0	0	/
chr21:29555585	t	not exonic	44	3	6	3	2	0	0	/
chr21:29555591	g	not exonic	41	2	5	2	0	0	0	/
chr21:29561362	t	not exonic	25	1	1	1	1	0	0	/
chr21:29561487	g	not exonic	60	6	8	4	2	1	0	/
chr21:29561488	a	not exonic	61	4	8	2	0	0	0	/
chr21:29561622	a	not exonic	84	2	10	2	0	0	0	/
chr21:29561680	a	exonic	1752	66	35	8	0	0	0	/
chr21:29561829	a	exonic	1509	67	35	8	0	0	0	/
chr21:29561910	t	not exonic	43	1	3	1	1	0	0	/
chr21:29561964	t	not exonic	47	3	8	3	3	1	0	/
chr21:29562048	a	not exonic	52	1	7	1	0	0	0	/
chr21:29562086	c	not exonic	78	3	9	3	0	0	0	/
chr21:29562130	a	not exonic	81	2	10	2	0	0	0	/
chr21:29576681	a	not exonic	73	5	12	5	0	0	0	/
chr21:29576718	a	not exonic	85	5	14	4	0	0	0	/
chr21:29576795	c	not exonic	66	4	11	4	0	0	0	/
chr21:29576796	t	not exonic	55	4	10	4	3	1	0	/
chr21:29576855	a	not exonic	17	2	2	2	0	0	0	/
chr21:29576860	a	not exonic	33	1	4	1	0	0	0	/
chr21:29577294	a	not exonic	89	10	14	5	0	0	0	/
chr21:29577296	g	not exonic	95	8	15	6	3	3	0	/
chr21:29577344	a	not exonic	41	3	3	3	0	0	0	/
chr21:29577463	c	not exonic	54	1	6	1	0	0	0	/
chr21:29581142	a	not exonic	238	13	22	6	0	0	0	/
chr21:29581262	t	not exonic	67	9	9	5	5	4	0	/
chr21:29581263	t	not exonic	72	3	9	3	3	1	0	/
chr21:29581335	t	not exonic	106	7	18	5	5	4	0	/
chr21:29581359	t	not exonic	107	33	20	17	17	14	1	iGluR
chr21:29581360	t	not exonic	93	48	21	17	17	15	1	iGluR
chr21:29581430	t	exonic	381	577	30	30	31	29	1	iGluR
chr21:29581541	a	exonic	969	9	30	6	0	0	0	/
chr21:29581618	a	not exonic	98	4	12	3	0	0	0	/
chr21:29581805	a	not exonic	281	24	26	9	0	0	0	/
chr21:29587119	t	not exonic	45	1	7	1	1	0	0	/
chr21:29587128	t	not exonic	42	1	6	1	1	0	0	/
chr21:29587168	t	not exonic	86	24	18	10	6	3	0	/
chr21:29587600	a	not exonic	30	1	3	1	0	0	0	/
chr21:29587676	t	not exonic	27	2	4	1	1	0	0	/
chr21:29587713	a	not exonic	27	1	4	1	0	0	0	/
chr21:29588584	t	not exonic	58	16	12	8	5	2	0	/
chr21:29588641	a	not exonic	25	1	2	1	0	0	0	/
chr21:29588651	t	not exonic	31	1	4	1	1	0	0	/
chr21:29588723	t	not exonic	25	2	2	2	1	0	0	/
chr21:29588790	a	not exonic	27	2	3	2	0	0	0	/
chr21:29588792	t	not exonic	33	2	5	2	1	1	0	/
chr21:29589179	t	not exonic	40	2	4	2	2	0	0	/
chr21:29589184	a	not exonic	46	1	9	1	0	0	0	/
chr21:29589191	c	not exonic	56	1	10	1	0	0	0	/
chr21:29589213	a	not exonic	71	3	10	1	0	0	0	/
chr21:29589240	c	not exonic	79	3	14	3	0	0	0	/
chr21:29589241	t	not exonic	79	7	14	4	2	1	0	/
chr21:29590926	a	not exonic	26	4	3	3	0	0	0	/
chr21:29590927	a	not exonic	28	2	3	2	0	0	0	/
chr21:29590960	t	not exonic	29	1	4	1	0	0	0	/
chr21:29591073	c	not exonic	30	1	4	1	0	0	0	/
chr21:29591095	c	not exonic	28	1	2	1	0	0	0	/
chr21:29591196	a	exonic	1628	49	32	16	0	0	0	/
chr21:29591197	a	exonic	1667	50	32	9	0	0	0	/
chr21:29591343	a	not exonic	75	3	12	3	0	0	0	/
chr21:29591371	a	not exonic	71	1	10	1	0	0	0	/
chr21:29591432	c	not exonic	74	2	11	2	0	0	0	/
chr21:29591517	a	not exonic	29	6	5	1	0	0	0	/
chr21:29596227	a	not exonic	133	12	17	4	0	0	0	/
chr21:29596229	a	not exonic	128	11	18	5	0	0	0	/
chr21:29596759	c	not exonic	51	1	8	1	0	0	0	/
chr21:29598683	a	not exonic	91	8	15	5	0	0	0	/
chr21:29598751	t	not exonic	88	5	15	2	3	1	0	/
chr21:29598764	a	not exonic	138	11	19	6	0	0	0	/
chr21:29598765	a	not exonic	125	18	20	9	0	0	0	/
chr21:29598863	g	exonic	1024	80	33	9	9	9	0	/
chr21:29598986	t	not exonic	34	1	4	1	1	0	0	/
chr21:29599080	g	not exonic	29	1	3	1	1	0	0	/
chr21:29599082	g	not exonic	28	1	3	1	0	0	0	/
chr21:29599135	t	not exonic	27	2	2	1	1	0	0	/
chr21:29642636	c	not exonic	49	1	6	1	0	0	0	/
chr21:29642749	g	not exonic	20	1	2	1	1	0	0	/
chr21:29642828	c	exonic	800	22	29	10	0	0	0	/
chr21:29643041	t	not exonic	19	2	1	1	0	0	0	/
chr21:29650857	c	not exonic	23	2	2	2	0	0	0	/
chr21:29650858	a	not exonic	20	2	1	2	0	0	0	/
chr21:29650859	c	not exonic	25	1	2	1	0	0	0	/
chr21:29651002	t	not exonic	34	1	4	1	1	0	0	/
chr21:29651003	g	not exonic	36	2	4	2	2	0	0	/
chr21:29651005	a	not exonic	23	5	2	3	0	0	0	/
chr21:29654603	a	not exonic	16	2	1	2	0	0	0	/
chr21:29654758	g	not exonic	13	1	0	1	0	0	0	/
chr21:29654844	a	exonic	757	12	30	6	0	0	0	/
chr21:29654847	a	exonic	775	10	32	8	0	0	0	/
chr21:29654934	a	not exonic	17	1	2	1	0	0	0	/
chr21:29654951	a	not exonic	25	2	2	2	0	0	0	/
chr21:29672707	c	not exonic	15	1	0	1	0	0	0	/
chr21:29672724	t	not exonic	42	3	7	3	1	1	0	/
chr21:29673062	a	exonic	636	43	33	12	0	0	0	/
chr21:29673129	a	exonic	728	34	33	14	0	0	0	/
chr21:29673390	t	not exonic	13	1	1	1	1	0	0	/
chr21:29673429	a	not exonic	19	2	1	2	0	0	0	/
chr21:29689683	t	not exonic	26	3	2	3	0	0	0	/
chr21:29689750	t	exonic	737	107	30	16	1	1	0	/
chr21:29689821	a	exonic	1068	58	34	10	0	0	0	/
chr21:29689822	a	exonic	1077	62	34	13	0	0	0	/
chr21:29693597	c	not exonic	17	1	2	1	0	0	0	/
chr21:29854017	c	not exonic	28	1	5	1	0	0	0	/
chr21:29854037	g	not exonic	43	10	10	5	4	3	0	/
chr21:29854429	a	not exonic	37	1	6	1	0	0	0	/
chr21:29854447	a	not exonic	64	6	11	6	0	0	0	/
chr21:29919199	g	not exonic	85	4	6	4	2	0	0	/
chr21:29919368	c	not exonic	177	6	20	6	0	0	0	/
chr21:29919592	a	not exonic	27	2	2	1	0	0	0	/
chr21:29939027	g	not exonic	39	1	7	1	1	0	0	/
chr21:29939086	c	not exonic	48	1	8	1	0	0	0	/
chr21:29939087	c	not exonic	49	1	7	1	0	0	0	/
chr21:29939089	a	not exonic	49	1	7	1	0	0	0	/
chr21:29939128	a	not exonic	48	4	6	4	0	0	0	/
chr21:29939172	c	not exonic	31	9	7	7	0	0	0	/
chr21:29939507	a	exonic	989	14	31	11	0	0	0	/
chr21:29939508	g	exonic	971	31	29	12	7	6	0	/
chr21:29939705	g	exonic	699	3	16	2	1	0	0	/
chr21:29939747	a	exonic	559	12	22	5	0	0	0	/
chr21:29939834	a	exonic	855	62	28	8	0	0	0	/
chr21:29940139	g	not exonic	37	2	4	0	0	0	0	/
chr21:29940145	c	not exonic	40	1	4	1	0	0	0	/
chr21:29940147	c	not exonic	35	1	3	1	0	0	0	/
chr21:29940237	a	not exonic	45	1	3	1	0	0	0	/
chr21:29940255	a	not exonic	34	1	4	1	0	0	0	/
chr6:101131654	a	not exonic	28	2	3	1	0	0	0	/
chr6:101131683	a	not exonic	29	2	4	1	1	0	0	/
chr6:101394064	g	not exonic	37	1	2	1	0	0	0	/
chr6:101394098	a	not exonic	43	1	3	1	1	0	0	/
chr6:101398583	t	not exonic	48	2	7	2	0	0	0	/
chr6:101398636	t	not exonic	55	4	9	3	0	0	0	/
chr6:101398678	g	not exonic	64	29	18	16	0	0	0	/
chr6:101398740	c	not exonic	72	11	10	8	0	0	0	/
chr6:101398770	t	not exonic	84	1	11	1	0	0	0	/
chr6:101398796	g	exonic	66	1	9	1	0	0	0	/
chr6:101398807	c	exonic	73	2	9	1	0	0	0	/
chr6:101398814	a	exonic	67	1	9	1	0	0	0	/
chr6:101399088	t	exonic	1378	67	34	13	0	0	0	/
chr6:101399304	t	exonic	1067	42	33	13	0	0	0	/
chr6:101399391	t	exonic	1142	107	33	19	0	0	0	/
chr6:101399629	c	not exonic	110	41	22	13	0	0	0	/
chr6:101399647	c	not exonic	138	12	23	7	3	3	0	/
chr6:101399660	g	not exonic	70	4	13	3	0	0	0	/
chr6:101399662	t	not exonic	74	3	13	3	0	0	0	/
chr6:101399672	g	not exonic	42	1	5	1	0	0	0	/
chr6:101399675	a	not exonic	37	2	4	2	1	0	0	/
chr6:101620245	a	not exonic	107	11	18	7	3	1	0	/
chr6:101620253	a	not exonic	105	3	17	3	2	1	0	/
chr6:101620320	g	not exonic	27	7	5	4	0	0	0	/
chr6:101621749	t	not exonic	51	6	8	4	0	0	0	/
chr6:101621758	t	not exonic	36	1	4	1	0	0	0	/
chr6:101621759	c	not exonic	35	1	3	1	1	0	0	/
chr6:101621942	t	not exonic	14	1	1	1	0	0	0	/
chr6:101622072	c	exonic	4035	403	33	3	10	0	0	/
chr6:101622232	c	not exonic	14	1	0	1	1	0	0	/
chr6:101622251	t	not exonic	12	1	0	1	0	0	0	/
chr6:101626243	a	not exonic	35	2	4	2	2	1	0	/
chr6:101626244	a	not exonic	35	2	4	2	1	0	0	/
chr6:101626264	a	not exonic	40	1	5	1	1	0	0	/
chr6:101626384	t	exonic	932	26	32	10	0	0	0	/
chr6:101626707	t	not exonic	38	1	2	1	0	0	0	/
chr6:101626756	a	not exonic	107	9	16	6	3	2	0	/
chr6:101626903	a	not exonic	96	17	15	8	8	5	0	/
chr6:101676365	a	not exonic	48	7	10	5	3	3	0	/
chr6:101676366	c	not exonic	50	6	9	4	3	1	0	/
chr6:101677102	t	not exonic	53	4	9	2	0	0	0	/
chr6:101677104	a	not exonic	49	2	9	2	1	1	0	/
chr6:101682734	t	not exonic	20	2	4	2	0	0	0	/
chr6:101685881	t	not exonic	45	1	9	1	0	0	0	/
chr6:101685884	a	not exonic	42	3	8	1	1	0	0	/
chr6:101685944	a	not exonic	40	3	7	3	3	1	0	/
chr6:101685946	t	not exonic	39	6	7	4	0	0	0	/
chr6:101686260	t	exonic	2311	197	34	7	0	0	0	/
chr6:101686295	t	exonic	1743	150	34	11	0	0	0	/
chr6:101686470	g	not exonic	69	4	14	4	0	0	0	/
chr6:101686538	g	not exonic	28	1	4	1	0	0	0	/
chr6:101686549	c	not exonic	33	3	6	2	1	1	0	/
chr6:101686557	t	not exonic	33	1	5	1	0	0	0	/
chr6:101686560	c	not exonic	34	1	5	1	1	0	0	/
chr6:101744311	c	not exonic	60	1	5	1	1	0	0	/
chr6:101744599	a	exonic	11	12	3	7	7	2	0	/
chr6:101744600	t	exonic	16	2	1	2	0	0	0	/
chr6:101744622	a	exonic	21	1	3	1	0	0	0	/
chr6:101744624	g	exonic	22	1	4	1	0	0	0	/
chr6:101744631	t	exonic	25	2	3	1	0	0	0	/
chr6:101744632	g	exonic	25	2	4	1	0	0	0	/
chr6:101744641	c	exonic	29	1	5	1	1	0	0	/
chr6:101744642	g	exonic	25	6	5	1	0	0	0	/
chr6:101744652	c	exonic	74	7	14	5	5	5	0	/
chr6:101744667	c	exonic	128	6	16	3	3	3	0	/
chr6:101744681	c	exonic	117	13	14	3	3	3	0	/
chr6:101744703	c	exonic	64	9	10	6	5	4	0	/
chr6:101744704	g	exonic	61	7	9	3	0	0	0	/
chr6:101744713	a	exonic	28	4	3	4	4	0	0	/
chr6:101744716	t	exonic	32	1	3	1	0	0	0	/
chr6:101744744	a	exonic	47	2	6	1	1	0	0	/
chr6:101744746	t	exonic	44	2	6	1	0	0	0	/
chr6:101744778	t	exonic	45	2	4	1	0	0	0	/
chr6:101744780	t	exonic	43	3	4	2	0	0	0	/
chr6:101744784	t	exonic	45	1	4	1	0	0	0	/
chr6:101744785	t	exonic	44	2	4	2	0	0	0	/
chr6:101744819	a	exonic	45	1	4	1	1	0	0	/
chr6:101744828	a	exonic	74	5	12	4	3	2	0	/
chr6:101744829	c	exonic	83	3	12	3	1	1	0	/
chr6:101744836	c	exonic	92	3	12	3	3	1	0	/
chr6:101744862	a	exonic	63	30	12	10	0	0	0	/
chr6:101744981	t	exonic	50	5	6	3	0	0	0	/
chr6:101745184	g	not exonic	28	2	3	2	0	0	0	/
chr6:101745233	c	not exonic	73	4	12	2	2	1	0	/
chr6:101745254	a	not exonic	71	2	14	2	2	1	0	/
chr6:101745256	t	not exonic	70	3	11	2	0	0	0	/
chr6:101745315	c	not exonic	55	5	8	4	4	3	0	/
chr6:101799485	t	not exonic	40	6	9	2	0	0	0	/
chr6:101799486	t	not exonic	39	8	9	5	0	0	0	/
chr6:101799487	t	not exonic	42	3	9	3	0	0	0	/
chr6:101799492	g	not exonic	21	1	3	1	0	0	0	/
chr6:101799611	a	not exonic	35	1	6	1	0	0	0	/
chr6:101799928	a	not exonic	41	1	5	1	1	0	0	/
chr6:101799941	a	not exonic	38	1	7	1	0	0	0	/
chr6:101799960	a	not exonic	32	2	5	2	2	1	0	/
chr6:101799961	a	not exonic	32	2	5	1	0	0	0	/
chr6:101802328	t	not exonic	14	1	1	1	0	0	0	/
chr6:101802431	t	exonic	1598	116	32	9	0	0	0	/
chr6:101802444	t	not exonic	23	2	3	2	0	0	0	/
chr6:101802474	t	not exonic	20	2	3	2	0	0	0	/
chr6:101816873	g	not exonic	23	2	3	2	0	0	0	/
chr6:101816938	t	not exonic	21	1	2	1	0	0	0	/
chr6:101816946	t	not exonic	20	2	2	2	0	0	0	/
chr6:101818149	t	not exonic	14	1	1	1	0	0	0	/
chr6:101818264	t	not exonic	20	1	2	1	0	0	0	/
chr6:101818266	c	not exonic	20	4	3	3	3	1	0	/
chr6:101818447	c	exonic	1544	150	33	11	0	0	0	/
chr6:101818535	g	not exonic	29	1	2	1	0	0	0	/
chr6:101818536	t	not exonic	29	2	2	2	0	0	0	/
chr6:101859415	t	exonic	1653	182	34	7	0	0	0	/
chr6:101859466	t	exonic	1032	86	32	14	0	0	0	/
chr6:101859625	t	not exonic	25	3	2	2	0	0	0	/
chr6:101859714	a	not exonic	30	4	3	4	1	0	0	/
chr6:101889683	g	exonic	1177	45	33	14	0	0	0	/
chr6:101889814	a	exonic	373	247	31	29	29	27	1	iGluR
chr6:101889827	a	exonic	223	561	33	33	33	32	1	iGluR
chr6:101890158	t	exonic	333	27	25	9	0	0	0	/
chr6:101890159	t	exonic	340	26	24	11	0	0	0	/
chr6:101890173	a	exonic	55	147	23	30	0	0	0	/
chr6:101890491	a	not exonic	347	57	23	11	12	8	0	/
chr6:101890646	t	not exonic	127	7	20	7	0	0	0	/
chr6:101924313	t	not exonic	368	34	25	10	0	0	0	/
chr6:101924422	g	not exonic	499	29	28	9	0	0	0	/
chr6:101924593	t	not exonic	438	50	28	12	0	0	0	/
chr6:101924643	t	exonic	1143	58	33	15	0	0	0	/
chr6:101924647	t	exonic	1137	49	33	12	0	0	0	/
chr6:101924697	a	exonic	798	107	33	28	28	28	1	iGluR
chr6:101924714	a	exonic	135	836	32	33	33	32	1	iGluR
chr6:101924755	a	not exonic	260	98	24	25	25	23	1	iGluR
chr6:101924807	a	not exonic	530	47	29	19	19	19	1	iGluR
chr6:101924875	a	not exonic	534	59	31	17	17	17	1	iGluR
chr6:101924959	t	not exonic	714	51	29	15	0	0	0	/
chr6:101927307	t	not exonic	345	16	27	8	0	0	0	/
chr6:101927311	t	not exonic	344	7	28	3	0	0	0	/
chr6:101927802	a	exonic	1063	78	29	11	11	7	0	/
chr6:101927820	t	exonic	872	66	29	17	0	0	0	/
chr6:101928006	g	exonic	0	483	27	32	0	0	0	/
chr6:101928010	t	exonic	460	31	30	12	0	0	0	/
chr6:101928175	t	exonic	287	55	26	7	0	0	0	/
chr6:101928186	a	exonic	50	150	22	24	24	20	1	iGluR
chr6:101928319	t	exonic	416	4	24	4	0	0	0	/
chr6:101928521	t	exonic	1762	69	35	7	0	0	0	/
chr6:101928577	a	exonic	2206	135	34	14	19	14	1	iGluR
chr6:101928578	a	exonic	2200	124	34	2	9	1	0	/
chr6:101928593	t	exonic	1355	60	33	18	0	0	0	/
chr6:101928642	g	not exonic	267	29	23	8	0	0	0	/
chr6:101934194	a	not exonic	111	2	14	2	1	0	0	/
chr6:101934221	a	not exonic	124	2	13	2	2	0	0	/
chr6:101934280	t	not exonic	68	1	7	1	0	0	0	/
chr6:101934347	t	not exonic	116	5	16	4	0	0	0	/
chr6:101965153	a	not exonic	357	29	28	12	12	11	1	iGluR
chr6:101965214	a	not exonic	46	23	9	9	9	6	1	iGluR
chr6:101965218	c	not exonic	64	6	8	2	2	1	0	/
chr6:101965226	t	not exonic	55	1	7	1	0	0	0	/
chr6:101965301	t	not exonic	0	52	3	15	0	0	0	/
chr6:101965338	t	not exonic	40	18	6	9	0	0	0	/
chr6:101965361	a	not exonic	83	1	11	1	1	0	0	/
chr6:101965425	t	not exonic	108	3	8	3	0	0	0	/
chr6:101965428	c	not exonic	107	1	8	1	1	0	0	/
chr6:101965432	t	not exonic	89	2	4	2	0	0	0	/
chr6:101965635	t	not exonic	122	1	10	1	0	0	0	/
chr6:101992929	a	not exonic	35	1	5	1	0	0	0	/
chr6:101992930	t	not exonic	27	7	5	5	0	0	0	/
chr6:101992932	t	not exonic	27	2	4	2	0	0	0	/
chr6:101993061	a	not exonic	0	38	8	17	17	8	1	iGluR
chr6:101993095	t	not exonic	58	4	13	3	0	0	0	/
chr6:101993102	t	not exonic	86	2	13	2	0	0	0	/
chr6:101993128	c	not exonic	74	14	14	8	0	0	0	/
chr6:101993227	a	exonic	43	2	6	2	0	0	0	/
chr6:101993231	a	exonic	32	3	5	3	1	0	0	/
chr6:101993344	a	exonic	23	1	1	1	0	0	0	/
chr6:101993405	a	exonic	30	2	5	1	1	0	0	/
chr6:101993406	t	exonic	28	2	5	1	0	0	0	/
chr6:101993450	g	exonic	43	22	11	9	0	0	0	/
chr6:101993476	t	exonic	43	3	6	3	0	0	0	/
chr6:101993582	t	exonic	37	1	4	1	0	0	0	/
chr6:101994114	a	not exonic	29	2	3	2	2	0	0	/
chr6:102035086	a	not exonic	71	4	10	2	2	2	0	/
chr6:102035109	t	not exonic	83	2	11	2	0	0	0	/
chr6:102035140	a	not exonic	78	2	10	2	2	1	0	/
chr6:102035143	t	not exonic	73	6	10	6	0	0	0	/
chr6:102035150	a	not exonic	46	1	6	1	1	0	0	/
chr6:102035159	t	not exonic	39	3	6	3	0	0	0	/
chr6:102035160	g	not exonic	38	5	6	3	0	0	0	/
chr6:102035170	t	not exonic	15	1	1	1	0	0	0	/
chr6:102035622	c	not exonic	26	1	3	1	0	0	0	/
chr6:102035779	t	not exonic	21	1	2	1	0	0	0	/
chr6:102035782	t	not exonic	21	1	2	1	0	0	0	/
chr6:102055370	g	exonic	3435	253	34	5	0	0	0	/
chr6:102055372	t	exonic	3301	345	34	1	0	0	0	/
chr6:102055442	g	exonic	949	946	34	29	0	0	0	/
chr6:102055526	t	exonic	2856	140	33	14	0	0	0	/
chr6:102055651	g	not exonic	57	1	5	1	0	0	0	/
chr6:102055676	a	not exonic	40	1	3	1	1	0	0	/
chr6:102055677	t	not exonic	40	1	3	1	0	0	0	/
chr6:102055679	c	not exonic	43	1	3	1	1	0	0	/
chr6:102055807	g	not exonic	46	2	6	1	0	0	0	/
chr6:102055808	t	not exonic	48	1	6	1	0	0	0	/
chr6:102063697	a	not exonic	25	1	3	1	0	0	0	/
chr6:102063888	t	not exonic	38	1	2	1	0	0	0	/
chr6:102063927	g	not exonic	71	1	9	1	0	0	0	/
chr6:102063936	t	not exonic	57	3	5	2	0	0	0	/
chr6:102063994	t	exonic	163	4	15	3	0	0	0	/
chr6:102064048	g	exonic	114	1	7	1	0	0	0	/
chr6:102064072	t	not exonic	45	1	4	1	0	0	0	/
chr6:102064099	t	not exonic	40	3	5	3	0	0	0	/
chr6:102065508	t	not exonic	55	2	3	2	0	0	0	/
chr6:102065619	t	not exonic	63	6	9	5	0	0	0	/
chr6:102065620	t	not exonic	76	10	13	9	0	0	0	/
chr6:102065621	g	not exonic	88	3	15	3	0	0	0	/
chr6:102065731	t	not exonic	65	9	9	2	0	0	0	/
chr6:102065732	c	not exonic	73	2	10	2	0	0	0	/
chr6:102065797	a	exonic	89	1	6	1	0	0	0	/
chr6:102065800	g	exonic	68	3	5	1	0	0	0	/
chr6:102065964	t	not exonic	113	1	9	1	0	0	0	/
chr6:102065990	c	not exonic	56	40	9	8	8	4	0	/
chr6:102066076	t	not exonic	76	5	8	4	0	0	0	/
chr6:102068126	g	not exonic	75	5	8	3	0	0	0	/
chr6:102068253	g	not exonic	95	2	7	2	0	0	0	/
chr6:102068563	t	exonic	1691	51	35	14	0	0	0	/
chr6:102068956	a	exonic	2225	110	34	10	15	9	0	/
chr6:102068957	c	exonic	2184	86	34	11	7	5	0	/
chr6:102069241	t	exonic	1406	92	34	7	0	0	0	/
chr6:102069558	t	exonic	1502	249	33	2	0	0	0	/
chr6:102069826	a	exonic	1531	63	34	15	15	13	1	iGluR
chr6:102070023	t	exonic	793	22	31	9	0	0	0	/
chr6:102070031	t	exonic	548	8	27	5	0	0	0	/
chr6:102070163	a	not exonic	66	1	8	1	1	0	0	/
chr6:102070317	t	not exonic	125	4	14	3	0	0	0	/
chr6:102070324	g	not exonic	104	9	16	6	0	0	0	/
chr6:102070325	g	not exonic	117	4	16	2	0	0	0	/
chr1:36795532	t	exonic	101	7	16	6	6	3	0	/
chr1:36796200	a	exonic	1418	7	24	7	0	0	0	/
chr1:36796201	a	exonic	1414	14	25	6	0	0	0	/
chr1:36796202	a	exonic	1432	10	24	4	0	0	0	/
chr1:36796246	g	exonic	1286	17	31	8	4	3	0	/
chr1:36796247	a	exonic	1275	62	31	8	0	0	0	/
chr1:36796884	t	exonic	1505	6	22	5	4	2	0	/
chr1:36796895	a	exonic	1830	23	35	12	0	0	0	/
chr1:36797078	t	exonic	1589	6	21	4	4	0	0	/
chr1:36797362	a	exonic	905	21	32	11	0	0	0	/
chr1:36797527	a	exonic	1469	35	32	15	0	0	0	/
chr1:36797529	t	exonic	1598	49	34	10	13	10	0	/
chr1:36797858	a	exonic	1142	16	32	9	0	0	0	/
chr1:36797874	a	exonic	1208	27	33	9	0	0	0	/
chr1:36798271	a	exonic	1667	4	18	4	0	0	0	/
chr1:36798399	t	exonic	2640	15	32	10	8	7	0	/
chr1:36798402	a	exonic	2799	24	34	8	0	0	0	/
chr1:36798508	a	exonic	2654	25	33	13	0	0	0	/
chr1:36798570	a	exonic	1909	23	31	8	0	0	0	/
chr1:36798701	a	exonic	2585	5	21	5	0	0	0	/
chr1:36798877	t	exonic	2276	40	34	13	10	9	0	/
chr1:36799049	g	exonic	1528	10	30	5	2	1	0	/
chr1:36799229	c	exonic	2159	28	31	12	0	0	0	/
chr1:36799280	a	exonic	2509	67	34	15	0	0	0	/
chr1:36799321	a	exonic	3138	71	34	13	0	0	0	/
chr1:36799414	a	exonic	3686	76	35	9	0	0	0	/
chr1:36799703	t	exonic	3705	34	35	12	8	6	0	/
chr1:36799704	t	exonic	3857	29	35	13	10	9	0	/
chr1:36799859	g	exonic	3805	26	33	12	7	6	0	/
chr1:36800261	a	exonic	804	6	22	3	0	0	0	/
chr1:36800302	t	exonic	815	12	33	8	4	4	0	/
chr1:36800334	a	exonic	1080	42	33	13	0	0	0	/
chr1:36800390	a	exonic	1880	33	33	14	0	0	0	/
chr1:36800630	a	exonic	1067	25	33	13	0	0	0	/
chr1:36801009	g	exonic	1297	41	34	14	5	5	0	/
chr1:36801678	t	exonic	597	2	25	2	1	0	0	/
chr1:36801800	t	exonic	749	10	24	6	4	3	0	/
chr1:36801801	t	exonic	760	14	24	6	6	4	0	/
chr1:36801802	g	exonic	860	20	30	7	4	4	0	/
chr1:36802085	a	not exonic	48	1	6	1	0	0	0	/
chr1:36802107	c	not exonic	58	1	6	1	0	0	0	/
chr1:36802113	c	not exonic	51	1	6	1	0	0	0	/
chr1:36802134	a	not exonic	57	1	7	1	0	0	0	/
chr1:36802136	a	not exonic	56	2	7	2	0	0	0	/
chr1:36802202	a	not exonic	79	1	10	1	0	0	0	/
chr1:36802230	a	not exonic	82	1	10	1	0	0	0	/
chr1:36804410	g	not exonic	107	3	14	2	1	0	0	/
chr1:36804509	a	not exonic	62	1	10	1	0	0	0	/
chr1:36804682	t	exonic	77	12	11	5	5	4	0	/
chr1:36804875	a	exonic	117	1	12	1	0	0	0	/
chr1:36805098	g	exonic	787	8	19	6	3	1	0	/
chr1:36805099	a	exonic	746	11	22	7	0	0	0	/
chr1:36805223	c	exonic	1076	22	35	9	0	0	0	/
chr1:36805225	c	exonic	1121	30	35	13	0	0	0	/
chr1:36806160	a	exonic	1197	40	35	11	0	0	0	/
chr1:36806181	a	exonic	1284	47	33	10	0	0	0	/
chr1:36806323	a	exonic	1310	98	35	13	0	0	0	/
chr1:36806428	t	not exonic	23	1	2	1	0	0	0	/
chr1:36806596	t	not exonic	22	1	2	1	0	0	0	/
chr1:36816766	c	not exonic	38	3	6	2	0	0	0	/
chr1:36816779	t	not exonic	40	1	5	1	1	0	0	/
chr1:36816793	c	not exonic	54	1	8	1	0	0	0	/
chr1:36816839	c	not exonic	26	1	5	1	0	0	0	/
chr1:36816999	t	not exonic	13	1	1	1	1	0	0	/
chr1:36817253	a	exonic	1591	14	29	10	0	0	0	/
chr1:36817465	a	not exonic	77	1	10	1	0	0	0	/
chr1:36817482	c	not exonic	54	4	10	4	0	0	0	/
chr1:36817558	a	not exonic	46	4	7	4	0	0	0	/
chr1:36817562	a	not exonic	57	8	10	7	0	0	0	/
chr1:36819522	c	not exonic	51	5	7	4	0	0	0	/
chr1:36819589	a	not exonic	55	2	8	1	0	0	0	/
chr1:36819612	c	not exonic	63	1	9	1	0	0	0	/
chr1:36819616	c	not exonic	69	1	11	1	0	0	0	/
chr1:36819954	c	not exonic	83	6	8	4	0	0	0	/
chr1:36819955	g	not exonic	97	1	9	1	1	0	0	/
chr1:36820009	c	not exonic	124	4	19	3	0	0	0	/
chr1:36821867	a	not exonic	64	2	8	2	0	0	0	/
chr1:36821868	g	not exonic	65	4	9	3	1	0	0	/
chr1:36822032	a	not exonic	162	10	17	4	0	0	0	/
chr1:36822033	t	not exonic	167	2	17	2	0	0	0	/
chr1:36822052	a	not exonic	178	5	18	5	0	0	0	/
chr1:36822246	a	not exonic	172	5	19	4	0	0	0	/
chr1:36825329	a	not exonic	117	1	7	1	0	0	0	/
chr1:36825352	t	not exonic	108	3	9	1	0	0	0	/
chr1:36825354	c	not exonic	107	1	9	1	0	0	0	/
chr1:36825362	a	not exonic	109	4	12	1	0	0	0	/
chr1:36825374	a	not exonic	117	2	12	1	0	0	0	/
chr1:36825465	a	not exonic	88	4	13	4	0	0	0	/
chr1:36825589	a	not exonic	77	3	8	1	0	0	0	/
chr1:36825637	g	exonic	883	17	30	8	4	4	0	/
chr1:36825826	t	exonic	1250	28	34	12	6	5	0	/
chr1:36841461	t	not exonic	28	1	5	1	1	0	0	/
chr1:36841544	a	not exonic	46	1	7	1	0	0	0	/
chr1:36841577	c	not exonic	23	1	3	1	0	0	0	/
chr1:36841622	c	not exonic	49	1	7	1	0	0	0	/
chr1:36841623	a	not exonic	36	4	5	2	0	0	0	/
chr1:36841629	g	not exonic	54	1	8	1	0	0	0	/
chr1:36841664	c	not exonic	55	2	6	1	0	0	0	/
chr1:36841680	t	not exonic	37	4	5	4	0	0	0	/
chr1:36841724	a	not exonic	55	2	7	2	0	0	0	/
chr1:36841803	t	exonic	1092	27	32	11	10	8	0	/
chr1:36841961	g	not exonic	36	3	7	1	0	0	0	/
chr1:36841978	c	not exonic	36	1	7	1	0	0	0	/
chr1:36842031	c	not exonic	29	1	4	1	0	0	0	/
chr1:36842049	t	not exonic	34	1	5	1	1	0	0	/
chr1:36848852	t	not exonic	37	1	6	1	1	0	0	/
chr1:36848928	g	not exonic	42	1	7	1	0	0	0	/
chr1:36848977	a	not exonic	27	1	4	1	0	0	0	/
chr1:36849019	a	not exonic	44	3	7	2	0	0	0	/
chr1:36849127	a	not exonic	27	3	5	3	0	0	0	/
chr1:36849182	c	not exonic	35	1	4	1	0	0	0	/
chr1:36849183	a	not exonic	38	3	7	3	0	0	0	/
chr1:36850049	c	exonic	26	1	2	1	0	0	0	/
chr1:36850085	a	exonic	18	1	1	1	0	0	0	/
chr1:36850142	g	exonic	18	1	2	1	1	0	0	/
chr1:36850144	t	exonic	20	1	2	1	1	0	0	/
chr1:36850167	a	exonic	33	1	5	1	0	0	0	/
chr1:36850178	c	exonic	57	6	9	4	0	0	0	/
chr1:36850260	a	exonic	44	1	6	1	0	0	0	/
chr1:36850291	c	exonic	26	2	3	2	0	0	0	/
chr1:36850343	t	exonic	996	36	33	11	10	9	0	/
chr1:36850483	a	not exonic	30	4	5	4	0	0	0	/
chr1:36850488	g	not exonic	35	1	7	1	1	0	0	/
chr1:36850632	g	not exonic	23	3	4	1	1	1	0	/
chr1:36853411	t	not exonic	19	1	3	1	1	0	0	/
chr1:36853424	a	not exonic	16	1	1	1	0	0	0	/
chr1:36853629	c	exonic	584	26	31	13	0	0	0	/
chr1:36853832	c	not exonic	41	1	9	1	0	0	0	/
chr1:36853862	a	not exonic	33	2	5	2	0	0	0	/
chr1:36853950	a	not exonic	24	1	2	1	0	0	0	/
chr1:36853961	c	not exonic	27	1	3	1	0	0	0	/
chr1:36859110	c	exonic	773	17	33	10	0	0	0	/
chr1:36859602	c	not exonic	23	3	3	3	0	0	0	/
chr1:36859876	a	exonic	506	159	22	15	0	0	0	/
chr1:36872207	g	exonic	668	15	24	8	6	3	0	/
chr1:36872267	a	exonic	908	15	28	5	0	0	0	/
chr1:36872318	c	exonic	1015	36	32	13	0	0	0	/
chr1:36880350	g	not exonic	44	2	8	2	1	0	0	/
chr1:36880404	g	not exonic	55	1	6	1	1	0	0	/
chr1:36880889	a	exonic	710	4	17	4	0	0	0	/
chr1:37033733	a	not exonic	587	2	7	2	0	0	0	/
chr1:37033838	a	not exonic	409	1	8	1	0	0	0	/
chr1:37034088	g	exonic	211	1	10	1	1	0	0	/
chr11:120511862	a	exonic	235	2	7	2	0	0	0	/
chr11:120511877	g	exonic	248	1	8	1	0	0	0	/
chr11:120511878	a	exonic	224	1	8	1	1	0	0	/
chr11:120511883	a	exonic	229	4	8	2	2	1	0	/
chr11:120511885	c	exonic	267	3	8	3	1	1	0	/
chr11:120564724	a	exonic	39	3	4	3	1	1	0	/
chr11:120575463	c	not exonic	21	2	3	2	1	1	0	/
chr11:120575714	t	not exonic	58	1	7	1	0	0	0	/
chr11:120575800	c	exonic	59	5	8	2	0	0	0	/
chr11:120575878	a	exonic	66	3	6	3	2	1	0	/
chr11:120575888	a	exonic	80	2	10	2	2	0	0	/
chr11:120575904	a	exonic	64	2	6	2	2	0	0	/
chr11:120575934	a	not exonic	13	2	1	2	2	1	0	/
chr11:120576053	c	not exonic	17	1	2	1	1	0	0	/
chr11:120576427	c	exonic	22	36	11	17	0	0	0	/
chr11:120576629	a	not exonic	54	1	7	1	1	0	0	/
chr11:120576633	c	not exonic	47	1	6	1	0	0	0	/
chr11:120576691	a	not exonic	52	1	7	1	1	0	0	/
chr11:120576692	g	not exonic	52	1	7	1	0	0	0	/
chr11:120576719	g	not exonic	44	1	7	1	0	0	0	/
chr11:120576905	t	not exonic	26	1	3	1	0	0	0	/
chr11:120576997	c	not exonic	30	1	4	1	0	0	0	/
chr11:120577010	a	not exonic	53	2	9	2	2	0	0	/
chr11:120577129	a	not exonic	47	1	6	1	1	0	0	/
chr11:120577130	t	not exonic	45	4	7	3	0	0	0	/
chr11:120577131	c	not exonic	47	1	7	1	0	0	0	/
chr11:120577193	t	not exonic	35	2	5	2	0	0	0	/
chr11:120577200	g	not exonic	26	1	4	1	0	0	0	/
chr11:120577249	t	not exonic	28	1	4	1	0	0	0	/
chr11:120577252	t	not exonic	27	1	5	1	0	0	0	/
chr11:120653404	t	not exonic	22	1	3	1	0	0	0	/
chr11:120653734	g	exonic	504	3	14	1	0	0	0	/
chr11:120660309	t	exonic	304	4	14	4	0	0	0	/
chr11:120660386	a	exonic	275	1	9	1	1	0	0	/
chr11:120660389	c	exonic	359	4	10	2	1	1	0	/
chr11:120660396	g	exonic	347	2	9	2	0	0	0	/
chr11:120802693	c	exonic	356	11	9	8	0	0	0	/
chr11:120802694	t	exonic	337	4	8	3	0	0	0	/
chr11:120802695	g	exonic	331	1	8	1	0	0	0	/
chr11:120802791	a	exonic	489	5	20	3	3	2	0	/
chr11:120802792	a	exonic	500	19	21	9	7	5	0	/
chr11:120802793	g	exonic	490	7	21	6	0	0	0	/
chr11:120803146	t	not exonic	23	1	3	1	0	0	0	/
chr11:120815360	c	not exonic	25	1	5	1	0	0	0	/
chr11:120815619	g	not exonic	29	2	4	1	0	0	0	/
chr11:120815655	t	not exonic	27	3	4	2	0	0	0	/
chr11:120815684	g	not exonic	18	1	2	1	0	0	0	/
chr11:120819749	t	not exonic	18	1	1	1	0	0	0	/
chr11:120819772	g	exonic	583	8	31	7	0	0	0	/
chr11:120819773	g	exonic	572	13	29	11	0	0	0	/
chr11:120819800	t	exonic	766	6	20	4	0	0	0	/
chr11:120819801	t	exonic	764	6	20	5	0	0	0	/
chr11:120820134	a	not exonic	53	2	10	1	1	0	0	/
chr11:120820172	t	not exonic	20	3	3	2	0	0	0	/
chr11:120820210	t	not exonic	18	2	2	2	0	0	0	/
chr11:120820211	g	not exonic	21	1	2	1	0	0	0	/
chr11:120831864	t	exonic	670	6	25	4	0	0	0	/
chr11:120832171	t	not exonic	23	2	3	1	0	0	0	/
chr11:120832192	a	not exonic	28	1	3	1	1	0	0	/
chr11:120836626	c	not exonic	31	3	3	3	2	0	0	/
chr11:120836628	t	not exonic	24	4	3	4	0	0	0	/
chr11:120836629	c	not exonic	25	2	3	1	0	0	0	/
chr11:120836787	g	not exonic	17	1	2	1	0	0	0	/
chr11:120836797	g	exonic	880	7	25	5	0	0	0	/
chr11:120836798	a	exonic	752	10	22	8	1	1	0	/
chr11:120836935	c	not exonic	112	60	19	15	15	12	1	iGluR
chr11:120836968	c	not exonic	89	6	15	5	1	1	0	/
chr11:120836972	c	not exonic	80	5	13	3	0	0	0	/
chr11:120836978	a	not exonic	46	1	7	1	1	0	0	/
chr11:120837038	t	not exonic	31	1	4	1	0	0	0	/
chr11:120855046	t	not exonic	114	4	18	4	0	0	0	/
chr11:120855099	c	not exonic	156	8	24	6	5	5	0	/
chr11:120855196	t	not exonic	50	1	6	1	0	0	0	/
chr11:120855228	t	not exonic	58	1	7	1	0	0	0	/
chr11:120855236	t	not exonic	55	1	7	1	0	0	0	/
chr11:120855335	g	not exonic	27	34	7	10	0	0	0	/
chr11:120855357	g	not exonic	27	28	7	9	0	0	0	/
chr11:120855383	a	not exonic	62	1	6	1	1	0	0	/
chr11:120855853	g	not exonic	22	17	6	9	0	0	0	/
chr11:120856097	c	not exonic	82	1	10	1	1	0	0	/
chr11:120856221	a	not exonic	48	1	6	1	1	0	0	/
chr11:120856302	c	not exonic	82	3	8	2	1	0	0	/
chr11:120858146	t	not exonic	20	1	2	1	0	0	0	/
chr11:120858383	c	exonic	47	1	7	1	1	0	0	/
chr11:120858493	t	exonic	36	3	7	1	0	0	0	/
chr11:120858594	c	not exonic	49	1	7	1	1	0	0	/
chr11:120858599	a	not exonic	60	1	8	1	1	0	0	/
chr11:120858751	t	not exonic	46	1	7	1	0	0	0	/
chr11:120858752	a	not exonic	48	1	8	1	1	0	0	/
chr11:120858798	a	not exonic	91	3	14	3	2	2	0	/
chr11:120858805	c	not exonic	66	1	9	1	0	0	0	/
chr11:120859018	t	exonic	58	1	11	1	0	0	0	/
chr11:120859035	a	exonic	60	2	10	2	2	0	0	/
chr11:120859049	a	exonic	60	1	10	1	1	0	0	/
chr11:120859130	c	exonic	54	2	7	2	2	0	0	/
chr11:120859201	t	exonic	56	3	8	3	0	0	0	/
chr11:120859202	a	exonic	52	1	6	1	1	0	0	/
chr11:120859215	c	exonic	63	25	14	14	1	1	0	/
chr11:120859302	g	not exonic	29	1	2	1	0	0	0	/
chr11:120859375	a	exonic	98	6	15	5	2	1	0	/
chr11:120859421	t	not exonic	47	1	6	1	0	0	0	/
chr11:120861679	c	not exonic	34	1	5	1	1	0	0	/
chr11:120861683	a	not exonic	36	1	7	1	1	0	0	/
chr11:120861796	t	not exonic	39	1	5	1	0	0	0	/
chr11:120861799	c	not exonic	32	8	5	5	5	4	0	/
chr11:120862076	t	exonic	688	8	26	6	0	0	0	/
chr11:120862077	c	exonic	701	9	28	9	4	3	0	/
chr11:120862221	t	exonic	42	1	6	1	0	0	0	/
chr11:120862286	a	not exonic	41	1	6	1	1	0	0	/
chr11:120862425	c	not exonic	36	3	7	2	2	1	0	/
chr11:120862428	a	not exonic	36	1	6	1	1	0	0	/
chr11:120862432	t	not exonic	27	1	5	1	0	0	0	/
chr11:120862505	g	not exonic	30	1	5	1	0	0	0	/
chr11:120862920	a	not exonic	16	2	1	2	0	0	0	/
chr11:120862923	t	not exonic	15	3	1	3	0	0	0	/
chr11:120862980	a	not exonic	18	1	2	1	1	0	0	/
chr11:120867035	c	not exonic	29	1	6	1	0	0	0	/
chr11:120874133	g	exonic	630	26	27	13	0	0	0	/
chr11:120874134	c	exonic	594	21	27	8	3	1	0	/
chr11:120875116	g	not exonic	26	1	3	1	0	0	0	/
chr11:120875135	a	not exonic	22	2	3	2	2	1	0	/
chr11:120875165	c	exonic	496	101	19	13	13	11	1	iGluR
chr11:120875237	t	exonic	602	6	19	4	0	0	0	/
chr11:120875447	a	not exonic	34	1	5	1	1	0	0	/
chr11:120875448	a	not exonic	31	2	5	1	0	0	0	/
chr11:120875454	a	not exonic	29	1	5	1	1	0	0	/
chr11:120898401	g	not exonic	64	1	9	1	0	0	0	/
chr11:120898446	c	not exonic	48	1	6	1	0	0	0	/
chr11:120898721	a	not exonic	47	2	9	1	1	1	0	/
chr11:120898769	c	not exonic	30	2	5	1	1	0	0	/
chr11:120898932	t	not exonic	27	1	5	1	0	0	0	/
chr11:120905004	g	not exonic	45	3	8	2	0	0	0	/
chr11:120905031	t	not exonic	36	3	5	2	0	0	0	/
chr11:120905032	g	not exonic	36	2	5	2	0	0	0	/
chr11:120905076	t	not exonic	46	1	7	1	0	0	0	/
chr11:120905292	g	exonic	99	576	26	32	0	0	0	/
chr11:120905759	t	not exonic	22	1	2	1	0	0	0	/
chr11:120940387	a	exonic	509	9	24	7	6	6	0	/
chr11:120940524	t	not exonic	12	1	0	1	0	0	0	/
chr11:120940625	c	not exonic	23	2	3	2	0	0	0	/
chr11:120940626	t	not exonic	23	2	3	2	0	0	0	/
chr11:120952899	g	exonic	371	64	13	10	0	0	0	/
chr11:120952903	g	exonic	406	1	13	1	0	0	0	/
chr11:120952920	t	exonic	445	3	10	3	0	0	0	/
chr11:120952929	t	exonic	460	4	12	2	0	0	0	/
chr11:120952937	t	exonic	505	7	15	5	0	0	0	/
chr11:120953067	t	not exonic	12	2	0	2	0	0	0	/
chr11:120953180	g	not exonic	26	1	3	1	0	0	0	/
chr11:120956772	t	not exonic	15	2	1	2	0	0	0	/
chr11:120956816	t	exonic	525	1	11	1	0	0	0	/
chr11:120956900	a	exonic	302	488	13	21	21	13	1	iGluR
chr11:120956952	t	exonic	927	6	15	4	0	0	0	/
chr11:120960811	t	not exonic	16	9	3	6	0	0	0	/
chr11:120961257	a	not exonic	23	1	4	1	1	0	0	/
chr11:120961372	c	not exonic	73	1	5	1	0	0	0	/
chr11:120962239	t	not exonic	30	2	5	2	0	0	0	/
chr11:120962274	a	not exonic	24	1	2	1	0	0	0	/
chr11:120962330	g	not exonic	54	1	8	1	0	0	0	/
chr11:120962343	g	not exonic	42	2	7	2	0	0	0	/
chr11:120962358	a	not exonic	23	1	3	1	1	0	0	/
chr11:120962592	t	exonic	709	6	26	5	0	0	0	/
chr11:120962640	g	exonic	699	2	14	2	0	0	0	/
chr11:120962686	g	exonic	52	1	8	1	0	0	0	/
chr11:120962871	g	exonic	80	3	9	2	0	0	0	/
chr11:120963013	g	not exonic	0	98	10	22	0	0	0	/
chr11:120963058	t	not exonic	174	16	22	8	0	0	0	/
chr11:120963143	t	not exonic	115	15	16	7	0	0	0	/
chr11:120963222	t	not exonic	51	1	8	1	0	0	0	/
chr11:120963226	t	not exonic	55	2	8	2	0	0	0	/
chr11:120966945	g	not exonic	74	1	11	1	0	0	0	/
chr11:120966983	g	not exonic	48	1	5	1	0	0	0	/
chr11:120966988	a	not exonic	43	1	5	1	1	0	0	/
chr11:120967010	c	not exonic	39	1	5	1	0	0	0	/
chr11:120967112	g	not exonic	19	27	5	11	0	0	0	/
chr11:120967321	a	exonic	1111	50	33	16	1	1	0	/
chr11:120967610	c	not exonic	19	1	2	1	1	0	0	/
chr11:120982074	a	not exonic	35	2	2	2	2	0	0	/
chr11:120982109	t	exonic	1161	34	33	14	0	0	0	/
chr11:120982252	c	not exonic	49	3	10	3	0	0	0	/
chr11:120982257	t	not exonic	61	4	13	3	0	0	0	/
chr11:120982517	a	not exonic	27	1	5	1	0	0	0	/
chr11:120985737	a	not exonic	32	3	6	2	1	1	0	/
chr11:120985743	a	not exonic	24	2	3	2	2	0	0	/
chr11:120985749	g	not exonic	24	3	5	2	0	0	0	/
chr11:120985914	g	exonic	972	16	32	8	0	0	0	/
chr11:120985917	a	exonic	965	15	31	9	6	6	0	/
chr11:120985918	g	exonic	1005	18	32	10	0	0	0	/
chr11:120985920	a	exonic	858	5	18	5	5	3	0	/
chr11:120985965	t	exonic	619	2	10	2	0	0	0	/
chr11:120986016	c	exonic	650	1	11	1	0	0	0	/
chr11:120986017	c	exonic	658	2	11	2	2	1	0	/
chr11:120986293	c	exonic	41	12	5	6	0	0	0	/
chr11:120986329	t	exonic	66	1	7	1	0	0	0	/
chr11:120986342	g	exonic	142	31	9	8	0	0	0	/
chr11:120986967	a	exonic	598	12	30	6	6	5	0	/
chr11:120986968	g	exonic	587	10	32	6	0	0	0	/
chr11:120987209	t	exonic	708	22	32	11	0	0	0	/
chr11:120987210	t	exonic	724	22	32	12	0	0	0	/
chr11:120987222	a	exonic	509	1	11	1	0	0	0	/
chr11:120987277	t	exonic	457	5	15	3	0	0	0	/
chr11:120987531	t	exonic	869	15	29	8	0	0	0	/
chr11:120987701	g	exonic	551	315	27	28	0	0	0	/
chr11:120987737	t	exonic	694	8	31	6	0	0	0	/
chr11:120987892	t	exonic	223	13	21	9	0	0	0	/
chr11:120988010	t	exonic	346	36	24	13	0	0	0	/
chr11:120988011	t	exonic	356	23	23	10	0	0	0	/
chr11:120988012	t	exonic	357	19	24	10	0	0	0	/
chr11:120988106	g	exonic	161	38	13	12	0	0	0	/
chr11:120988205	a	exonic	124	118	19	22	22	16	1	iGluR
chr11:120988278	t	exonic	266	2	15	2	0	0	0	/
chr19:41998782	g	exonic	1125	1	13	1	1	0	0	/
chr19:41999280	a	exonic	3637	5	16	2	0	0	0	/
chr19:41999289	c	exonic	3721	12	27	9	0	0	0	/
chr19:41999419	t	not exonic	198	1	7	1	0	0	0	/
chr19:41999420	c	not exonic	194	2	7	2	0	0	0	/
chr19:41999434	c	not exonic	200	2	9	1	0	0	0	/
chr19:41999578	t	not exonic	742	5	27	4	3	2	0	/
chr19:42001656	t	not exonic	212	3	13	1	1	1	0	/
chr19:42001820	g	exonic	309	1	13	1	1	0	0	/
chr19:42001892	c	exonic	37	216	13	20	0	0	0	/
chr19:42002111	a	exonic	294	1	10	1	0	0	0	/
chr19:42002156	a	exonic	264	1	9	1	0	0	0	/
chr19:42002179	t	exonic	209	1	9	1	0	0	0	/
chr19:42002251	a	exonic	248	1	11	1	0	0	0	/
chr19:42002261	a	exonic	262	1	13	1	0	0	0	/
chr19:42002521	c	exonic	334	1	9	1	0	0	0	/
chr19:42002685	g	not exonic	184	1	7	1	1	0	0	/
chr19:42002771	t	not exonic	157	1	7	1	1	0	0	/
chr19:42003034	c	not exonic	159	2	11	1	0	0	0	/
chr19:42003035	c	not exonic	161	2	11	2	0	0	0	/
chr19:42003036	c	not exonic	165	2	11	1	0	0	0	/
chr19:42003061	c	not exonic	237	2	16	2	0	0	0	/
chr19:42003164	g	not exonic	134	1	11	1	0	0	0	/
chr19:42003200	c	not exonic	114	1	8	1	0	0	0	/
chr19:42003260	t	not exonic	75	1	6	1	1	0	0	/
chr19:42003261	g	not exonic	75	1	6	1	1	0	0	/
chr19:42003444	a	exonic	3408	39	33	15	0	0	0	/
chr19:42004021	a	not exonic	224	1	10	1	0	0	0	/
chr19:42005778	g	exonic	4422	47	34	14	8	7	0	/
chr19:42005779	a	exonic	4448	107	34	11	0	0	0	/
chr19:42005907	c	exonic	3461	15	32	7	0	0	0	/
chr19:42005908	a	exonic	3602	19	32	12	0	0	0	/
chr19:42006356	t	not exonic	43	1	7	1	1	0	0	/
chr19:42006360	c	not exonic	43	1	7	1	0	0	0	/
chr19:42006386	a	not exonic	53	1	8	1	0	0	0	/
chr19:42006404	a	not exonic	48	1	7	1	0	0	0	/
chr19:42006423	g	not exonic	42	5	7	1	1	1	0	/
chr19:42006451	c	not exonic	22	1	1	1	0	0	0	/
chr19:42006519	c	not exonic	29	1	4	1	0	0	0	/
chr19:42006711	g	exonic	3137	49	34	9	9	7	0	/
chr19:42007014	a	not exonic	58	1	9	1	0	0	0	/
chr19:42010399	a	not exonic	193	2	15	1	0	0	0	/
chr19:42010485	t	not exonic	215	8	17	5	4	3	0	/
chr19:42010757	a	not exonic	62	1	7	1	0	0	0	/
chr19:42010768	a	not exonic	55	1	6	1	0	0	0	/
chr19:42010796	a	not exonic	58	3	8	3	0	0	0	/
chr19:42010797	a	not exonic	59	5	8	2	0	0	0	/
chr19:42020921	t	not exonic	58	4	8	2	2	1	0	/
chr19:42020975	t	not exonic	52	2	8	2	1	1	0	/
chr19:42020980	a	not exonic	84	3	14	3	0	0	0	/
chr19:42021122	c	not exonic	66	1	7	1	0	0	0	/
chr19:42021218	g	not exonic	47	1	6	1	1	0	0	/
chr19:42021256	g	not exonic	45	1	8	1	0	0	0	/
chr19:42021283	a	not exonic	47	1	6	1	0	0	0	/
chr19:42021342	g	exonic	3381	21	29	10	6	5	0	/
chr19:42021418	a	exonic	2928	38	25	10	0	0	0	/
chr19:42021681	a	not exonic	171	2	12	1	0	0	0	/
chr19:42021700	g	not exonic	113	1	11	1	1	0	0	/
chr19:42021919	c	not exonic	44	1	5	1	0	0	0	/
chr19:42022251	c	exonic	2179	3	17	3	0	0	0	/
chr19:42038683	c	not exonic	5	67	7	16	0	0	0	/
chr19:42038847	c	not exonic	132	29	14	13	0	0	0	/
chr19:42038898	t	not exonic	158	3	18	3	2	2	0	/
chr19:42039053	c	not exonic	62	1	9	1	0	0	0	/
chr19:42039060	c	not exonic	63	1	9	1	0	0	0	/
chr19:42039069	t	not exonic	68	1	9	1	1	0	0	/
chr19:42039201	t	not exonic	51	1	8	1	1	0	0	/
chr19:42039218	a	not exonic	45	2	6	1	0	0	0	/
chr19:42042451	c	not exonic	75	1	8	1	0	0	0	/
chr19:42042515	g	not exonic	56	4	8	2	0	0	0	/
chr19:42042535	c	not exonic	57	1	7	1	0	0	0	/
chr19:42042673	a	exonic	3155	14	22	5	0	0	0	/
chr19:42042682	a	exonic	2952	26	24	6	0	0	0	/
chr19:42042803	c	exonic	50	2	7	2	0	0	0	/
chr19:42042836	g	exonic	28	1	4	1	1	0	0	/
chr19:42042898	a	exonic	25	1	3	1	0	0	0	/
chr19:42043162	a	not exonic	41	1	5	1	0	0	0	/
chr19:42053606	a	exonic	3536	33	31	11	0	0	0	/
chr19:42053853	a	exonic	2849	12	23	6	0	0	0	/
chr19:42054174	g	not exonic	63	1	14	1	1	0	0	/
chr19:42054405	c	exonic	3297	49	35	16	0	0	0	/
chr19:42054638	t	not exonic	22	1	2	1	0	0	0	/
chr19:42054639	g	not exonic	24	1	3	1	0	0	0	/
chr19:42054642	a	not exonic	23	2	3	2	0	0	0	/
chr19:42054643	a	not exonic	27	1	3	1	0	0	0	/
chr19:42054695	t	not exonic	23	1	2	1	1	0	0	/
chr19:42054706	g	not exonic	38	1	4	1	1	0	0	/
chr19:42056590	a	not exonic	31	1	6	1	0	0	0	/
chr19:42056644	g	not exonic	26	1	4	1	1	0	0	/
chr19:42056877	g	not exonic	33	1	4	1	1	0	0	/
chr19:42056968	a	exonic	3864	15	29	6	0	0	0	/
chr19:42056975	a	exonic	3814	37	33	21	0	0	0	/
chr19:42059078	c	not exonic	41	1	4	1	0	0	0	/
chr19:42059427	g	exonic	4248	57	35	9	5	4	0	/
chr19:42059428	a	exonic	4045	88	35	12	0	0	0	/
chr19:42059727	t	not exonic	33	1	5	1	1	0	0	/
chr19:42059775	a	not exonic	42	1	6	1	0	0	0	/
chr19:42059803	t	not exonic	47	1	6	1	1	0	0	/
chr19:42063063	a	not exonic	44	1	4	1	0	0	0	/
chr19:42064923	g	not exonic	23	9	4	4	0	0	0	/
chr19:42065029	c	not exonic	35	2	4	1	0	0	0	/
chr19:42065050	a	not exonic	31	1	3	1	0	0	0	/
chr19:42065109	g	not exonic	36	1	3	1	1	0	0	/
chr19:42065132	a	not exonic	40	1	5	1	0	0	0	/
chr19:42065248	g	exonic	2681	12	29	8	1	0	0	/
chr19:42065740	c	exonic	1699	2	14	2	0	0	0	/
chr19:42069241	g	exonic	1416	4	13	4	1	0	0	/
chr19:42069316	g	exonic	703	4	20	4	0	0	0	/
chr19:42069395	a	exonic	1001	7	16	7	0	0	0	/
chr9:137138461	c	exonic	151	1	6	1	1	0	0	/
chr9:137138531	g	exonic	150	1	6	1	0	0	0	/
chr9:137138632	g	exonic	188	15	7	6	0	0	0	/
chr9:137138778	a	exonic	198	1	9	1	0	0	0	/
chr9:137138837	c	exonic	220	1	8	1	1	0	0	/
chr9:137139264	g	exonic	1943	2	9	2	0	0	0	/
chr9:137139801	a	not exonic	31	2	5	2	2	1	0	/
chr9:137139829	g	not exonic	77	2	14	2	0	0	0	/
chr9:137139853	c	not exonic	56	2	6	1	1	0	0	/
chr9:137139979	c	not exonic	55	10	6	4	4	3	0	/
chr9:137139989	t	not exonic	64	1	7	1	0	0	0	/
chr9:137140006	g	not exonic	62	1	6	1	0	0	0	/
chr9:137141994	a	not exonic	82	1	10	1	1	0	0	/
chr9:137145704	g	not exonic	78	197	9	16	0	0	0	/
chr9:137145723	c	not exonic	365	1	11	1	0	0	0	/
chr9:137146004	t	not exonic	312	1	7	1	0	0	0	/
chr9:137146005	g	not exonic	324	1	7	1	0	0	0	/
chr9:137146075	g	not exonic	374	2	9	2	0	0	0	/
chr9:137146165	g	not exonic	42	227	8	18	0	0	0	/
chr9:137147868	g	not exonic	102	151	13	20	0	0	0	/
chr9:137147909	g	not exonic	276	3	12	3	0	0	0	/
chr9:137147916	t	not exonic	278	1	9	1	0	0	0	/
chr9:137148222	t	not exonic	368	1	6	1	0	0	0	/
chr9:137148361	g	not exonic	266	1	5	1	0	0	0	/
chr9:137148445	t	not exonic	305	1	5	1	0	0	0	/
chr9:137148451	a	not exonic	295	1	5	1	0	0	0	/
chr9:137148462	t	not exonic	302	1	5	1	0	0	0	/
chr9:137148869	a	not exonic	931	4	14	4	3	2	0	/
chr9:137148878	t	not exonic	558	4	12	3	0	0	0	/
chr9:137149007	a	not exonic	1176	4	17	4	2	1	0	/
chr9:137149061	t	exonic	25593	156	35	5	0	0	0	/
chr9:137149110	g	not exonic	193	1	11	1	0	0	0	/
chr9:137149333	t	not exonic	193	1	7	1	0	0	0	/
[truncated: 1,000 more rows]

## Sheet: B. Potential editing sites
Supplementary Table S7. Analysis of potential editing sites in human iGluR transcripts
B. Potential editing sites
																* classification: potential editing sites were semiautomatically classified as good, medium or weak (i.e., the amount of other mismatch causing bases, the coverage and severe differences between the data from Wu et al. and Labonté et al. were considered).
potential editing site				categorical information							annotated SNPs		nucleotide abundance			classification*	genomic counts
gene	position (hg38)	genomic base	strand	exonic or intronic	in ORF	silent (0) recoding (1)	known editing site	type	flanking sequence (in spliced transcript)	aa exchange	SNP ID (dbSNP)	comment	genomic	edited	other		SRR1222586	SRR1222587	SRR1222588	SRR1222589	SRR1222590	SRR1222592	SRR1222594	SRR1222599	SRR1222601	SRR1222677	SRR1222678	SRR1222680	SRR1222682	SRR1222684	SRR1222685	SRR1222686	SRR5961826	SRR5961827	SRR5961828	SRR5961842	SRR5961843	SRR5961844	SRR5961845	SRR5961868	SRR5961874	SRR5961924	SRR5961925	SRR5961937	SRR5961938	SRR5961971	SRR5961972	SRR5962018	SRR5962019
GRID1	chr10:85602204	g	r	exonic	0			C-to-U	caagaaaa-c-aacaacaca		rs1054979		0.658355	0.341645	0	good	4	10	3	18	23	3	10	29	0	18	33	16	4	2	21	11	5	6	1	11	5	3	5	1	20	4	11	16	1	5	8	9	8
GRID1	chr10:86134531	t	r	intronic	0			A-to-I	cagggt-a-ttagag		rs884700		0.863171	0.136829	0	medium	7	10	5	0	9	10	4	5	0	13	11	19	0	3	0	0	1	1	0	2	1	0	2	0	1	0	0	2	0	0	0	0	0
GRID1	chr10:86138972	g	r	exonic	1	0		C-to-U	ccttga-c-gtctct	D>D	rs17106320		0.919687	0.0803133	0	good	146	348	46	114	125	22	27	197	26	197	332	215	54	6	5	4	18	8	27	14	10	1	10	2	42	6	14	14	3	6	11	19	9
GRID1	chr10:86206271	t	r	intronic	0			A-to-I	ccggtc-a-ggggtg		rs56757884		0.634524	0.365476	0	medium	0	1	4	0	3	1	0	1	0	4	2	4	0	0	0	0	1	0	1	0	0	0	0	0	0	0	0	0	0	0	0	1	0
GRID1	chr10:86364194	g	r	intronic	0			C-to-U	accacc-c-ggcaat		rs7089364		0.727778	0.272222	0	medium	4	5	8	0	0	0	0	1	2	2	3	4	0	2	0	0	0	0	0	0	0	0	1	0	0	0	0	0	0	0	0	2	0
GRID1	chr10:86366315	g	r	exonic	1	0		C-to-U	tccacat-c-ggtgcca	I>I	rs61856638		0.862685	0.137171	0.000144009	good	96	538	36	21	91	18	5	201	27	169	424	214	0	21	32	9	22	8	25	0	17	2	14	6	26	14	8	18	0	14	18	19	16
GRIA4	chr11:105612934	a	f	exonic	0			A-to-I	atatat-a-tttgag		rs2166318		0.762474	0.237526	0	good	81	20	3	21	4	4	5	14	0	45	13	24	0	0	0	5	8	7	8	5	24	9	5	5	21	1	4	5	6	16	0	4	10
GRIA4	chr11:105798000	a	f	intronic	0			A-to-I	cctact-a-tgtgccag		rs650951		0.314489	0.685511	0	medium	16	0	0	0	0	0	0	0	0	1	0	0	0	0	0	0	0	0	2	0	1	1	0	1	1	1	0	1	1	2	0	2	2
GRIA4	chr11:105911928	c	f	exonic	0			C-to-U	gagttc-c-gcgctg		rs72978094		0.938852	0.0609203	0.000227842	medium	234	129	70	364	10	118	108	89	1	216	54	118	16	97	32	281	14	17	21	23	25	15	18	12	50	9	18	3	12	22	17	6	3
GRIA4	chr11:105933968	a	f	exonic	1	1	x	A-to-I	tcatta-a-aatgctgtt	R>G			0.346381	0.630578	0.0230416	good	169	11	1	14	25	3	3	14	0	51	8	20	4	71	30	56	7	2	4	6	5	3	2	3	5	9	3	2	6	4	3	3	0
GRIA4	chr11:105945402	a	f	intronic	0			A-to-I	aactga-a-cttgacttt				0.675595	0.324405	0	medium	12	0	0	0	0	0	0	0	0	2	0	0	0	0	0	0	3	0	4	0	0	2	0	1	5	0	0	1	0	2	1	4	0
GRIA4	chr11:105945418	a	f	intronic	0			A-to-I	aataca-a-gaccat				0.597619	0.402381	0	medium	11	0	0	0	0	0	0	2	0	0	0	1	0	0	0	0	2	1	8	0	1	2	0	1	4	3	0	3	0	1	0	2	0
GRIA4	chr11:105945433	a	f	intronic	0			A-to-I	tctatt-a-ttgttt				0.459524	0.540476	0	medium	10	0	0	0	0	0	1	1	0	0	0	1	0	0	0	0	3	1	4	0	0	0	0	0	1	1	0	2	0	2	2	2	1
GRIA4	chr11:105945504	a	f	intronic	0	0		A-to-I	ccaaggt-a-agagggg				0.493171	0.506829	0	good	7	0	0	0	0	0	2	0	0	3	0	0	0	0	1	0	6	5	4	6	3	0	6	2	16	4	4	8	2	4	14	2	2
GRIA4	chr11:105945505	a	f	intronic	0			A-to-I	ccaaggta-a-gagggg				0.816127	0.183873	0	good	8	0	0	0	0	1	2	0	0	3	0	1	0	0	1	0	10	7	7	7	7	1	7	4	33	10	9	10	4	10	20	5	3
GRIA4	chr11:105972189	c	f	intronic	0			C-to-U	ggtctt-c-ccagga		rs559190		0	1	0	medium	0	0	0	0	0	0	0	0	0	0	0	0	0	0	0	0	0	0	0	0	0	0	0	0	0	0	0	0	0	0	0	0	0
GRIA4	chr11:105974694	c	f	intronic	0			C-to-U	ttggtt-c-ggtttt		rs593130		0.217996	0.782004	0	good	46	0	1	0	0	0	0	0	0	1	0	2	0	0	0	0	0	2	5	1	2	0	1	0	0	0	0	1	0	2	0	0	0
GRIA4	chr11:105980690	a	f	exonic	0			A-to-I	gaataa-a-acagca				0.908597	0.0735655	0.0178379	weak	422	30	0	47	23	7	8	31	1	83	23	67	5	82	16	100	33	24	23	27	30	28	32	21	87	19	27	35	21	30	22	12	16
GRIA4	chr11:105980888	c	f	exonic	0			C-to-U	attaaa-c-tgtcaa		rs594592		0.0573115	0.942688	0	good	0	0	0	0	0	0	0	7	0	1	0	2	0	0	6	0	0	0	0	1	0	0	0	0	0	0	0	0	0	0	0	0	0
GRIK4	chr11:120836935	c	f	intronic	0			C-to-U	ggggatga-c-gagtac		rs3934628		0.631444	0.368556	0	good	0	0	0	5	1	0	3	2	0	2	0	1	0	0	0	0	1	0	22	10	8	2	0	5	3	5	12	2	3	1	12	5	2
GRIK4	chr11:120875165	c	f	exonic	1	0		C-to-U	cggcca-c-attgaa	H>H	rs2230297		0.867261	0.130858	0.00188034	medium	49	85	7	10	21	7	4	36	1	60	86	71	3	14	17	5	1	0	1	0	1	0	0	1	2	0	0	3	0	2	0	3	3
GRIK4	chr11:120956900	a	f	exonic	1	0		A-to-I	tgcagca-a-ggctcc	Q>Q	rs644057		0.385532	0.614468	0	medium	29	60	3	0	11	3	7	36	0	31	72	46	0	0	1	0	0	0	0	0	0	0	0	0	1	1	0	0	0	0	1	0	0
GRIK4	chr11:120988205	a	f	exonic	0			A-to-I	tttaacc-a-tcaaat		rs670413		0.509709	0.490291	0	good	3	5	0	12	2	0	1	10	0	18	13	22	14	0	6	0	0	0	3	0	1	0	1	3	0	1	0	4	1	0	0	4	0
GRIN2B	chr12:13541887	g	r	exonic	0			C-to-U	actgca-c-gttgttt		rs12822453		0.77179	0.22775	0.000459559	good	41	131	23	555	17	114	132	305	0	70	61	194	135	69	563	1298	29	47	50	59	57	14	50	12	91	16	16	46	6	20	28	57	32
GRIN2B	chr12:13547078	g	r	exonic	0			C-to-U	aagaaac-c-cttgac		rs11055518		0.891481	0.108407	0.000112007	good	12	36	10	287	2	44	55	25	0	7	7	46	21	15	79	150	11	18	3	18	25	2	20	2	31	3	16	14	13	15	7	8	15
GRIN2B	chr12:13547331	t	r	exonic	0			A-to-I	tcacaa-a-aggaaag				0.942203	0.0412357	0.0165612	weak	18	42	3	74	4	14	17	54	0	11	9	72	38	14	96	155	32	17	25	50	57	28	37	26	106	17	18	56	15	46	41	58	51
GRIN2B	chr12:13547487	t	r	exonic	0			A-to-I	atgaaaa-a-agagta		rs73045385		0.94499	0.00957122	0.0454387	weak	21	38	3	68	7	15	16	49	1	18	12	69	14	0	37	53	84	74	97	77	211	71	122	52	268	51	76	212	150	135	101	160	247
GRIN2B	chr12:13547773	g	r	exonic	0			C-to-U	aaagaat-c-agggaa		rs1196962317		0.94116	0.0417868	0.0170531	weak	21	71	3	161	7	31	53	55	0	26	19	69	112	0	146	172	82	62	65	59	97	40	82	51	189	44	57	105	90	83	78	103	99
GRIN2B	chr12:13549489	t	r	exonic	0			A-to-I	ctgggc-a-cctctg		rs11055520		0.590238	0.409762	0	good	15	56	0	21	1	20	29	28	1	7	8	44	15	2	28	0	0	0	22	20	16	19	17	23	0	13	19	25	14	35	35	36	39
GRIN2B	chr12:13550531	t	r	exonic	0			A-to-I	tgagaa-c-agacag		rs7978058		0.938708	0.0586655	0.00262655	medium	14	79	3	68	6	36	30	56	0	13	13	55	12	16	101	122	42	41	47	43	59	22	64	23	164	19	33	54	38	52	51	76	70
GRIN2B	chr12:13550807	g	r	exonic	0			C-to-U	agagct-c-gaacac		rs11055522		0.573506	0.426494	0	good	11	72	0	22	6	27	32	42	1	26	19	98	9	2	25	0	0	0	28	17	29	9	12	22	1	9	10	11	28	43	26	34	43
GRIN2B	chr12:13551647	t	r	exonic	0			A-to-I	aatctta-a-caaata				0.941018	0.0431833	0.0157984	weak	24	62	3	16	5	13	36	45	1	22	24	104	23	5	60	44	76	74	96	94	171	31	105	45	227	41	49	120	46	106	96	137	182
GRIN2B	chr12:13552591	g	r	exonic	0			C-to-U	gaagga-c-gttcat		rs74816802		0.756251	0.243248	0.000501386	good	8	23	2	56	8	59	56	25	0	7	14	40	23	34	147	83	39	47	58	53	78	80	115	76	144	44	97	59	166	126	67	129	151
GRIN2B	chr12:13552958	t	r	exonic	0			A-to-I	catact-a-tagaga		rs2160517		0.23179	0.76821	0	good	0	2	0	9	2	3	1	6	0	6	8	23	5	0	4	0	0	0	21	1	0	0	38	27	0	18	0	1	0	0	28	29	0
GRIN2B	chr12:13553568	g	r	exonic	0			C-to-U	caccaca-c-gctact		rs2193149		0.814451	0.185549	0	good	24	50	4	50	11	28	46	67	0	24	22	100	45	1	25	13	5	4	7	5	11	5	11	6	19	8	12	2	4	16	10	15	16
GRIN2B	chr12:13556710	g	r	exonic	0			C-to-U	ttggca-c-tctggt		rs1805475		0.655195	0.344805	0	good	11	12	18	213	4	88	114	51	1	9	19	60	60	4	140	73	138	56	66	40	57	0	126	30	429	67	45	121	0	1	89	102	0
GRIN2B	chr12:13561007	t	r	exonic	0			A-to-I	ccagag-a-gcccca				0.933162	0.0470303	0.0198078	weak	5	44	4	32	6	21	10	54	0	11	24	50	23	0	32	10	28	17	35	24	48	16	39	18	74	21	19	60	12	37	43	36	52
GRIN2B	chr12:13561162	t	r	exonic	0			A-to-I	gggtacc-a-gcagaac		rs7307302		0.0140169	0.985983	0	good	0	0	0	0	0	0	0	0	0	0	0	0	0	0	0	0	0	0	1	0	1	0	1	0	0	0	0	0	0	1	0	0	0
GRIN2B	chr12:13561795	t	r	exonic	0			A-to-I	gcaaga-a-caaggt		rs1805477		0	1	0	good	0	0	0	0	0	0	0	0	0	0	0	0	0	0	0	0	0	0	0	0	0	0	0	0	0	0	0	0	0	0	0	0	0
GRIN2B	chr12:13563704	g	r	exonic	1	0		C-to-U	gtctca-c-atcaag	H>H	rs1806191		0.581222	0.418778	0	good	0	28	1	16	5	13	11	23	0	5	24	27	6	2	7	7	12	14	9	14	42	0	16	0	45	6	6	17	0	0	15	11	0
GRIN2B	chr12:13564574	g	r	exonic	1	0		C-to-U	cccccac-c-gcaacc	T>T	rs1806201		0.677441	0.321098	0.00146177	good	7	62	9	14	2	37	17	35	0	13	22	32	19	0	1	0	0	0	32	46	48	13	29	31	4	25	11	37	26	53	56	55	46
GRIN2B	chr12:13567109	g	r	exonic	1	0		C-to-U	catctg-c-gaacac	C>C	rs3026160		0.928476	0.0679394	0.00358423	medium	11	43	0	12	9	8	9	50	0	11	35	47	8	0	6	1	27	33	14	31	42	5	31	13	74	27	22	56	8	25	27	14	33
GRIN2B	chr12:13567260	t	r	exonic	1	1		A-to-I	agaggg-a-gatggaa	E>G			0.838317	0.113399	0.0482841	weak	2	34	5	24	9	4	8	42	1	14	30	62	0	0	21	4	21	9	13	15	20	10	20	10	35	12	16	24	15	13	13	32	25
GRIN2B	chr12:13570193	t	r	intronic	0			A-to-I	aagcac-a-taaagaa		rs1806194		0.533333	0.466667	0	medium	0	0	0	0	0	0	6	4	0	0	1	3	0	0	3	0	0	0	0	0	2	0	0	0	3	1	1	2	0	0	0	0	0
GRIN2B	chr12:13608807	g	r	exonic	1	1		C-to-U	caccat-c-ggcaaag	S>L	rs1805522		0.856901	0.127226	0.015873	medium	1	55	3	5	10	11	19	75	3	16	40	69	0	0	1	2	5	3	1	2	3	1	4	0	6	0	4	1	2	4	3	2	8
GRIN2B	chr12:13611840	g	r	exonic	1	0		C-to-U	ccattcag-c-gctgac	S>S	rs1805482		0.729371	0.269808	0.000821018	good	9	27	0	13	17	5	14	73	0	17	24	40	0	4	26	5	13	20	14	3	5	0	10	2	38	8	7	3	0	0	14	6	0
GRIN2B	chr12:13614931	t	r	intronic	0			A-to-I	ctgatga-a-caccca				0.776551	0.12721	0.0962393	weak	0	0	0	4	1	0	0	3	0	0	0	4	0	0	2	1	5	2	9	3	2	1	4	2	4	5	3	7	2	2	0	2	5
GRIN2A	chr16:10031619	t	r	intronic	0			A-to-I	aagttac-a-gttgct		rs10500373		0.867733	0.132267	0	medium	7	16	0	0	5	5	4	12	0	2	11	21	0	0	0	2	4	0	1	0	3	0	1	0	5	0	1	0	0	1	0	0	0
GRIN2A	chr16:10031760	g	r	intronic	0			C-to-U	tctttg-c-tataag		rs7205702		0.385651	0.604545	0.00980392	good	5	10	0	0	1	5	1	8	0	1	3	10	0	0	0	0	0	0	1	2	0	0	2	2	0	2	2	0	0	2	9	2	1
GRIN2A	chr16:10031805	t	r	intronic	0			A-to-I	gagcag-a-accgtg		rs7189973		0.708561	0.291439	0	medium	10	18	1	2	1	6	1	9	0	1	8	16	0	0	0	0	0	0	9	2	0	0	0	2	0	1	1	0	0	1	6	1	0
GRIN2A	chr16:10121127	t	r	intronic	0			A-to-I	ttgcccc-a-cccttc		rs1078694		0.0962399	0.90376	0	good	0	3	0	0	0	0	1	0	0	1	2	4	0	0	0	0	0	0	0	0	0	0	0	1	0	0	0	0	0	0	4	0	0
GRIN2A	chr16:10121214	t	r	intronic	0			A-to-I	aatgta-a-ctgtct		rs1078695		0.632555	0.367445	0	good	1	5	0	0	1	4	2	10	0	1	4	13	0	0	0	0	22	2	0	7	3	0	5	3	12	4	0	2	2	0	9	0	0
GRIN2A	chr16:10121584	t	r	intronic	0			A-to-I	agtgtt-a-tgaaaa		rs2352758		0	1	0	medium	0	0	0	0	0	0	0	0	0	0	0	0	0	0	0	0	0	0	0	0	0	0	0	0	0	0	0	0	0	0	0	0	0
GRIN2A	chr16:10171317	t	r	intronic	0			A-to-I	cctggg-a-aacctg		rs1070503		0.309091	0.690909	0	medium	4	2	0	0	0	0	0	1	0	0	1	4	0	0	0	0	0	0	1	0	0	0	0	0	0	0	0	0	0	0	0	0	1
GRIN2A	chr16:10171466	g	r	exonic	0			C-to-U	tgatcg-c-aggaga		rs1070504		0.00961538	0.979396	0.010989	good	0	0	0	0	0	0	0	0	0	0	0	0	0	0	0	0	0	0	0	0	0	0	1	0	1	0	0	0	0	0	0	0	0
GRIN2A	chr16:9755427	t	r	exonic	0			A-to-I	ttttaag-a-cagaaa				0.931473	0.05035	0.0181774	weak	146	156	0	122	5	9	12	128	2	14	37	172	0	31	6	253	19	62	37	60	88	43	95	39	121	5	24	41	32	57	27	9	12
GRIN2A	chr16:9757021	t	r	exonic	0			A-to-I	tttttgac-a-tttgaaga		rs9933624		0.5919	0.4081	0	good	75	42	6	93	1	13	5	55	0	3	10	72	2	11	10	209	17	0	10	11	11	14	0	15	45	0	2	5	14	17	0	2	5
GRIN2A	chr16:9757331	g	r	exonic	0			C-to-U	taactc-c-ggagaa		rs8044472		0.289872	0.701625	0.0085034	good	6	0	2	112	1	6	25	0	0	1	0	12	0	0	1	29	40	0	6	3	11	1	0	1	52	1	1	16	0	2	0	3	0
GRIN2A	chr16:9761937	g	r	exonic	0			C-to-U	gatcta-c-cctgag		rs1014531		0.775697	0.224303	0	good	51	97	7	100	7	20	30	50	2	6	70	126	6	2	6	31	20	24	16	20	53	0	27	0	58	7	11	30	0	22	27	7	1
GRIN2A	chr16:9762894	t	r	exonic	0			A-to-I	tacata-a-gggcaa				0.913849	0.0687973	0.0173537	weak	202	398	25	494	26	125	92	255	7	23	269	339	60	13	22	117	10	7	6	7	38	15	27	11	69	2	5	19	5	23	11	3	12
GRIN2C	chr17:74846437	t	r	intronic	0			A-to-I	ctctgc-a-gaggag		rs3744190		0.899631	0.100369	0	medium	57	12	0	0	3	0	0	4	3	5	6	6	0	0	0	0	0	0	0	1	0	0	0	0	0	1	0	0	0	0	1	0	0
GRIN2C	chr17:74847784	g	r	intronic	0			C-to-U	ggggcaa-c-gggtcc		rs3744192		0.798695	0.201305	0	medium	504	24	3	0	10	0	0	12	2	29	11	12	0	0	1	0	0	0	0	0	0	0	0	0	0	1	0	1	0	0	2	0	0
GRIN2C	chr17:74853040	t	r	intronic	0			A-to-I	ggaaatac-a-gacgcc		rs782463		0.276012	0.723988	0	medium	51	8	0	0	4	0	0	3	3	12	6	5	0	0	3	1	0	0	0	0	0	0	0	2	2	0	0	0	2	0	0	0	0
GRIN2C	chr17:74854034	g	r	intronic	0			C-to-U	tgaagg-c-cccaagg		rs690533		0.364006	0.635994	0	medium	65	7	0	0	0	0	0	2	0	23	8	6	0	0	0	6	1	0	0	0	0	2	0	2	1	0	0	0	1	0	0	0	0
GRIN2C	chr17:74854994	g	r	exonic	1	0		C-to-U	ggtggc-c-gtggtg	A>A	rs689730		0.894223	0.105777	0	medium	631	94	0	7	3	12	10	19	3	160	71	38	3	1	0	1	0	0	0	1	0	0	1	0	1	1	0	1	0	0	0	0	0
GRIN2C	chr17:74855246	g	r	intronic	0			C-to-U	tctctc-c-gcctct		rs472890		0.19674	0.80326	0	medium	28	6	0	0	0	0	0	0	1	11	1	1	0	0	0	0	0	0	0	0	0	0	0	2	0	0	0	0	0	0	0	1	0
GRIN3B	chr19:1007354	a	f	intronic	0			A-to-I	aggttc-a-ggtgga		rs11085233		0.525	0.475	0	medium	18	2	3	0	4	1	1	5	0	5	3	2	0	0	0	0	0	0	1	0	2	0	1	1	0	0	0	0	0	2	1	0	0
GRIN2D	chr19:48445039	a	f	intronic	0			A-to-I	gaacag-a-gactctg		rs1643489		0.409294	0.590706	0	medium	4	1	2	0	4	0	0	2	0	0	1	4	0	0	3	0	0	0	0	0	0	0	0	0	0	0	0	0	0	0	0	0	0
GRIK1	chr21:29553703	g	r	exonic	1	1		C-to-U	gaacagg-c-tttttg	A>V	rs363503	higher editing frequency than SNP abundance	0.618097	0.377996	0.00390625	medium	0	2	0	0	1	1	4	3	0	15	2	3	0	8	0	2	0	2	1	7	0	1	1	2	7	2	2	0	2	3	1	3	6
GRIK1	chr21:29581359	t	r	intronic	0			A-to-I	ctggta-a-actcca				0.741534	0.258466	0	medium	0	0	0	4	0	3	0	0	0	19	0	2	0	0	0	0	5	3	2	6	12	4	2	4	9	1	3	5	0	3	5	0	5
GRIK1	chr21:29581360	t	r	intronic	0			A-to-I	gctggt-a-aactcc				0.618	0.382	0	medium	0	0	4	2	0	3	0	0	0	13	1	3	0	0	0	0	3	4	3	2	10	2	2	4	7	0	1	5	1	5	3	2	7
GRIK1	chr21:29581430	t	r	exonic	1	1	x	A-to-I	ctcatgc-a-gcaag	Q>R			0.415018	0.568411	0.0165713	good	81	18	0	6	8	2	4	13	0	70	27	27	0	11	14	31	6	1	4	3	5	2	1	2	10	2	4	6	2	4	2	2	3
GRIA2	chr4:157221940	a	f	intronic	0			A-to-I	gcacac-a-cgcgtg		rs13138842		0.14722	0.85278	0	good	0	0	0	0	0	0	1	3	0	1	1	0	0	0	0	0	3	0	7	1	0	0	0	0	11	0	0	0	0	5	0	8	5
GRIA2	chr4:157249815	a	f	exonic	0			A-to-I	a-ggaactaaaaatcttg		rs767651805		0.931638	0.065521	0.00284091	weak	0	0	0	0	1	1	4	3	0	2	1	9	0	0	0	0	7	2	9	5	5	7	6	3	17	2	1	2	9	8	9	20	13
GRIA2	chr4:157336377	a	f	exonic	1	1		A-to-I	tatggg-a-aagctga	K>E			0.939117	0.0503102	0.010573	weak	508	482	19	515	74	80	143	412	5	189	140	374	49	215	211	1651	214	289	305	303	475	190	367	182	642	122	196	300	231	409	231	403	275
GRIA2	chr4:157336723	a	f	exonic	1	1	x	A-to-I	ttatgc-a-gcaagg	Q>R	rs17850674	is editing site; mistake in dbSNP	0.0661291	0.927422	0.00644892	good	18	11	2	0	18	2	0	8	0	22	0	5	0	2	0	26	0	5	5	2	4	3	3	1	6	1	1	0	1	7	2	6	4
GRIA2	chr4:157336727	a	f	exonic	1	0	x	A-to-I	gcagca-a-ggatgc	Q>Q			0.913368	0.0866321	0	good	354	261	17	288	46	38	66	257	4	109	72	260	6	32	45	442	18	41	36	50	85	39	64	17	85	19	41	49	53	51	23	51	31
GRIA2	chr4:157336783	a	f	intronic	0		x	A-to-I	catttc-a-ggtctc		rs147302258	higher editing frequency than SNP abundance	0.559148	0.440852	0	good	31	11	14	23	15	11	19	7	1	20	3	11	8	12	4	18	0	2	1	2	2	0	1	0	2	0	1	0	0	1	0	0	0
GRIA2	chr4:157336984	a	f	intronic	0			A-to-I	ggctat-a-aaatgc				0.312801	0.687199	0	good	6	3	0	0	12	2	5	1	0	11	3	11	19	0	0	16	1	1	4	0	1	0	3	1	3	0	0	0	3	4	1	1	13
GRIA2	chr4:157336985	a	f	intronic	0		x	A-to-I	ggctata-a-aatgcata				0.567126	0.432874	0	good	11	11	4	0	16	17	14	4	0	15	3	17	57	0	0	20	1	3	6	0	1	0	2	1	6	4	1	3	3	6	2	4	16
GRIA2	chr4:157337091	a	f	intronic	0			A-to-I	ctgtat-a-tgggaa				0.931276	0.0687238	0	good	30	11	15	18	16	26	38	20	0	21	5	23	36	73	9	32	49	48	81	57	97	30	57	20	130	27	19	67	28	59	58	108	82
GRIA2	chr4:157360142	a	f	exonic	1	1	x	A-to-I	tcatta-a-gaaatgcg	R>G			0.561706	0.43411	0.00418342	good	245	436	14	787	32	73	112	239	7	126	85	231	77	26	48	408	45	75	64	71	88	40	79	37	117	35	53	64	54	89	39	115	111
GRIA2	chr4:157366362	a	f	intronic	0			A-to-I	ccctgcta-a-ctacaa				0.908368	0.0865994	0.00503247	weak	69	5	0	35	1	10	19	4	0	6	3	11	2	1	0	15	7	15	6	10	15	10	31	8	30	8	7	5	17	19	2	15	8
GRIA1	chr5:153525446	a	f	exonic	0			A-to-I	ccccctc-a-aaacat		rs517589		0.813939	0.186061	0	medium	3	0	6	1	0	0	0	2	0	0	0	0	13	0	0	0	3	10	3	2	4	1	12	1	10	3	3	11	5	1	11	4	2
GRIA1	chr5:153557766	c	f	intronic	0			C-to-U	aggatca-c-caacat		rs4958662		0.198413	0.801587	0	medium	0	0	0	0	0	1	3	0	0	0	0	0	0	0	0	0	1	0	0	1	0	0	0	0	3	0	0	0	0	0	0	0	0
GRIA1	chr5:153802354	a	f	intronic	0			A-to-I	cttctt-a-ggacaa				0.926051	0.0739489	0	weak	65	21	0	8	5	23	5	15	1	2	1	17	3	0	14	17	6	3	4	8	7	1	1	1	10	12	4	7	1	10	17	9	4
GRIA1	chr5:153802773	c	f	intronic	0			C-to-U	aggtag- c-gcagcg		rs13186102		0.861175	0.137286	0.00153846	good	20	31	3	15	2	30	10	13	1	2	11	19	0	1	14	1	2	4	13	7	8	5	6	3	12	26	24	23	5	0	24	29	2
GRIA1	chr5:153811340	a	f	exonic	0			A-to-I	actgcg-a-ccacaa		rs549039330		0.944914	0.0444518	0.010634	weak	409	160	45	500	20	216	202	130	2	36	105	140	92	87	369	327	85	47	87	56	99	31	37	28	117	116	82	121	46	75	63	94	55
GRIK2	chr6:101889814	a	f	exonic	1	1	x	A-to-I	ggatgtat-a-ttctgc	I>V			0.582759	0.417241	0	good	142	31	3	19	3	5	3	22	1	30	14	33	4	5	4	9	3	2	2	3	3	0	2	2	2	1	1	2	2	5	5	2	4
GRIK2	chr6:101889827	a	f	exonic	1	1	x	A-to-I	ctggctt-a-cttgggtgt	Y>C			0.347974	0.64847	0.00355556	good	49	12	3	7	3	5	0	7	0	16	7	11	0	2	6	3	4	3	7	10	3	3	1	0	6	3	5	1	3	5	8	10	4
GRIK2	chr6:101924697	a	f	exonic	1	0	x	A-to-I	ggtttgg-a-gttgga	G>G			0.765234	0.234766	0	good	413	54	2	16	5	2	7	34	1	43	35	41	0	6	17	20	7	5	7	5	8	4	3	5	16	2	1	6	4	6	4	7	3
GRIK2	chr6:101924714	a	f	exonic	1	1	x	A-to-I	ctcatgc-a-gcaag	Q>R			0.197228	0.794439	0.00833333	good	42	12	0	0	2	0	0	8	0	10	10	8	0	6	15	0	1	1	2	2	0	0	0	0	3	0	0	1	1	0	2	2	2
GRIK2	chr6:101924755	a	f	intronic	0	0		A-to-I	gggcacc-a-tgtcccac				0.520252	0.479748	0	good	166	8	0	0	1	2	6	8	0	7	2	8	1	1	0	6	2	4	0	1	3	1	1	1	6	1	1	2	6	5	3	2	1
GRIK2	chr6:101924807	a	f	intronic	0			A-to-I	gcttgc-a-tgggtg		rs1023521836		0.89032	0.10968	0	good	213	14	0	5	1	5	7	9	0	14	3	19	0	1	0	15	7	8	9	6	6	6	9	8	32	3	7	7	15	19	8	24	12
GRIK2	chr6:101924875	a	f	intronic	0			A-to-I	ttctca-a-atccca				0.921366	0.0786345	0	medium	139	6	0	5	4	6	6	8	0	13	2	12	0	15	4	42	9	16	14	5	15	8	15	4	28	7	4	23	9	19	18	22	15
GRIK2	chr6:101928186	a	f	intronic	0			A-to-I	tagaac-a-tgagtc		rs2791801		0.250932	0.749068	0	good	2	0	0	0	0	0	0	0	0	1	0	2	16	0	2	0	2	1	3	0	0	1	0	0	6	0	0	0	3	0	0	4	0
GRIK2	chr6:101928577	a	f	exonic	1	1		A-to-I	ctaaac-a-aaccaa	Q>R			0.940888	0.0514782	0.00763377	weak	602	51	0	19	5	5	20	61	3	94	32	70	5	10	13	64	45	52	84	53	57	27	70	32	122	32	35	62	30	90	69	70	63
GRIK2	chr6:101965153	a	f	intronic	0			A-to-I	aaaatga-a-caccaa				0.93486	0.0625761	0.0025641	weak	30	1	8	2	0	25	18	4	0	3	8	7	11	0	4	0	11	18	16	5	9	14	12	3	31	8	1	8	10	14	12	27	15
GRIK2	chr6:101965214	a	f	intronic	0			A-to-I	gatctc-a-ggacat		rs1223043		0.470909	0.529091	0	medium	21	0	4	0	0	0	4	2	0	1	0	1	0	0	0	0	2	0	3	0	0	0	1	0	2	1	0	0	0	1	0	3	0
GRIK2	chr6:101993061	a	f	intronic	0			A-to-I	aattgt-a-tattct		rs2518287		0	1	0	medium	0	0	0	0	0	0	0	0	0	0	0	0	0	0	0	0	0	0	0	0	0	0	0	0	0	0	0	0	0	0	0	0	0
GRIK2	chr6:102069826	a	f	exonic	0			A-to-I	caagaa-a-aaagga				0.945958	0.0433061	0.0107362	weak	351	49	9	12	4	18	20	37	0	72	34	72	41	27	58	140	16	15	35	31	47	10	36	20	66	26	23	41	23	51	28	44	22
GRIN3A	chr9:101570761	t	r	exonic	0			A-to-I	tatcgg-a-tttacctt		rs1983812		0.511542	0.488458	0	good	0	5	0	1	1	0	0	5	1	31	22	27	2	34	43	0	0	4	4	10	4	1	5	2	0	6	8	5	1	4	1	2	2
GRIN3A	chr9:101571582	g	r	exonic	0			C-to-U	acccccaa-c-ccctggg		rs12342026		0.772031	0.227969	0	good	2	25	7	47	0	17	8	16	2	38	16	34	0	15	56	0	2	10	13	3	24	2	4	1	4	7	13	18	5	8	8	0	1
GRIN3A	chr9:101571874	t	r	exonic	0			A-to-I	ctagtag-a-gaactc		rs75128539		0.920517	0.0794828	0	weak	1	74	6	51	4	13	17	37	1	53	37	61	0	27	189	71	3	2	0	4	7	1	2	5	6	1	3	9	2	3	4	1	2
GRIN3A	chr9:101687012	g	r	exonic	1	0		C-to-U	tcatcaa-c-atcacc	N>N	rs33945236		0.849558	0.150442	0	good	5	37	15	39	4	27	14	34	1	41	24	24	0	3	64	3	11	15	18	15	6	4	18	10	54	7	31	18	3	34	22	3	3
GRIN3A	chr9:101737293	t	r	exonic	1	0		A-to-I	gtttcc-a-cgggag	P>P	rs1337677		0.054585	0.945415	0	good	0	0	0	23	0	4	0	0	0	1	1	1	0	0	0	1	0	0	0	0	0	0	1	1	0	0	0	0	0	1	0	0	0
GRIN1	chr9:137156092	a	f	intronic	0			A-to-I	cttacca-a-ctcttg		rs28688581		0.281567	0.718433	0	medium	13	43	0	0	0	0	2	11	0	3	10	15	0	0	1	1	0	2	1	0	1	0	0	0	0	1	0	3	0	0	2	0	0
GRIN1	chr9:137156589	a	f	intronic	0			A-to-I	tgctcc-a-gaggagg		rs28687864		0.833402	0.166598	0	medium	14	42	0	0	0	1	1	30	0	6	34	25	0	0	0	0	0	0	3	0	0	0	0	0	0	1	0	0	0	0	1	0	0
GRIN1	chr9:137156786	a	f	exonic	1	0		A-to-I	acgcccc-a-gacg	P>P	rs6293		0.7917	0.20782	0.000479978	good	1138	6638	42	178	48	108	65	2238	28	2096	6512	2296	46	1	19	39	43	22	88	32	0	19	43	40	113	94	63	0	18	84	165	116	83
GRIN1	chr9:137156887	a	f	exonic	1	1		A-to-I	tcatca-a-cggcaa	N>S			0.933165	0.0537419	0.0130929	weak	1881	8996	62	231	47	167	96	2143	35	2288	8446	3024	61	1	17	21	62	39	84	28	36	20	56	41	153	107	57	52	23	74	152	122	74
GRIN1	chr9:137156893	a	f	exonic	1	1		A-to-I	acggca-a-gaacga	K>R			0.939916	0.043998	0.0160863	weak	2026	9704	89	377	40	223	136	1883	32	2153	8939	3281	68	1	28	26	36	18	40	13	14	6	23	14	79	56	33	28	10	28	66	56	36
GRIN1	chr9:137161142	c	f	exonic	1	0		C-to-U	caacgg-c-gaccca	G>G			0.94123	0.0376152	0.0211551	weak	2031	11541	298	1204	77	915	575	3216	38	2373	10033	3849	179	265	1142	1107	56	47	117	83	109	19	62	40	190	67	68	75	16	71	89	105	78
GRIN1	chr9:137162439	a	f	exonic	1	1		A-to-I	aggagg-a-ggagga	E>G			0.859623	0.110047	0.0303306	weak	1085	5684	99	251	59	206	122	1912	16	1569	6078	2201	26	45	121	59	17	19	16	9	10	5	18	15	36	22	10	22	2	13	19	19	12
GRIA3	chrX:123358569	a	f	exonic	0			A-to-I	agtaca-a-cccaga				0.910847	0.0724868	0.0166667	medium	7	6	0	0	1	0	1	2	0	0	0	3	0	0	0	4	9	3	2	6	4	1	5	1	8	4	6	3	1	5	8	6	2
GRIA3	chrX:123361111	c	f	intronic	0			C-to-U	gcagct-c-accaga		rs2227098		0.647522	0.352478	0	good	1	1	12	0	0	6	9	0	0	0	1	0	11	0	0	0	0	0	5	0	4	0	0	0	0	5	1	3	0	0	3	4	0
GRIA3	chrX:123465111	a	f	exonic	1	1	x	A-to-I	gcatta-a-gaacgcc	R>G			0.135586	0.863069	0.0013447	good	16	22	15	24	17	3	5	25	0	16	9	27	11	18	36	22	2	6	5	1	6	3	6	0	7	1	4	3	1	4	4	9	1
GRIA3	chrX:123465147	a	f	intronic	0			A-to-I	gtgttgtt-a-tagtat				0.739188	0.260812	0	medium	5	9	7	4	6	6	3	19	0	3	8	6	0	0	0	5	0	0	0	0	0	1	0	0	1	0	1	0	0	0	0	0	1
GRIA3	chrX:123482476	a	f	intronic	0			A-to-I	ggaata-a-attatg				0.94358	0.0564201	0	medium	5	33	0	0	6	4	2	36	1	15	6	23	10	13	6	57	20	29	36	43	47	27	35	14	85	10	56	53	40	32	13	47	50
GRIA3	chrX:123482480	a	f	intronic	0			A-to-I	taaatt-a-tgcttg				0.407416	0.592584	0	good	1	10	0	0	7	2	0	19	0	7	1	11	0	7	5	37	13	3	20	10	16	7	14	5	30	5	10	18	18	11	7	23	18
GRIA3	chrX:123482666	a	f	intronic	0			A-to-I	gccaga-a-ttgagt				0.850683	0.149317	0	good	31	45	14	11	4	20	18	41	0	17	12	42	11	9	2	68	3	3	6	6	13	1	8	1	21	3	4	5	4	5	13	10	19
[truncated: 219 more columns]

## Sheet: C. Other editing events
Supplementary Table S7. Analysis of potential editing sites in human iGluR transcripts
C. Other described editing events
		* additional editing sites described in literature
described editing site*				categorical information							annotated SNPs	nucleotide abundance				genomic counts
gene	position (hg38)	genomic base	strand	exonic or intronic	in ORF	silent (0) recoding (1)	reference (species, abundance (%))	type	aa exchange	location	SNP ID (dbSNP)	genomic	edited	other		SRR1222586	SRR1222587	SRR1222588	SRR1222589	SRR1222590	SRR1222592	SRR1222594	SRR1222599	SRR1222601	SRR1222677	SRR1222678	SRR1222680	SRR1222682	SRR1222684	SRR1222685	SRR1222686	SRR5961826	SRR5961827	SRR5961828	SRR5961842	SRR5961843	SRR5961844	SRR5961845	SRR5961868	SRR5961874	SRR5961924	SRR5961925	SRR5961937	SRR5961938	SRR5961971	SRR5961972	SRR5962018	SRR5962019	SRR5962061
GRIA2	chr4:157336783	a	f	intronic	0		Higuchi et al., 2000 (mouse, 50%)	A-to-I		Q/R; intronic hotspot (+60)	rs147302258	0.559148	0.440852	0		31	11	14	23	15	11	19	7	1	20	3	11	8	12	4	18	0	2	1	2	2	0	1	0	2	0	1	0	0	1	0	0	0	0
GRIA2	chr4:157336985	a	f	intronic	0		Higuchi et al., 2000 (mouse, 30%)	A-to-I		Q/R; intronic hotspot (+262)		0.567126	0.432874	0		11	11	4	0	16	17	14	4	0	15	3	17	57	0	0	20	1	3	6	0	1	0	2	1	6	4	1	3	3	6	2	4	16	6
GRIA2	chr4:157336986	a	f	intronic	0		Higuchi et al., 2000 (mouse, 65%)	A-to-I		Q/R; intronic hotspot (+263)		1	0	0		37	20	10	5	18	24	27	15	0	18	8	31	56	0	1	21	4	6	11	2	5	1	6	3	7	7	1	10	4	8	2	5	21	7
GRIA2	chr4:157336987	a	f	intronic	0		Higuchi et al., 2000 (mouse, 15%)	A-to-I		Q/R; intronic hotspot (+264)		1	0	0		38	20	10	6	18	24	28	16	0	17	8	29	58	0	1	23	5	7	11	3	5	1	6	3	8	6	1	10	4	8	3	5	21	8
GRIA2	chr4:157360141	a	f	exonic	1	0	Silberberg et al., 2012 (human, ~1%)	A-to-I	L>L			0.991177	0.00687593	0.00194704		844	1041	18	1827	41	125	189	526	11	247	189	539	101	32	68	738	88	136	115	109	180	100	143	75	225	55	88	116	100	156	75	161	140	107
GRIA3	chrX:123465110	a	f	exonic	1	0	Silberberg et al., 2012 (human, ~4%)	A-to-I	L>L			0.966826	0.0325285	0.00064511		102	385	24	236	39	24	31	287	5	106	147	271	47	98	68	360	24	47	40	49	74	31	59	27	91	18	31	53	30	58	30	43	44	49
GRIA4	chr11:105933967	a	f	exonic	1	0	Silberberg et al., 2012 (human, ~3%)	A-to-I	L>L			0.971742	0.0230149	0.00524357		376	58	1	74	34	11	12	42	0	121	24	65	4	81	43	180	16	11	15	21	32	5	12	9	27	19	11	14	6	18	13	10	1	12
GRIA4	chr11:105945379	a	f	intronic	0		Pinto et al., 2014	A-to-I				0.932143	0.0678571	0		6	0	5	0	0	0	0	2	0	3	0	2	0	0	0	2	3	1	8	0	2	2	3	2	10	5	1	6	2	3	3	3	0	4
GRIK1	chr21:29581447	t	r	exonic	1	0	Silberberg et al., 2012 (human, ~1-2%)	A-to-I	G>G			0.965748	0.0342521	0		135	51	0	37	8	9	11	28	1	236	65	70	0	38	30	35	6	5	7	10	18	9	1	7	9	7	7	14	2	5	2	2	6	10
GRIK2	chr6:101924697	a	f	exonic	1	0	Venø et al., 2012 (pig, ~10%); Silberberg et al., 2012 (human, ~20%)	A-to-I	G>G			0.765234	0.234766	0		413	54	2	16	5	2	7	34	1	43	35	41	0	6	17	20	7	5	7	5	8	4	3	5	16	2	1	6	4	6	4	7	3	4
GRIK2	chr6:101924710	a	f	exonic	1	1	Herb et al., 1996 (mouse, 5%); Wahlstedt et al., 2009 (mouse, 5-8%); Venø et al., 2012 (pig, ~5%); Silberberg et al., 2012 (human, >1%)	A-to-I	M>V			0.989465	0.010535	0		477	62	5	13	4	14	7	40	1	47	36	42	0	18	20	32	4	11	5	9	13	4	7	7	18	3	3	9	5	8	9	10	9	6
[truncated: 218 more columns]
