# Supplementary material for: Splicing and editing of ionotropic glutamate receptors: a comprehensive analysis based on human RNA-Seq data
Source: Cell Mol Life Sci. 2021 Jun 8;78(14):5605–30. doi: 10.1007/s00018-021-03865-z (PMC8257547; doi:10.1007/s00018-021-03865-z)
Supplement: Supplementary file 7 — Supplementary file7 (XLSX 25 KB) [file 18_2021_3865_MOESM7_ESM.xlsx]

## Sheet: A. Editing-editing events
Supplementary Table S8. Co-occurrence of editing and splicing
A. Close-by editing-editing events
gene	canonical exon	editing site 1 (5')		editing site 2 (3')		position (hg38)		MegaBLAST query (5'-3'; editing sites in bold red letters)	read counts (query coverage = 100% and query identity of 100%; n.r. = no MegaBLAST results)
		site	editing status	site	editing status	editing site 1	editing site 2		SRR1222586	SRR1222587	SRR1222588	SRR1222589	SRR1222590	SRR1222592	SRR1222594	SRR1222599	SRR1222601	SRR1222677	SRR1222678	SRR1222680	SRR1222682	SRR1222684	SRR1222685	SRR1222686	SRR5961826	SRR5961827	SRR5961828	SRR5961842	SRR5961843	SRR5961844	SRR5961845	SRR5961868	SRR5961874	SRR5961924	SRR5961925	SRR5961937	SRR5961938	SRR5961971	SRR5961972	SRR5962018	SRR5962019	SRR5962061	SRR5962062	total count	# datasets
GRIA2	e11	Q/R site	genomic	Q/Q site	genomic	chr4:157336723	chr4:157336727	GGTTTTCCTTGGGTGCCTTTATGCAGCAAGGATGCGATAT	14	7	10	n.r.	11	5	22	4	0	6	0	4	22	3	0	20	0	0	0	1	0	0	0	1	2	1	1	0	2	5	1	0	2	2	0	146	23
GRIA2	e11	Q/R site	edited	Q/Q site	genomic	chr4:157336723	chr4:157336727	GGTTTTCCTTGGGTGCCTTTATGCGGCAAGGATGCGATAT	268	185	20	n.r.	23	223	238	200	7	80	57	203	242	50	78	544	19	23	22	45	57	72	78	29	101	12	35	52	105	67	24	80	63	38	47	3387	35
GRIA2	e11	Q/R site	genomic	Q/Q site	edited	chr4:157336723	chr4:157336727	GGTTTTCCTTGGGTGCCTTTATGCAGCAGGGATGCGATAT	1	0	3	n.r.	3	0	0	3	0	2	0	0	12	0	0	0	0	0	0	0	0	0	0	0	0	0	0	0	0	0	0	0	0	0	0	24	7
GRIA2	e11	Q/R site	edited	Q/Q site	edited	chr4:157336723	chr4:157336727	GGTTTTCCTTGGGTGCCTTTATGCGGCAGGGATGCGATAT	78	48	12	n.r.	3	38	36	40	2	6	20	48	47	20	4	69	1	10	2	8	6	11	10	6	20	3	1	7	29	5	3	11	7	3	6	620	35
GRIK2	e11	I/V site	genomic	Y/C site	genomic	chr6:101889814	chr6:101889827	TATCTGGATGTATATTCTGCTGGCTTACTTGGGTGTCAGT	38	8	8	9	3	2	1	2	0	14	5	7	6	6	4	2	0	0	1	4	4	0	1	1	0	3	0	3	2	2	4	1	1	5	3	150	29
GRIK2	e11	I/V site	edited	Y/C site	genomic	chr6:101889814	chr6:101889827	TATCTGGATGTATGTTCTGCTGGCTTACTTGGGTGTCAGT	0	0	0	0	0	0	0	0	0	0	0	1	0	0	1	0	0	0	0	0	0	0	0	1	0	1	0	0	0	0	3	0	0	0	0	7	5
GRIK2	e11	I/V site	genomic	Y/C site	edited	chr6:101889814	chr6:101889827	TATCTGGATGTATATTCTGCTGGCTTGCTTGGGTGTCAGT	57	8	0	5	0	11	5	11	1	11	5	19	7	6	0	5	3	3	0	2	4	3	0	0	0	0	5	2	1	2	0	1	1	2	5	185	26
GRIK2	e11	I/V site	edited	Y/C site	edited	chr6:101889814	chr6:101889827	TATCTGGATGTATGTTCTGCTGGCTTGCTTGGGTGTCAGT	47	23	3	15	1	9	11	12	0	22	10	19	7	8	3	13	0	3	1	3	3	12	8	1	14	0	5	1	3	3	1	2	5	0	1	269	31
GRIK2	e12	G/G site	genomic	Q/R site	genomic	chr6:101924697	chr6:101924714	TTTCTGGTTTGGAGTTGGAGCTCTCATGCAGCAAGGTTCT	90	23	5	9	11	3	4	16	0	45	28	24	0	32	27	31	0	0	1	0	0	1	1	0	3	0	1	0	0	0	0	0	0	0	1	356	20
GRIK2	e12	G/G site	edited	Q/R site	genomic	chr6:101924697	chr6:101924714	TTTCTGGTTTGGGGTTGGAGCTCTCATGCAGCAAGGTTCT	0	0	0	0	0	0	0	0	0	0	1	0	0	0	0	0	0	0	0	0	0	0	0	0	0	0	0	0	0	0	0	0	0	0	0	1	1
GRIK2	e12	G/G site	genomic	Q/R site	edited	chr6:101924697	chr6:101924714	TTTCTGGTTTGGAGTTGGAGCTCTCATGCGGCAAGGTTCT	359	65	4	45	9	33	36	41	1	154	52	58	24	64	52	50	2	4	1	0	3	3	2	1	2	1	0	2	1	2	1	2	1	7	3	1085	33
GRIK2	e12	G/G site	edited	Q/R site	edited	chr6:101924697	chr6:101924714	TTTCTGGTTTGGGGTTGGAGCTCTCATGCGGCAAGGTTCT	22	6	3	14	0	22	21	7	0	17	5	8	31	10	0	14	0	0	0	0	1	0	0	0	1	0	0	1	2	0	1	1	2	0	0	189	20

## Sheet: B. Editing-splicing events
Supplementary Table S8. Co-occurrence of editing and splicing
B. Close-by editing-splicing events
gene	editing site	editing status	splice status	splice junction	isoform	editing position (hg38)	splice junction position (hg38)	sequence (5'-3'; editing site in bold red letters; - = splice junction)	MegaBLAST query (5'-3')	read counts (query coverage = 100% and query identity of 100%)
										SRR1222586	SRR1222587	SRR1222588	SRR1222589	SRR1222590	SRR1222592	SRR1222594	SRR1222599	SRR1222601	SRR1222677	SRR1222678	SRR1222680	SRR1222682	SRR1222684	SRR1222685	SRR1222686	SRR5961826	SRR5961827	SRR5961828	SRR5961842	SRR5961843	SRR5961844	SRR5961845	SRR5961868	SRR5961874	SRR5961924	SRR5961925	SRR5961937	SRR5961938	SRR5961971	SRR5961972	SRR5962018	SRR5962019	SRR5962061	SRR5962062	total count	# datasets	junctions not included in analysis due to insufficient coverage
GRIA2	R/G site	genomic	canonical	e13-e14	flop	chr4:157360142	chr4:157360143-157361010	ACCTAAAGGATCCTCATTAAG-AAATGCGGTTAACCTCGCA	ACCTAAAGGATCCTCATTAAGAAATGCGGTTAACCTCGCA	25	78	3	13	3	19	12	31	1	11	17	62	69	0	2	91	4	10	13	12	19	12	19	3	35	3	10	3	10	19	5	23	29	19	9	694	34
GRIA2	R/G site	genomic	alternative	b	flip	chr4:157360142	chr4:157360143-157361538	CACCTAAAGGATCCTCATTAAG-AACCCCAGTAAATCTTGC	CACCTAAAGGATCCTCATTAAGAACCCCAGTAAATCTTGC	14	21	0	2	9	14	8	16	3	25	9	20	67	2	14	56	4	5	4	1	3	2	3	0	6	0	3	6	6	2	1	12	3	1	4	346	32
GRIA2	R/G site	genomic	alternative	f	(ae exon)	chr4:157360142	chr4:157360143-157360709	ACCTAAAGGATCCTCATTAAG-TGGAGTCACATTCAAGACA	ACCTAAAGGATCCTCATTAAGTGGAGTCACATTCAAGACA	5	1	0	0	0	0	0	0	0	1	0	0	0	0	0	0	0	0	0	0	0	0	0	0	0	0	0	0	0	0	0	0	0	1	0	8	4	x
GRIA2	R/G site	genomic	alternative	e13-e15	(exon skipping)	chr4:157360142	chr4:157360143-157362799	CACCTAAAGGATCCTCATTAAG-GAAAAGACCAGTGCCCTC	CACCTAAAGGATCCTCATTAAGGAAAAGACCAGTGCCCTC	1	0	0	0	0	0	0	0	0	2	0	0	0	0	0	0	0	0	0	0	0	0	0	0	0	0	0	0	0	0	0	0	0	0	0	3	2	x
GRIA2	R/G site	genomic	alternative	/	intron retention	chr4:157360142	/	AACACCTAAAGGATCCTCATTAAG-GTGGGTGGAATAGTAT	AACACCTAAAGGATCCTCATTAAGGTGGGTGGAATAGTAT	6	10	0	0	2	1	0	9	1	11	2	6	0	0	0	14	0	0	0	3	1	0	3	1	2	0	3	0	0	2	2	0	1	3	1	84	21
GRIA2	R/G site	edited	canonical	e13-e14	flop	chr4:157360142	chr4:157360143-157361010	ACCTAAAGGATCCTCATTAGG-AAATGCGGTTAACCTCGCA	ACCTAAAGGATCCTCATTAGGAAATGCGGTTAACCTCGCA	75	105	0	7	0	5	13	39	1	23	29	87	41	3	0	38	6	10	8	7	14	8	12	12	21	0	1	7	6	11	4	5	9	7	8	622	31
GRIA2	R/G site	edited	alternative	b	flip	chr4:157360142	chr4:157360143-157361538	CACCTAAAGGATCCTCATTAGG-AACCCCAGTAAATCTTGC	CACCTAAAGGATCCTCATTAGGAACCCCAGTAAATCTTGC	17	45	0	17	0	10	23	22	0	7	11	36	16	11	4	91	5	1	2	2	3	6	7	4	11	4	4	9	10	6	5	7	0	1	4	401	31
GRIA2	R/G site	edited	alternative	f	(ae exon)	chr4:157360142	chr4:157360143-157360709	ACCTAAAGGATCCTCATTAGG-TGGAGTCACATTCAAGACA	ACCTAAAGGATCCTCATTAGGTGGAGTCACATTCAAGACA	4	1	0	0	0	0	0	0	0	0	0	0	0	0	0	2	0	0	0	0	0	0	0	0	1	0	0	0	0	0	0	0	0	0	0	8	4	x
GRIA2	R/G site	edited	alternative	e13-e15	(exon skipping)	chr4:157360142	chr4:157360143-157362799	CACCTAAAGGATCCTCATTAGG-GAAAAGACCAGTGCCCTC	CACCTAAAGGATCCTCATTAGGGAAAAGACCAGTGCCCTC	1	5	0	0	0	0	0	1	0	1	0	1	0	0	0	0	0	0	0	0	0	0	0	0	0	0	0	0	0	0	0	0	0	0	0	9	5	x
GRIA2	R/G site	edited	alternative	/	intron retention	chr4:157360142	/	AACACCTAAAGGATCCTCATTAGG-GTGGGTGGAATAGTAT	AACACCTAAAGGATCCTCATTAGGGTGGGTGGAATAGTAT	75	11	0	0	2	0	3	21	0	12	0	12	0	3	0	12	1	1	1	0	4	5	4	2	1	1	1	1	1	1	5	3	2	2	4	191	27
GRIA3	R/G site	genomic	canonical	e13-e14	flip	chrX:123465111	chrX:123465112-123480063	CCTAAAGGCTCAGCATTAAG-AACGCCTGTAAACCTTGCAG	CCTAAAGGCTCAGCATTAAGAACGCCTGTAAACCTTGCAG	0	5	0	0	8	0	3	2	0	8	1	7	0	6	22	5	0	2	2	0	2	0	0	0	2	0	1	0	0	0	0	0	0	1	2	79	17
GRIA3	R/G site	genomic	alternative	a	flop	chrX:123465111	chrX:123465112-123465674	CCCTAAAGGCTCAGCATTAAG-AAATGCTGTTAACCTGGCA	CCCTAAAGGCTCAGCATTAAGAAATGCTGTTAACCTGGCA	0	4	0	0	1	1	1	1	0	1	1	1	3	3	4	0	0	2	0	0	0	2	0	0	0	0	0	0	0	1	0	1	0	1	0	28	16
GRIA3	R/G site	genomic	alternative	e13-e15	(exon skipping)	chrX:123465111	chrX:123465112-123482799	CCCCTAAAGGCTCAGCATTAAG-GACAAGACCAGCGCTCTG	CCCCTAAAGGCTCAGCATTAAGGACAAGACCAGCGCTCTG	0	0	0	0	0	0	0	0	0	0	0	0	0	0	0	0	0	0	0	0	0	0	0	0	0	0	0	0	0	0	0	0	0	0	0	0	0	x
GRIA3	R/G site	genomic	alternative	/	intron retention	chrX:123465111	/	AACCCCTAAAGGCTCAGCATTAAG-GTGGGTGGAATAATAT	AACCCCTAAAGGCTCAGCATTAAGGTGGGTGGAATAATAT	1	0	0	0	0	0	0	2	0	1	0	1	0	0	0	0	0	0	0	0	0	0	1	0	2	0	0	0	0	0	0	2	0	1	0	11	8
GRIA3	R/G site	edited	canonical	e13-e14	flip	chrX:123465111	chrX:123465112-123480063	CCTAAAGGCTCAGCATTAGG-AACGCCTGTAAACCTTGCAG	CCTAAAGGCTCAGCATTAGGAACGCCTGTAAACCTTGCAG	19	53	3	23	5	8	6	60	3	13	28	65	30	27	15	108	3	5	5	4	8	5	1	2	6	0	3	5	4	7	0	8	1	6	4	543	33
GRIA3	R/G site	edited	alternative	a	flop	chrX:123465111	chrX:123465112-123465674	CCCTAAAGGCTCAGCATTAGG-AAATGCTGTTAACCTGGCA	CCCTAAAGGCTCAGCATTAGGAAATGCTGTTAACCTGGCA	14	68	6	51	4	29	24	42	0	21	27	64	41	20	3	110	8	10	9	17	26	7	10	11	16	8	8	14	6	5	7	7	16	14	18	741	34
GRIA3	R/G site	edited	alternative	e13-e15	(exon skipping)	chrX:123465111	chrX:123465112-123482799	CCCCTAAAGGCTCAGCATTAGG-GACAAGACCAGCGCTCTG	CCCCTAAAGGCTCAGCATTAGGGACAAGACCAGCGCTCTG	0	1	0	0	0	0	0	0	0	2	0	0	0	0	0	9	0	0	0	0	0	0	0	0	1	0	0	0	2	0	0	0	0	0	0	15	5	x
GRIA3	R/G site	edited	alternative	/	intron retention	chrX:123465111	/	AACCCCTAAAGGCTCAGCATTAGG-GTGGGTGGAATAATAT	AACCCCTAAAGGCTCAGCATTAGGGTGGGTGGAATAATAT	3	6	0	3	3	0	2	17	0	7	9	17	9	0	0	0	2	5	1	3	2	2	6	1	17	2	2	2	5	11	1	6	7	7	2	160	29
GRIA4	R/G site	genomic	canonical	e14-e15	flip	chr11:105933968	chr11:105933969-105965947	CCAAGGGTTCCTCATTAAG-AACTCCTGTAAACCTTGCCGT	CCAAGGGTTCCTCATTAAGAACTCCTGTAAACCTTGCCGT	45	5	1	2	9	5	0	5	0	18	2	8	0	44	12	23	2	0	0	0	0	0	0	0	0	0	0	0	0	0	0	0	0	0	0	181	14
GRIA4	R/G site	genomic	alternative	c	flop	chr11:105933968	chr11:105933969-105965947	GCCCAAGGGTTCCTCATTAAG-AAATGCTGTTAACCTCGCA	GCCCAAGGGTTCCTCATTAAGAAATGCTGTTAACCTCGCA	4	2	0	0	0	0	1	1	0	0	0	0	0	0	3	10	0	0	0	0	0	0	0	1	1	0	0	0	0	0	0	1	0	0	0	24	9
GRIA4	R/G site	genomic	alternative	f	(ae exon)	chr11:105933968	chr11:105933969-105945463	CCCAAGGGTTCCTCATTAAG-GAGGAGGACAGAGGAGAACT	CCCAAGGGTTCCTCATTAAGGAGGAGGACAGAGGAGAACT	5	1	0	4	1	0	0	1	0	1	1	1	0	1	0	4	0	0	1	0	0	0	0	2	2	1	0	0	0	1	0	0	0	0	0	27	15	x
GRIA4	R/G site	genomic	alternative	/	intron retention	chr11:105933968	/	CGCCCAAGGGTTCCTCATTAAG-GTGGGTGGAATAGTATAA	CGCCCAAGGGTTCCTCATTAAGGTGGGTGGAATAGTATAA	3	0	0	0	0	5	3	0	0	2	0	1	4	1	0	0	0	0	0	0	0	0	0	0	1	0	0	0	0	0	0	0	0	0	0	20	8
GRIA4	R/G site	edited	canonical	e14-e15	flip	chr11:105933968	chr11:105933969-105965947	CCAAGGGTTCCTCATTAGG-AACTCCTGTAAACCTTGCCGT	CCAAGGGTTCCTCATTAGGAACTCCTGTAAACCTTGCCGT	33	5	0	5	8	5	0	3	0	14	1	4	0	15	9	38	0	0	0	2	0	0	0	0	0	0	0	0	0	0	0	1	0	0	0	143	14
GRIA4	R/G site	edited	alternative	c	flop	chr11:105933968	chr11:105933969-105965947	GCCCAAGGGTTCCTCATTAGG-AAATGCTGTTAACCTCGCA	GCCCAAGGGTTCCTCATTAGGAAATGCTGTTAACCTCGCA	44	4	1	15	0	2	1	6	0	15	3	19	0	5	1	35	2	1	1	0	3	2	4	2	13	0	2	3	0	2	1	1	1	4	0	193	28
GRIA4	R/G site	edited	alternative	f	(ae exon)	chr11:105933968	chr11:105933969-105945463	CCCAAGGGTTCCTCATTAGG-GAGGAGGACAGAGGAGAACT	CCCAAGGGTTCCTCATTAGGGAGGAGGACAGAGGAGAACT	1	0	0	0	0	0	0	0	0	0	0	0	0	0	0	0	0	0	0	0	0	1	0	0	3	0	0	2	0	0	0	0	0	0	1	8	5	x
GRIA4	R/G site	edited	alternative	/	intron retention	chr11:105933968	/	CGCCCAAGGGTTCCTCATTAGG-GTGGGTGGAATAGTATAA	CGCCCAAGGGTTCCTCATTAGGGTGGGTGGAATAGTATAA	3	0	5	3	0	2	9	1	0	4	0	0	12	0	0	5	0	0	0	0	0	0	2	1	3	0	0	0	2	0	3	2	0	2	1	60	17
GRIK1	Q/R site	genomic	canonical	e13-e14	canonical splicing	chr21:29581430	chr21:29577181-29581425	TTGGAGCTCTCATGCAGCAAG-GATCAGAGCTGATGCCCAA	TTGGAGCTCTCATGCAGCAAGGATCAGAGCTGATGCCCAA	30	7	0	1	3	1	2	2	0	25	9	10	0	5	7	10	0	0	0	0	0	0	0	0	0	0	0	1	0	0	0	0	0	0	0	113	14
GRIK1	Q/R site	genomic	alternative	/	intron retention	chr21:29581430	/	GAGTTGGAGCTCTCATGCAGCAAG-GTACACCGGTTGCCTA	GAGTTGGAGCTCTCATGCAGCAAGGTACACCGGTTGCCTA	0	0	0	0	0	0	0	0	0	2	0	0	0	0	0	0	1	0	0	0	0	2	0	0	1	0	0	0	0	0	1	1	0	1	1	10	8
GRIK1	Q/R site	edited	canonical	e13-e14	canonical splicing	chr21:29581430	chr21:29577181-29581425	TTGGAGCTCTCATGCGGCAAG-GATCAGAGCTGATGCCCAA	TTGGAGCTCTCATGCGGCAAGGATCAGAGCTGATGCCCAA	19	16	0	7	1	8	5	6	0	55	19	23	6	7	11	5	0	0	0	0	0	0	0	1	1	1	0	0	0	0	0	0	0	0	0	191	17
GRIK1	Q/R site	edited	alternative	/	intron retention	chr21:29581430	/	GAGTTGGAGCTCTCATGCGGCAAG-GTACACCGGTTGCCTA	GAGTTGGAGCTCTCATGCGGCAAGGTACACCGGTTGCCTA	0	0	0	0	1	0	0	0	0	5	2	1	0	0	0	0	0	1	1	2	1	2	0	2	1	1	2	4	1	1	0	0	0	1	4	33	18
GRIK2	Q/R site	genomic	canonical	e12-e13	canonical splicing	chr6:101924714	chr06:101924719-101928415	TGGAGCTCTCATGCAGCAAG-GTTCTGAGCTCATGCCCAAA	TGGAGCTCTCATGCAGCAAGGTTCTGAGCTCATGCCCAAA	7	4	0	0	1	0	0	2	0	2	3	2	0	2	7	0	0	0	0	1	0	0	0	0	1	0	0	0	1	0	0	1	0	0	0	34	13
GRIK2	Q/R site	genomic	alternative	/	intron retention	chr6:101924714	/	AGTTGGAGCTCTCATGCAGCAAG-GTATACGATTCAGCCTG	AGTTGGAGCTCTCATGCAGCAAGGTATACGATTCAGCCTG	0	0	0	0	0	0	0	0	0	1	0	0	0	0	0	0	0	0	0	0	0	0	0	0	0	0	1	0	0	0	1	0	1	0	0	4	4
GRIK2	Q/R site	edited	canonical	e12-e13	canonical splicing	chr6:101924714	chr06:101924719-101928415	TGGAGCTCTCATGCGGCAAG-GTTCTGAGCTCATGCCCAAA	TGGAGCTCTCATGCGGCAAGGTTCTGAGCTCATGCCCAAA	95	16	0	6	1	2	0	8	1	9	9	8	5	13	0	15	0	1	1	3	1	1	1	1	3	1	1	2	0	1	1	1	1	0	0	208	28
GRIK2	Q/R site	edited	alternative	/	intron retention	chr6:101924714	/	AGTTGGAGCTCTCATGCGGCAAG-GTATACGATTCAGCCTG	AGTTGGAGCTCTCATGCGGCAAGGTATACGATTCAGCCTG	41	2	0	0	1	0	2	3	1	5	1	1	43	0	0	0	3	0	1	0	1	3	4	1	8	0	0	1	4	1	1	4	2	7	2	143	25
